# Supplementary material for: Genome-wide association study of long COVID
Source: Nat Genet. 2025 May 21;57(6):1402–17. doi: 10.1038/s41588-025-02100-w (PMC12165857; doi:10.1038/s41588-025-02100-w)
Supplement: Supplementary file 3 — Supplementary Tables 1–36. [file 41588_2025_2100_MOESM3_ESM.xlsx]

## Sheet: 1
Supplementary Table 1. Information on consortium authors on Supplementary Tables 1-10.
Supplementary Table	Consortium	Information
1		List of author information spreadsheets i.e. Supplementary Tables 2-10
2	Long COVID Host Genetics Initiative	Information for all authors that have contributed to the Long COVID Host Genetics Initiative
3	DBDS Genomic Consortium	Information for authors that have contributed to these participating studies, listed as consortium banner authors in the named author list
4	EstBB
5	FinnGen
6	GENCOV_Canada
7	GEN-COVID_Italy
8	MexGenCOVID
9	VA Million Veteran Program (MVP)
10	PHOSP-COVID

## Sheet: 2
Supplementary Table 2. Information on Long COVID Host Genetics Initiative consortium authors.
Study/Cohort	Name	Affiliations	Email address	ORCID number	Role in this project	Conflicts of interest	Acknowledgements
Long COVID HGI - Long COVID Host Genetics Initiative	Vilma Lammi	Institute for Molecular Medicine Finland (FIMM), Helsinki Institute of Life Science (HiLIFE), University of Helsinki, Helsinki, Finland.	vilma.lammi@helsinki.fi	0000-0002-3256-5239	Coordinator of the Long COVID HGI, Long COVID HGI Meta-analysis Team Lead, Cohort Long COVID GWAS Main Analyst, Long COVID HGI Manuscript-writing Team Lead, Long COVID HGI Follow-up analysis Team Member	Nothing to declare
Long COVID HGI - Long COVID Host Genetics Initiative	Samuel E. Jones	Institute for Molecular Medicine Finland (FIMM), Helsinki Institute of Life Science (HiLIFE), University of Helsinki, Helsinki, Finland.	samuel.jones@helsinki.fi		Long COVID HGI Meta-analysis Team Lead, Long COVID HGI Follow-up Analysis Team Member, Long COVID HGI Manuscript-writing Team Member	Nothing to declare
Long COVID HGI - Long COVID Host Genetics Initiative	Hanna M. Ollila	Institute for Molecular Medicine Finland (FIMM), Helsinki Institute of Life Science (HiLIFE), University of Helsinki, Helsinki, Finland. Broad Institute of MIT and Harvard, Cambridge, MA, USA. Center for Genomic Medicine, Massachusetts General Hospital, Boston, MA, USA. Anesthesia, Critical Care, and Pain Medicine, Massachusetts General Hospital and Harvard Medical School, Boston, MA, USA.	hanna.m.ollila@helsinki.fi	0000-0002-5302-6429	Cohort Long COVID HGI Collaboration Lead	Nothing to declare	We are grateful for the support from the Academy of Finland (#353812), the NIH (R01AI170850), and the EU. This project has received funding from the European Union’s Horizon Europe research and innovation programme under grant agreement No 101057553. This work was supported by the Swiss State Secretariat for Education, Research and Innovation (SERI) under contract number 22.00094.
Long COVID HGI - Long COVID Host Genetics Initiative	Tomoko Nakanishi	Department of Human Genetics, McGill University, Montréal, Québec, Canada. Centre for Clinical Epidemiology, Department of Medicine, Lady Davis Institute, Jewish General Hospital, McGill University, Montréal, Québec, Canada. Kyoto-McGill International Collaborative Program in Genomic Medicine, Graduate School of Medicine, Kyoto University, Kyoto, Japan. Institute for Molecular Medicine Finland (F…	tomoko.nakanishi@mail.mcgill.ca	0000-0001-9510-5646	Long COVID HGI Meta-analysis Team Lead, Long COVID HGI Follow-up Analysis Team Member, Long COVID HGI Manuscript-writing Team Member	TN has received speaking fee from Boehringer Ingelheim for the talks unrelated to this research.
Long COVID HGI - Long COVID Host Genetics Initiative	Hugo Zeberg	Department of Evolutionary Genetics, Max Planck Institute for Evolutionary Anthropology, Leipzig, Germany. Department of Physiology and Pharmacology, Karolinska Institutet, Stockholm, Sweden.	hugo.zeberg@ki.se	0000-0001-7118-1249	Cohort Long COVID GWAS Main Analyst, Cohort Analysis Team Lead, Cohort Admin Team Member, Long COVID HGI Manuscript-writing Team Member, Long COVID HGI Meta-analysis Team Member, Long COVID HGI Follow-up Analysis Team Member	Nothing to declare
FinnGen	Vilma Lammi	Institute for Molecular Medicine Finland (FIMM), Helsinki Institute of Life Science (HiLIFE), University of Helsinki, Helsinki, Finland.	vilma.lammi@helsinki.fi	0000-0002-3256-5239	Coordinator of the Long COVID HGI, Long COVID HGI Meta-analysis Team Lead, Cohort Long COVID GWAS Main Analyst, Long COVID HGI Manuscript-writing Team Lead, Long COVID HGI Follow-up analysis Team Member	Nothing to declare
FinnGen	Samuel E. Jones	Institute for Molecular Medicine Finland (FIMM), Helsinki Institute of Life Science (HiLIFE), University of Helsinki, Helsinki, Finland.	samuel.jones@helsinki.fi		Long COVID HGI Meta-analysis Team Lead, Long COVID HGI Follow-up Analysis Team Member, Long COVID HGI Manuscript-writing Team Member	Nothing to declare
FinnGen	Hanna M. Ollila	Institute for Molecular Medicine Finland (FIMM), Helsinki Institute of Life Science (HiLIFE), University of Helsinki, Helsinki, Finland. Broad Institute of MIT and Harvard, Cambridge, MA, USA. Center for Genomic Medicine, Massachusetts General Hospital, Boston, MA, USA. Anesthesia, Critical Care, and Pain Medicine, Massachusetts General Hospital and Harvard Medical School, Boston, MA, USA.	hanna.m.ollila@helsinki.fi	0000-0002-5302-6429	Cohort Long COVID HGI Collaboration Lead	Nothing to declare	We are grateful for the support from the Academy of Finland (#353812), the NIH (R01AI170850), and the EU. This project has received funding from the European Union’s Horizon Europe research and innovation programme under grant agreement No 101057553. This work was supported by the Swiss State Secretariat for Education, Research and Innovation (SERI) under contract number 22.00094.
FinnGen	Martin Broberg	Institute for Molecular Medicine Finland (FIMM), Helsinki Institute of Life Science (HiLIFE), University of Helsinki, Helsinki, Finland.	martin.broberg@helsinki.fi	0000-0002-5419-9479	Cohort Analysis Team Member, Cohort Data Collection Member, Long COVID HGI Meta-analysis Team Member	Nothing to declare
FinnGen	Hele H. Haapaniemi	Institute for Molecular Medicine Finland (FIMM), Helsinki Institute of Life Science (HiLIFE), University of Helsinki, Helsinki, Finland.	hele.haapaniemi@helsinki.fi	0000-0002-4887-7739	Long COVID HGI Follow-up Analysis Team Member	Nothing to declare
FinnGen	Matti Pirinen	Institute for Molecular Medicine Finland (FIMM), Helsinki Institute of Life Science (HiLIFE), University of Helsinki, Helsinki, Finland. Department of Mathematics and Statistics, University of Helsinki, Helsinki, Finland. Department of Public Health, University of Helsinki, Helsinki, Finland.	matti.pirinen@helsinki.fi	0000-0002-1664-1350	Long COVID HGI Follow-up Analysis Team Member	Nothing to declare
FinnGen	Nasa Sinnott-Armstrong	Herbold Computational Biology Program, Public Health Sciences Division, Fred Hutchinson Cancer Center, Seattle, WA. Department of Genome Sciences, University of Washington, Seattle, WA. Finnish Institute of Molecular Medicine, University of Helsinki, Helsinki, Finland.	nasa@fredhutch.org	0000-0003-4490-0601	Cohort Analysis Team Member, Long COVID HGI Manuscript-writing Team Member, Long COVID HGI Follow-up Analysis Team Member	Nothing to declare
FinnGen	Mark J. Daly	Institute for Molecular Medicine Finland (FIMM), Helsinki Institute of Life Science (HiLIFE), University of Helsinki, Helsinki, Finland. Broad Institute, Cambridge, MA, USA. Analytical and Translational Genetics Unit, Massachusetts General Hospital, Harvard Medical School, Boston, MA, USA.	mark.daly@helsinki.fi		Long COVID HGI Manuscript-writing Team Member	Nothing to declare
FinnGen	Andrea Ganna	Institute for Molecular Medicine Finland (FIMM), Helsinki Institute of Life Science (HiLIFE), University of Helsinki, Helsinki, Finland. Broad Institute, Cambridge, MA, USA. Analytical and Translational Genetics Unit, Massachusetts General Hospital, Harvard Medical School, Boston, MA, USA.	andrea.ganna@helsinki.fi		Long COVID HGI Manuscript-writing Team Member	Nothing to declare	This project has received funding from the RIA HORIZON Research and Innovation Actions under GA No. 101057775. (Funded by the European Union. Views and opinions expressed are however those of the author(s) only and do not necessarily reflect those of the European Union or European Health and Digital Agency (HADEA). Neither the European Union nor the granting authority can be held responsible for …
FinnGen	Mari E.K. Niemi	Institute for Molecular Medicine Finland (FIMM), Helsinki Institute of Life Science (HiLIFE), University of Helsinki, Helsinki, Finland. Department of Mathematics and Statistics, University of Helsinki, Helsinki, Finland. Department of Public Health, University of Helsinki, Helsinki, Finland.	mari.niemi@novartis.com		Cohort Analysis Team Member	MEKN is a current employee of Novartis Pharma AG.
FinnGen	Masahiro Kanai	Broad Institute, Cambridge, MA, USA. Analytical and Translational Genetics Unit, Massachusetts General Hospital, Harvard Medical School, Boston, MA, USA.	mkanai@broadinstitute.org	0000-0001-5165-4408	Long COVID HGI Follow-up Analysis Team Member	Nothing to declare
FinnGen	FinnGen	Institute for Molecular Medicine Finland (FIMM), Helsinki Institute of Life Science (HiLIFE), University of Helsinki, Helsinki, Finland.	finngen-info@helsinki.fi		Cohort Banner		We want to acknowledge the participants and investigators of FinnGen study. The FinnGen project is funded by two grants from Business Finland (HUS 4685/31/2016 and UH 4386/31/2016) and the following industry partners: AbbVie Inc., AstraZeneca UK Ltd, Biogen MA Inc., Bristol Myers Squibb (and Celgene Corporation & Celgene International II Sàrl), Genentech Inc., Merck Sharp & Dohme LCC, Pfizer Inc.…
ALSPAC - Avon Longitudinal Study of Parents and Children	Ruth E. Mitchell	MRC Integrative Epidemiology Unit at the University of Bristol, Bristol, United Kingdom. Population Health Sciences, Bristol Medical School, University of Bristol, Bristol, United Kingdom.	r.mitchell.uob@gmail.com	0000-0002-3506-160X	Cohort Long COVID GWAS Main Analyst	Nothing to declare	REM works within the MRC Integrative Epidemiology Unit at the University of Bristol, which is supported by the Medical Research Council (MC_UU_00032/01).
ALSPAC - Avon Longitudinal Study of Parents and Children	Alex S.F. Kwong	Centre for Clinical Brain Sciences, Division of Psychiatry, University of Edinburgh.	akwong@exseed.ed.ac.uk	0000-0003-1953-2771	Cohort Long COVID GWAS Main Analyst	Nothing to declare	We are extremely grateful to all the families who took part in the ALSPAC study, the midwives for their help in recruiting them, and the whole ALSPAC team, which includes interviewers, computer and laboratory technicians, clerical workers, research scientists, volunteers, managers, receptionists and nurses. The UK Medical Research Council and Wellcome (Grant ref: 217065/Z/19/Z) and the University…
ALSPAC - Avon Longitudinal Study of Parents and Children	George Davey Smith	MRC Integrative Epidemiology Unit at the University of Bristol, Bristol, United Kingdom. Population Health Sciences, Bristol Medical School, University of Bristol, Bristol, United Kingdom.	KZ.Davey-Smith@bristol.ac.uk	0000-0002-1407-8314	Cohort Long COVID HGI Collaboration Lead	Nothing to declare	GDS works within the MRC Integrative Epidemiology Unit at the University of Bristol, which is supported by the Medical Research Council (MC_UU_00032/01).
ALSPAC - Avon Longitudinal Study of Parents and Children	Nicholas J. Timpson	MRC Integrative Epidemiology Unit at the University of Bristol, Bristol, United Kingdom. Population Health Sciences, Bristol Medical School, University of Bristol, Bristol, United Kingdom.	n.j.timpson@bristol.ac.uk	0000-0002-7141-9189	Cohort Long COVID HGI Collaboration Lead	Nothing to declare	NJT is a Wellcome Trust Investigator (202802/Z/16/Z), is the PI of the Avon Longitudinal Study of Parents and Children (MRC & WT 217065/Z/19/Z), is supported by the University of Bristol NIHR Biomedical Research Centre (BRC-1215-2001), the MRC Integrative Epidemiology Unit (MC_UU_00011/1) and works within the CRUK Integrative Cancer Epidemiology Programme (C18281/A29019). For the purpose of Open …
BQC19 - Banque québécoise de la COVID-19	Tomoko Nakanishi	Department of Human Genetics, McGill University, Montréal, Québec, Canada. Centre for Clinical Epidemiology, Department of Medicine, Lady Davis Institute, Jewish General Hospital, McGill University, Montréal, Québec, Canada. Kyoto-McGill International Collaborative Program in Genomic Medicine, Graduate School of Medicine, Kyoto University, Kyoto, Japan. Institute for Molecular Medicine Finland (F…	tomoko.nakanishi@mail.mcgill.ca	0000-0001-9510-5646	Cohort Long COVID GWAS Main Analyst	TN has received speaking fee from Boehringer Ingelheim for the talks unrelated to this research.
BQC19 - Banque québécoise de la COVID-19	J. Brent Richards	Department of Human Genetics, McGill University, Montréal, Québec, Canada. Centre for Clinical Epidemiology, Department of Medicine, Lady Davis Institute, Jewish General Hospital, McGill University, Montréal, Québec, Canada. Department of Epidemiology, Biostatistics and Occupational Health, McGill University, Montréal, Québec, Canada. Department of Twin Research, King’s College London, London, Un…	brent.richards@mcgill.ca	0000-0002-3746-9086	Cohort Long COVID HGI Collaboration Lead, Cohort Admin Team Lead	JBR’s institution has received investigator-initiated grant funding from Eli Lilly, GlaxoSmithKline and Biogen for projects unrelated to this research. He is the CEO of 5 Prime Sciences (www.5primesciences.com), which provides research services for biotech, pharma and venture capital companies for projects unrelated to this research.
BQC19 - Banque québécoise de la COVID-19	Janick St-Cyr	Victor Phillip Dahdaleh Institute of Genomic Medicine at McGill University and Department of Human Genetics, McGill University.	janick.st-cyr@mcgill.ca		Cohort Data Collection Member	Nothing to declare
BQC19 - Banque québécoise de la COVID-19	Darin Adra	Lady Davis Institute, Jewish General Hospital, McGill University, Montréal, Québec, Canada.	Darin.Adra@ladydavis.ca		Cohort Admin Team Member	Nothing to declare
BQC19 - Banque québécoise de la COVID-19	Madeleine Durand	Research Centre of the Centre Hospitalier de l’Université de Montréal (CRCHUM), Montreal, QC, Canada. Centre hospitalier de l’Université de Montréal (CHUM), Montreal, QC, Canada.	madeleine.durand@gmail.com	0000-0002-9459-9549	Cohort Admin Team Member	Nothing to declare
BQC19 - Banque québécoise de la COVID-19	David Bujold	Victor Phillip Dahdaleh Institute of Genomic Medicine at McGill University and Department of Human Genetics, McGill University.	david.bujold@mcgill.ca	0000-0001-7860-3264	Cohort Analysis Team Member	Nothing to declare
BQC19 - Banque québécoise de la COVID-19	Guillaume Bourque	Victor Phillip Dahdaleh Institute of Genomic Medicine at McGill University and Department of Human Genetics, McGill University.	guil.bourque@mcgill.ca	0000-0002-3933-9656	Cohort Admin Team Member	Nothing to declare
BQC19 - Banque québécoise de la COVID-19	Ariane Boisclair	Victor Phillip Dahdaleh Institute of Genomic Medicine at McGill University and Department of Human Genetics, McGill University.	‎ariane.boisclair@mcgill.ca		Cohort Data Collection Member	Nothing to declare
BQC19 - Banque québécoise de la COVID-19	Mylene Bertrand	Institut universitaire de cardiologie et de pneumologie de Québec – Université Laval.	mylene.bertrand@affiliate.mcgill.ca	0000-0002-4539-2787	Cohort Data Collection Member	Nothing to declare
BQC19 - Banque québécoise de la COVID-19	Daniel Auld	Victor Phillip Dahdaleh Institute of Genomic Medicine at McGill University and Department of Human Genetics, McGill University.	daniel.auld@mcgill.ca	0000-0002-9486-1105	Cohort Admin Team Member	Nothing to declare
BQC19 - Banque québécoise de la COVID-19	Laetitia Laurent	Lady Davis Institute, Jewish General Hospital, McGill University, Montréal, Québec, Canada.	Laetitia.Laurent@ladydavis.ca		Cohort Data Collection Member	Nothing to declare
BQC19 - Banque québécoise de la COVID-19	Solomia Yanishevsky	Victor Phillip Dahdaleh Institute of Genomic Medicine at McGill University and Department of Human Genetics, McGill University.	solomia.yanishevsky@mcgill.ca	0009-0005-5763-2425	Cohort Analysis Team Member	Nothing to declare
BQC19 - Banque québécoise de la COVID-19	G. Mark Lathrop	Victor Phillip Dahdaleh Institute of Genomic Medicine at McGill University and Department of Human Genetics, McGill University.	mark.lathrop@mcgill.ca		Cohort Admin Team Member	Nothing to declare
BQC19 - Banque québécoise de la COVID-19	Fangyi Shi	Lady Davis Institute, Jewish General Hospital, McGill University, Montréal, Québec, Canada.	fangyi.shi@mail.mcgill.ca		Cohort Data Collection Member	Nothing to declare
BQC19 - Banque québécoise de la COVID-19	Simon Rousseau	The Meakins-Christie Laboratories at the Research Institute of the McGill University Heath, Centre Research Institute, & Department of Medicine, Faculty of Medicine, McGill University, Montréal, QC, Canada.	simon.rousseau@mcgill.ca	0000-0002-8773-575X	Cohort Admin Team Member	Nothing to declare
BQC19 - Banque québécoise de la COVID-19	Jiannis Ragoussis	Victor Phillip Dahdaleh Institute of Genomic Medicine at McGill University and Department of Human Genetics, McGill University.	ioannis.ragoussis@mcgill.ca	0000-0002-8515-0934	Cohort Admin Team Member	Nothing to declare
BQC19 - Banque québécoise de la COVID-19	Danielle Perley	Victor Phillip Dahdaleh Institute of Genomic Medicine at McGill University and Department of Human Genetics, McGill University.	danielle.perley@mcgill.ca	0000-0001-6280-9794	Cohort Analysis Team Member	Nothing to declare
BQC19 - Banque québécoise de la COVID-19	Vincent Mooser	Victor Phillip Dahdaleh Institute of Genomic Medicine at McGill University and Department of Human Genetics, McGill University.	vincent.mooser@mcgill.ca		Cohort Admin Team Lead	Nothing to declare
BQC19 - Banque québécoise de la COVID-19	David R. Morrison	Lady Davis Institute, Jewish General Hospital, McGill University, Montréal, Québec, Canada.	david.morrison@ladydavis.ca		Cohort Data Collection Lead	Nothing to declare
BoSCO - Bonn Study of COVID Genetics	Axel Schmidt	Institute of Human Genetics, University of Bonn, School of Medicine and University Hospital Bonn, Bonn, Germany.	axel.schmidt@ukbonn.de	0000-0002-9780-7243	Cohort Long COVID GWAS Main Analyst, Cohort Analysis Team Lead, Cohort Admin Team Member, Cohort Data Collection Member	Nothing to declare
BoSCO - Bonn Study of COVID Genetics	Kerstin U. Ludwig	Institute of Human Genetics, University of Bonn, School of Medicine and University Hospital Bonn, Bonn, Germany.	kerstin.ludwig@uni-bonn.de	0000-0002-8541-2519	Cohort Long COVID HGI Collaboration Lead, Cohort Admin Team Lead, Cohort Data Collection Lead	KUL is co-founder and member of the scientific board of LAMPseq Diagnostics GmbH.	The BoSCO study thank Julia Fazaal and Selina Rolker for support in study management and technical work.
BoSCO - Bonn Study of COVID Genetics	Daniella Balla	Institute of Human Genetics, University of Bonn, School of Medicine and University Hospital Bonn, Bonn, Germany.	balla.daniella@gmail.com		Cohort Data Collection Member	Nothing to declare
BoSCO - Bonn Study of COVID Genetics	Julia Heggemann	Institute of Human Genetics, University of Bonn, School of Medicine and University Hospital Bonn, Bonn, Germany.	julia.heggemann@uni-bonn.de		Cohort Analysis Team Member, Cohort Admin Team Member, Cohort Data Collection Member	Nothing to declare
BoSCO - Bonn Study of COVID Genetics	Sonja Schultz	Institute of Human Genetics, University of Bonn, School of Medicine and University Hospital Bonn, Bonn, Germany.	Sonja.Schultz@ukbonn.d		Cohort Data Collection Member	Nothing to declare
BoSCO - Bonn Study of COVID Genetics	Pari Behzad	Institute of Human Genetics, University of Bonn, School of Medicine and University Hospital Bonn, Bonn, Germany.	s4pabehz@uni-bonn.de		Cohort Data Collection Member	Nothing to declare
BoSCO - Bonn Study of COVID Genetics	Markus M. Nöthen	Institute of Human Genetics, University of Bonn, School of Medicine and University Hospital Bonn, Bonn, Germany.	markus.noethen@uni-bonn.de	0000-0002-8770-2464	Cohort Admin Team Member	Nothing to declare
BoSCO - Bonn Study of COVID Genetics	Abigail Miller	Institute of Human Genetics, University of Bonn, School of Medicine and University Hospital Bonn, Bonn, Germany.	abigail.miller@uni-bonn.de		Cohort Data Collection Member	Nothing to declare
BoSCO - Bonn Study of COVID Genetics	Max C. Pensel	Department of Psychiatry and Psychotherapy, University of Bonn, Bonn, Germany.	Max.Pensel@ukbonn.de		Cohort Data Collection Member	Nothing to declare
BoSCO - Bonn Study of COVID Genetics	Carlo Maj	Center for Human Genetics, University Hospital of Marburg, Marburg, Germany.	carlo.maj@uni-marburg.de	0000-0002-9559-1725	Cohort Analysis Team Member	Nothing to declare
DBDS - Danish Blood Donor Study	Celia B. Sequeros	Novo Nordisk Foundation Center for Protein Research, Faculty of Health and Medical Sciences, University of Copenhagen, Copenhagen, Denmark.	celia.sequeros@cpr.ku.dk	0000-0002-9295-3073	Cohort Long COVID GWAS Main Analyst	Nothing to declare
DBDS - Danish Blood Donor Study	Christian Erikstrup	Dept. of Clinical Immunology, Aarhus University Hospital, Aarhus, Denmark.	christian.erikstrup@skejby.rm.dk	0000-0001-6551-6647	Cohort Long COVID HGI Collaboration Lead	Nothing to declare
DBDS - Danish Blood Donor Study	Ole B.V. Pedersen	Department of Clinical Immunology, Zealand University Hospital – Køge, Køge, Denmark.	olbp@regionsjaelland.dk	0000-0003-2312-5976	Cohort Long COVID HGI Collaboration Lead	Nothing to declare	The Danish analysis was funded by 101057129 — REACT — HORIZON-HLTH-2021-DISEASE-04 and DFF 0214-00127B.
DBDS - Danish Blood Donor Study	Karina Banasik	Novo Nordisk Foundation Center for Protein Research, Faculty of Health and Medical Sciences, University of Copenhagen, Copenhagen, Denmark.	karina.banasik@cpr.ku.dk	0000-0003-2489-2499	Cohort Long COVID GWAS Main Analyst	Nothing to declare
DBDS - Danish Blood Donor Study	Frank Geller	Statens Serum Institute, Copenhagen, Denmark.	fge@ssi.dk	0000-0002-9238-3269	Cohort Long COVID HGI Collaboration Lead	Nothing to declare
DBDS - Danish Blood Donor Study	Sisse R. Ostrowski	Department of Clinical Immunology, Copenhagen University Hospital – Rigshospitalet, Copenhagen, Denmark.	sisse.rye.ostrowski@regionh.dk	0000-0001-6551-6647	Cohort Data Collection Lead	Nothing to declare
DBDS - Danish Blood Donor Study	Søren Brunak	Novo Nordisk Foundation Center for Protein Research, Faculty of Health and Medical Sciences, University of Copenhagen, Copenhagen, Denmark.	soren.brunak@cpr.ku.dk	0000-0003-0316-5866	Cohort Data Collection Member	SB has ownerships in Intomics A/S, Hoba Therapeutics Aps, Novo Nordisk A/S, Lundbeck A/S, ALK abello A/S, Eli Lilly and Co and managing board memberships in Proscion A/S and Intomics A/S.
DBDS - Danish Blood Donor Study	David Westergaard	Novo Nordisk Foundation Center for Protein Research, Faculty of Health and Medical Sciences, University of Copenhagen, Copenhagen, Denmark.	david.westergaard@cpr.ku.dk	0000-0003-0128-8432	Cohort Analysis Team Member	Nothing to declare
DBDS - Danish Blood Donor Study	Bjarke Feenstra	Statens Serum Institute, Copenhagen, Denmark.	fee@ssi.dk	0000-0003-0316-5866	Cohort Analysis Team Member	Nothing to declare
DBDS - Danish Blood Donor Study	Anne Sofie B. Mortensen	Department of Medical Endocrinology and Metabolism, Copenhagen University Hospital (Rigshospitalet), Denmark.	anne.sofie.plesner.bliddal.mortensen@regionh.dk	0000-0002-2456-1019	Cohort Analysis Team Member	Nothing to declare
DBDS - Danish Blood Donor Study	DBDS Genomic Consortium	Statens Serum Institut, Copenhagen, Denmark.	info@DBDS.dk		Cohort Banner		We thank the DBDS participants for their contributions. We acknowledge funding from the Novo Nordisk Foundation (grants NNF17OC0027594 and NNF14CC0001) and Sygesikring Danmark (2020-0178).
EXCEED - Extended Cohort for E-health, Environment and DNA	Chiara Batini	Department of Population Health Sciences, University of Leicester, Leicester, UK. University Hospitals of Leicester NHS Trust, Leicester, UK.	cb334@le.ac.uk	0000-0002-7140-2985	Cohort Long COVID GWAS Main Analyst	Nothing to declare	EXCEED has been supported by the University of Leicester, the National Institute for Health and Care Research Leicester Respiratory Biomedical Research Centre, the Wellcome Trust (WT 202849), and Medical Research Council grants G0902313 and UKRI_PC_19004, the latter through the UK Research and Innovation Industrial Strategy Challenge Fund, delivered through Health Data Research UK. EXCEED has als…
EXCEED - Extended Cohort for E-health, Environment and DNA	Louise V. Wain	Department of Population Health Sciences, University of Leicester, Leicester, UK. The Institute for Lung Health, NIHR Leicester Biomedical Research Centre, University of Leicester, Leicester, UK.	lvw1@leicester.ac.uk	0000-0003-4951-1867	Cohort Long COVID HGI Collaboration Lead	LVW reports research funding from GlaxoSmithKline, Genentech and Orion Pharma, and consultancy for Galapagos and GlaxoSmithKline, outside of the submitted work.	LVW holds a GlaxoSmithKline Asthma + Lung UK Chair in Respiratory Research (C17-1). This research was partially supported by the National Institute for Health Research (NIHR) Leicester Biomedical Research Centre; the views expressed are those of the author(s) and not necessarily those of the National Health Service, the NIHR, or the Department of Health.
EXCEED - Extended Cohort for E-health, Environment and DNA	Catherine John	Department of Population Health Sciences, University of Leicester, Leicester, UK. Leicester National Institute for Health and Care Research, Biomedical Research Centre, Glenfield Hospital, Leicester, UK.	cj153@leicester.ac.uk	0000-0002-6057-2073	Cohort Long COVID HGI Collaboration Lead	CJ has a funded research collaboration with Orion for collaborative research projects outside the submitted work.	C.J. was supported by a Medical Research Council Clinical Research Training Fellowship (MR/P00167X/1).
EXCEED - Extended Cohort for E-health, Environment and DNA	Anna L. Guyatt	Department of Population Health Sciences, University of Leicester, Leicester, UK. Leicester National Institute for Health and Care Research, Biomedical Research Centre, Glenfield Hospital, Leicester, UK.	anna.guyatt@leicester.ac.uk	0000-0003-1860-6337	Cohort Data Collection Lead	ALG has a funded research collaboration with Orion for collaborative research projects outside the submitted work.	A.L.G. was funded by internal fellowships at the University of Leicester from the Wellcome Trust Institutional Strategic Support Fund (204801/Z/16/Z) and the BHF Accelerator Award (AA/18/3/34220).
GCAT - Genomes for Life (COVICAT study - Cohort COVID in Catalonia)	Rafael de Cid	Genomes for Life-GCAT lab, CORE Program, Germans Trias i Pujol Research Institute (IGTP), Badalona, Spain. Grup de REcerca en Impacte de les Malalties Cròniques i les seves Trajectòries (GRIMTra).	rdecid@igtp.cat	0000-0003-3579-6777	Cohort Long COVID HGI Collaboration Lead	Nothing to declare	This study makes use of data generated by the GCAT - Genomes for Life and COVICAT study - Cohort COVID in Catalonia. GCAT is a cohort study of the Genomes of Catalonia, Fundacio IGTP. IGTP is part of the CERCA Program / Generalitat de Catalunya. GCAT have additional support by Spanish National Grant PI18/01512, TED2021-130626B-I00, La MaratoTV3 167/C/2021 and European Union under grant agreement …
GCAT - Genomes for Life (COVICAT study - Cohort COVID in Catalonia)	Beatriz Cortés	Genomes for Life-GCAT lab, CORE Program, Germans Trias i Pujol Research Institute (IGTP), Badalona, Spain. Grup de REcerca en Impacte de les Malalties Cròniques i les seves Trajectòries (GRIMTra).	bcortes@igtp.cat		Cohort Long COVID GWAS Main Analyst	Nothing to declare	Beatriz Cortés is supported by national grants PI18/01512.
GCAT - Genomes for Life (COVICAT study - Cohort COVID in Catalonia)	Susana Iraola-Guzmán	Genomes for Life-GCAT lab, CORE Program, Germans Trias i Pujol Research Institute (IGTP), Badalona, Spain. Grup de REcerca en Impacte de les Malalties Cròniques i les seves Trajectòries (GRIMTra).	Siraola@igtp.cat	0000-0003-3359-1241	Cohort Admin Team Member	Nothing to declare
GCAT - Genomes for Life (COVICAT study - Cohort COVID in Catalonia)	Gemma Moncunill	ISGlobal, Hospital Clínic - Universitat de Barcelona, Barcelona, Spain. CIBER de Enfermedades Infecciosas (CIBERINFEC), Barcelona, Spain.	gemma.moncunill@isglobal.org	0000-0001-5105-9836	Cohort Analysis Team Member	Nothing to declare
GCAT - Genomes for Life (COVICAT study - Cohort COVID in Catalonia)	Alba Blasco	Genomes for Life-GCAT lab. Germans Trias i Pujol Research Institute (IGTP), Badalona, Spain. Grup de REcerca en Impacte de les Malalties Cròniques i les seves Trajectòries (GRIMTra), (2021 SGR 01537).	ablasco@igtp.cat		Cohort Data Collection Member	Nothing to declare
GCAT - Genomes for Life (COVICAT study - Cohort COVID in Catalonia)	Judith Garcia-Aymerich	ISGlobal, Barcelona, Spain. Universitat Pompeu Fabra (UPF), Barcelona, Spain.	judith.garcia@isglobal.org	0000-0002-7097-4586	Cohort Analysis Team Member	Nothing to declare
GCAT - Genomes for Life (COVICAT study - Cohort COVID in Catalonia)	Natalia Blay	Genomes for Life-GCAT lab, CORE Program, Germans Trias i Pujol Research Institute (IGTP), Badalona, Spain. Grup de REcerca en Impacte de les Malalties Cròniques i les seves Trajectòries (GRIMTra).	nblaym@igtp.cat	0000-0002-7160-8529	Cohort Analysis Team Member	Nothing to declare
GCAT - Genomes for Life (COVICAT study - Cohort COVID in Catalonia)	Carlota Dobaño	ISGlobal, Hospital Clínic - Universitat de Barcelona, Barcelona, Spain. CIBER de Enfermedades Infecciosas (CIBERINFEC), Barcelona, Spain.	carlota.dobano@isglobal.org	0000-0002-6751-4060	Cohort Analysis Team Member	Nothing to declare
GCAT - Genomes for Life (COVICAT study - Cohort COVID in Catalonia)	Anna Carreras	Genomes for Life-GCAT lab. Germans Trias i Pujol Research Institute (IGTP), Badalona, Spain. Grup de REcerca en Impacte de les Malalties Cròniques i les seves Trajectòries (GRIMTra), (2021 SGR 01537).	acarreras@igtp.cat	0000-0002-8789-067X	Cohort Data Collection Member	Nothing to declare
GCAT - Genomes for Life (COVICAT study - Cohort COVID in Catalonia)	Xavier Farré	Genomes for Life-GCAT lab, CORE Program, Germans Trias i Pujol Research Institute (IGTP), Badalona, Spain. Grup de REcerca en Impacte de les Malalties Cròniques i les seves Trajectòries (GRIMTra).	xfarrer@igtp.cat	0000-0001-6838-9479	Cohort Analysis Team Member	Nothing to declare	Xavier Farré is supported by TED2021-130626B-I00.
GCAT - Genomes for Life (COVICAT study - Cohort COVID in Catalonia)	Manolis Kogevinas	ISGlobal, Barcelona, Spain. CIBER Epidemiología y Salud Pública (CIBERESP), Madrid, Spain.Universitat Pompeu Fabra (UPF), Barcelona, Spain.IMIM (Hospital del Mar Medical Research Institute), Barcelona, Spain.	manolis.kogevinas@isglobal.org	0000-0002-9605-0461	Cohort Analysis Team Member	Nothing to declare
GCAT - Genomes for Life (COVICAT study - Cohort COVID in Catalonia)	Gemma Castaño-Vinyals	ISGlobal, Barcelona, Spain. Universitat Pompeu Fabra (UPF), Barcelona, Spain. CIBER Epidemiología y Salud Pública (CIBERESP), Madrid, Spain.	gemma.castano@isglobal.org	0000-0003-4468-1816	Cohort Analysis Team Member, Cohort Admin Team Member, Cohort Data Collection Member	Nothing to declare
GENCOVID - Genetic Bases of COVID19 Clinical Variability	Francesca Minnai	Institute for Biomedical Technologies – National Research Council, Segrate (MI), Italy. Department of Medical Biotechnology and Translational Medicine (BioMeTra), Università degli Studi di Milano, Milan, Italy.	francesca.minnai@itb.cnr.it	0000-0003-3646-3800	Cohort Long COVID GWAS Main Analyst, Francesca Minnai	Nothing to declare
GENCOVID - Genetic Bases of COVID19 Clinical Variability	Alessandra Renieri	Medical Genetics, University of Siena, Siena, Italy. Med Biotech Hub and Competence Center, Department of Medical Biotechnologies, University of Siena, Siena, Italy. Genetica Medica, Azienda Ospedaliero-Universitaria Senese, Siena, Italy.	alessandra.renieri@unisi.it	0000-0002-0846-9220	Cohort Long COVID HGI Collaboration Lead	Nothing to declare
GENCOVID - Genetic Bases of COVID19 Clinical Variability	Simone Furini	Department of Electrical, Electronic and Information Engineering "Guglielmo Marconi”, University of Bologna, Cesena (FC), ITALY.	simone.furini@unibo.it	0000-0002-1099-8279	Cohort Analysis Team Member	Nothing to declare
GENCOVID - Genetic Bases of COVID19 Clinical Variability	Chiara Fallerini	Medical Genetics Unit, University of Siena, Policlinico Le Scotte, Siena, Italy. Department of Medical Biotechnologies, Med Biotech Hub and Competence Center, University of Siena, Siena, Italy.	fallerini2@unisi.it	0000-0002-7386-3224	Cohort Data Collection Member	Nothing to declare
GENCOVID - Genetic Bases of COVID19 Clinical Variability	Kristina Zguro	Med Biotech Hub and Competence Centre, Department of Medical Biotechnologies, University of Siena, Siena, Italy.	kristina.zguro@student.unisi.it	0000-0003-4490-3431	Cohort Analysis Team Member	Nothing to declare
GENCOVID - Genetic Bases of COVID19 Clinical Variability	Margherita Baldassarri	Medical Genetics, University of Siena, Italy. Med Biotech Hub and Competence Center, Department of Medical Biotechnologies, University of Siena, Italy. Genetica Medica, Azienda Ospedaliero-Universitaria Senese, Italy.	margherita.baldassarri@dbm.unisi.it	0000-0002-0391-1980	Cohort Data Collection Member	Nothing to declare
GENCOVID - Genetic Bases of COVID19 Clinical Variability	Francesca Colombo	Institute for Biomedical Technologies, National Reasearch Council, Segrate (MI), Italy.	Francesca.colombo@itb.cnr.it	0000-0003-2015-4317	Cohort Analysis Team Member	Nothing to declare
GENCOVID - Genetic Bases of COVID19 Clinical Variability	GEN-COVID Multicenter Study	University of Siena, Italy.	renieri@unisi.it		Cohort Banner		Project Tuscany Health Ecosystem spoke 7 translational medicine for rare, oncological and infectious diseases financed by European Union- Next generation EU, Mission 4 Component 2 Inv. 15 CUP:2266-2022-RA-PROFCMUR_PNRR_PC_THE_AFFSPOK; and INTERVENE EU H2020-SC1-FA-DTS-2018–2020, International consortium for integrative genomics prediction - Grant Agreement No. 101016775.
GOLD - Genetics Of Long Covid	Heath E. O'Brien	Sano Genetics Limited, London, United Kingdom.	heath@sanogenetics.com	0000-0003-2309-8736	Cohort Long COVID GWAS Main Analyst	Options in Sano Genetics Limited
GOLD - Genetics Of Long Covid	Patrick J. Short	Sano Genetics Limited, London, United Kingdom.	patrick@sanogenetics.com	0000-0002-7626-6177	Cohort Long COVID HGI Collaboration Lead	Share holder in Sano Genetics Limited	We would like to acknowledge the participants in the Genetics of Long COVID study for their time and effort to participate and help to advance our understanding of genetic factors influencing Long COVID risk and severity. We would also like to acknowledge the funders, InnovateUK (grant numbers 87774 and 60502).
GOLD - Genetics Of Long Covid	Thompson Hannah	Sano Genetics Limited, London, United Kingdom.	hannah@sanogenetics.com		Cohort Data Collection Lead	Options in Sano Genetics
Genotek	Alexander Rakitko	Genotek Ltd., Moscow, Russia.	rakitko@genotek.ru	0000-0003-0567-7734	Cohort Long COVID HGI Collaboration Lead	Nothing to declare
Genotek	Ekaterina Vergasova	Genotek Ltd., Moscow, Russia.	evergasova@genotek.ru	0000-0003-0823-0540	Cohort Long COVID GWAS Main Analyst	Nothing to declare
Genotek	Anna Ilinskaya	Eligens SIA, Riga, Latvia.	anna@eligens.io	0000-0001-7524-5617	Cohort Data Collection Lead	Nothing to declare
Genotek	Michil Trofimov	Genotek Ltd, Moscow, Russia.	m.trofimov@genotek.ru	0009-0007-6884-1219	Cohort Analysis Team Member	Nothing to declare
Genotek	Layal Shaheen	Genotek Ltd, Moscow, Russia.	l.shaheen@genotek.ru	0009-0009-6513-5268	Cohort Analysis Team Member	Nothing to declare
Genotek	Nikolay Plotnikov	Genotek Ltd, Moscow, Russia.	plotnikov@genotek.ru	0000-0001-5585-0035	Cohort Data Collection Member	Nothing to declare
Genotek	Anna Kim	Genotek Ltd, Moscow, Russia.	kim@genotek.ru		Cohort Data Collection Member	Nothing to declare
Genotek	Dmitrii Kharitonov	Genotek Ltd, Moscow, Russia.	d.kharitonov@genotek.ru	0000-0001-5987-005X	Cohort Analysis Team Member	Nothing to declare
Genotek	Valery Ilinsky	Eligens SIA, Riga, Latvia.	valery@eligens.io	0000-0003-4377-2759	Cohort Admin Team Lead	Nothing to declare
Genotek	Alexei Kamelin	Genotek Ltd, Moscow, Russia.	a.kamelin@genotek.ru	0009-0008-7927-945X	Cohort Analysis Team Member	Nothing to declare
Helix - Helix Exome+ and Healthy Nevada Project COVID-19 Phenotypes	Elizabeth T. Cirulli	Helix, San Mateo, California, USA.	liz.cirulli@helix.com	0000-0001-7808-2809	Cohort Long COVID GWAS Main Analyst	AB, KMSB, SW, NLW, FT, ES, and ETC are employees of Helix	Funding was provided to Desert Research Institute (DRI) by the Nevada Governor's Office of Economic Development. Funding was provided to the Renown Institute for Health Innovation by Renown Health and the Renown Health Foundation.
Helix - Helix Exome+ and Healthy Nevada Project COVID-19 Phenotypes	Joseph J. Grzymski	Department of Internal Medicine, University of Nevada Reno, School of Medicine, Reno, Nevada, USA.	jgrzymski@med.unr.edu	0000-0003-2646-8958	Cohort Long COVID HGI Collaboration Lead	Nothing to declare
Helix - Helix Exome+ and Healthy Nevada Project COVID-19 Phenotypes	Francisco Tanudjaja	Helix, San Mateo, California, USA.	francisco.tanudjaja@helix.com	0000-0002-6233-0238	Cohort Analysis Team Member	Nothing to declare
Helix - Helix Exome+ and Healthy Nevada Project COVID-19 Phenotypes	Efren Sandoval	Helix, San Mateo, California, USA.	efren.sandoval@helix.com		Cohort Analysis Team Member	Nothing to declare
Helix - Helix Exome+ and Healthy Nevada Project COVID-19 Phenotypes	Nicole L. Washington	Helix, San Mateo, California, USA.	nicole.washington@helix.com	0000-0002-1873-7049	Cohort Analysis Team Member	Nothing to declare
Helix - Helix Exome+ and Healthy Nevada Project COVID-19 Phenotypes	Simon White	Helix, San Mateo, California, USA.	simon.white@helix.com	0000-0001-6375-2363	Cohort Analysis Team Member	Nothing to declare
Helix - Helix Exome+ and Healthy Nevada Project COVID-19 Phenotypes	Iva Neveux	University of Nevada, Reno, School of Medicine, Nevada, USA.	ineveux@unr.edu	0009-0005-4138-0120	Cohort Data Collection Member	Nothing to declare
Helix - Helix Exome+ and Healthy Nevada Project COVID-19 Phenotypes	Shaun Dabe	Renown Health, Reno, Nevada, USA.	shaun.dabe@renown.org		Cohort Data Collection Member	Nothing to declare
Helix - Helix Exome+ and Healthy Nevada Project COVID-19 Phenotypes	Alexandre Bolze	Helix, San Mateo, California, USA.	alexandre.bolze@helix.com	0000-0001-7399-2766	Cohort Analysis Team Member	Nothing to declare
Helix - Helix Exome+ and Healthy Nevada Project COVID-19 Phenotypes	Kelly M. Schiabor Barrett	Helix, San Mateo, California, USA.	kelly.barrett@helix.com	0000-0001-6194-787X	Cohort Analysis Team Member	Nothing to declare
Ioannina - Covid-19 Ioannina Biobank	Abdou Mousas	Department of Hygiene and Epidemiology, University of Ioannina School of Medicine, Ioannina, Greece.	amousas@uoi.gr	0000-0001-7695-8029	Cohort Long COVID GWAS Main Analyst	Nothing to declare
Ioannina - Covid-19 Ioannina Biobank	Konstantinos K. Tsilidis	Department of Hygiene and Epidemiology, University of Ioannina School of Medicine, Ioannina, Greece. Department of Epidemiology and Biostatistics, School of Public Health, Imperial College London, London, UK.	ktsilidi@uoi.gr	0000-0002-8452-8472	Cohort Long COVID HGI Collaboration Lead	Nothing to declare	We want to acknowledge the participants and investigators of the Epirus Health Study (EHS). The EHS project is co-financed by the European Regional Development Fund of the European Union and Greek national funds through 1. the Operational Program Competitiveness, Entrepreneurship and Innovation (EPAnEK), NSRF 2014-2020 (Project code MIS: OΠΣ 5047228), and 2. the Operational Programme Epirus 2014–…
Ioannina - Covid-19 Ioannina Biobank	Eirini Christaki	1st department of Internal Medicine and Infectious Diseases Unit, University Hospital of Ioannina.	eirini.christaki@gmail.com	0000-0002-8152-6367	Cohort Admin Team Member	Nothing to declare
Ioannina - Covid-19 Ioannina Biobank	Haralampos Milionis	1st department of Internal Medicine and Infectious Diseases Unit, University Hospital of Ioannina.	hmilioni@uoi.gr	0000-0003-3958-2266	Cohort Admin Team Lead	Nothing to declare
Ioannina - Covid-19 Ioannina Biobank	Ioanna Tzoulaki	Biomedical Research Foundation Academy of Athens, Athens Greece.	itzoulaki@bioacademy.gr	0000-0002-4275-9328	Cohort Analysis Team Lead	Nothing to declare
Ioannina - Covid-19 Ioannina Biobank	Angelos Liontos	1st department of Internal Medicine and Infectious Diseases Unit, University Hospital of Ioannina.	angelosliontos@gmail.com	0000-0002-0361-0846	Cohort Data Collection Lead	Nothing to declare
Ioannina - Covid-19 Ioannina Biobank	Evangelos Evangelou	Department of Hygiene and Epidemiology, University of Ioannina School of Medicine, Ioannina, Greece. Department of Epidemiology and Biostatistics, School of Public Health, Imperial College London, London, UK.	vangelis@uoi.gr		Cohort Analysis Team Member	Nothing to declare
Ioannina - Covid-19 Ioannina Biobank	Evangelia Ntzani	Department of Hygiene and Epidemiology, University of Ioannina School of Medicine, Ioannina, Greece. Center for Evidence-Based Medicine, Department of Health Services, Policy and Practice, School of Public Health, Brown University, Providence, RI, USA.	entzani@uoi.gr		Cohort Analysis Team Member	Nothing to declare
IrCovid - Genome-wide assessment of the gene variants associated with severe COVID-19 phenotype in Iran	Ahmadreza Niavarani	Digestive Oncology Research Center, Digestive Disease Research Institute, Shariati Hospital, Tehran University of Medical Sciences, Tehran, Iran.	niavarani@tums.ac.ir	0000-0001-7773-6778	Cohort Long COVID GWAS Main Analyst, Cohort Long COVID HGI Collaboration Lead, Cohort Analysis Team Lead, Cohort Analysis Team Member, Cohort Admin Team Lead, Long COVID HGI Manuscript-writing Team Member	Nothing to declare
IrCovid - Genome-wide assessment of the gene variants associated with severe COVID-19 phenotype in Iran	Rasoul Aliannejad	Department of Pulmonary and Critical Care, School of Medicine, Shariati Hospital, Tehran University of Medical Sciences, Tehran, Iran.	aliannejad@tums.ac.ir	0000-0003-3261-2530	Cohort Admin Team Member, Cohort Data Collection Lead	Nothing to declare
IrCovid - Genome-wide assessment of the gene variants associated with severe COVID-19 phenotype in Iran	Vahideh Zarei	General Intensive Care Unit, Department of Anesthesiology, School of Medicine, Shariati Hospital, Tehran University of Medical Sciences, Tehran, Iran.	vahidezarei@gmail.com	0009-0002-6726-9744	Cohort Data Collection Member	Nothing to declare	Thanks to all participants who kindly made this study possible.
IrCovid - Genome-wide assessment of the gene variants associated with severe COVID-19 phenotype in Iran	Nastaran Soltani	Intensive Care Unit, Department of Emergency, School of Medicine, Shariati Hospital, Tehran University of Medical Sciences, Tehran, Iran.	Nsoltani@yahoo.com	-	Cohort Data Collection Member	Nothing to declare	Thanks to all participants who kindly made this study possible.
IrCovid - Genome-wide assessment of the gene variants associated with severe COVID-19 phenotype in Iran	Bahareh Sharififard	Digestive Oncology Research Center, Digestive Disease Research Institute, Shariati Hospital, Tehran University of Medical Sciences, Tehran, Iran.	baharehsharififard@yahoo.com	0000-0001-5482-4820	Cohort Admin Team Member, Cohort Data Collection Member	Nothing to declare
IrCovid - Genome-wide assessment of the gene variants associated with severe COVID-19 phenotype in Iran	Hengameh Ansari Tadi	Intensive Care Unit, Department of Emergency, School of Medicine, Shariati Hospital, Tehran University of Medical Sciences, Tehran, Iran.	at.thrn@gmail.com	0000-0002-7555-8928	Cohort Data Collection Member	Nothing to declare	Thanks to all participants who kindly made this study possible.
IrCovid - Genome-wide assessment of the gene variants associated with severe COVID-19 phenotype in Iran	Ali Amirsavadkouhi	Department of Critical Care Medicine, Noorafshar Hospital, Tehran, Iran.	alia712000@yahoo.com	0000-0002-8954-5562	Cohort Data Collection Member	Nothing to declare	Thanks to all participants who kindly made this study possible.
JapanTaskForce - Japan COVID-19 Task Force	Ryuya Edahiro	Department of Statistical Genetics, Osaka University Graduate School of Medicine, Suita, Japan. Department of Respiratory Medicine and Clinical Immunology, Osaka University Graduate School of Medicine, Suita, Japan.	redahiro@sg.med.osaka-u.ac.jp		Cohort Long COVID GWAS Main Analyst	Nothing to declare
JapanTaskForce - Japan COVID-19 Task Force	Shuhei Azekawa	Division of Pulmonary Medicine, Department of Medicine, Keio University School of Medicine, Tokyo, Japan. Department of Respiratory Medicine, Nagoya University Graduate School of Medicine, Nagoya, Japan.	shuazobligato@gmail.com		Cohort Long COVID GWAS Main Analyst	Nothing to declare
JapanTaskForce - Japan COVID-19 Task Force	Makoto Ishii	Division of Pulmonary Medicine, Department of Medicine, Keio University School of Medicine, Tokyo, Japan. Department of Respiratory Medicine, Nagoya University Graduate School of Medicine, Nagoya, Japan.	ishii@keio.jp	0000-0003-4396-1664	Cohort Long COVID HGI Collaboration Lead	Nothing to declare	This research was supported by AMED under Grant Number JP22wm0325031.
JapanTaskForce - Japan COVID-19 Task Force	Yukinori Okada	Department of Statistical Genetics, Osaka University Graduate School of Medicine, Suita, Japan. Department of Genome Informatics, Graduate School of Medicine, the University of Tokyo, Tokyo, Japan. Laboratory for Systems Genetics, RIKEN Center for Integrative Medical Sciences, Yokohama, Japan. Laboratory of Statistical Immunology, Immunology Frontier Research Center (WPI-IFReC), Osaka University,…	yokada@sg.med.osaka-u.ac.jp	0000-0002-0311-8472	Cohort Long COVID HGI Collaboration Lead	Nothing to declare
JapanTaskForce - Japan COVID-19 Task Force	Ho NamKoong	Department of Infectious Diseases, Keio University School of Medicine, Tokyo, Japan.	hounamugun@gmail.com		Cohort Analysis Team Member	Nothing to declare
JapanTaskForce - Japan COVID-19 Task Force	Masahiro Kanai	Broad Institute, Cambridge, MA, USA. Analytical and Translational Genetics Unit, Massachusetts General Hospital, Harvard Medical School, Boston, MA, USA.	mkanai@broadinstitute.org	0000-0001-5165-4408	Long COVID HGI Follow-up Analysis Team Member	Nothing to declare
Lifelines	C.A. Robert Warmerdam	Department of Genetics, University Medical Center Groningen, University of Groningen, Groningen, Netherlands. Oncode Investigator.	c.a.warmerdam@umcg.nl	0000-0001-8691-0053	Cohort Long COVID GWAS Main Analyst	Nothing to declare	We wish to acknowledge the efforts of the Lifelines Cohort Study, the contributing research centers delivering data to Lifelines, all the study participants, and the contributions of the investigators to this study: Raul Aguirre-Gamboa, Patrick Deelen, Lude Franke, Jan A Kuivenhoven, Esteban A Lopera Maya, Ilja M Nolte, Serena Sanna, Harold Snieder, Morris A Swertz, Judith M Vonk and Cisca Wijmen…
Lifelines	Lude H. Franke	Department of Genetics, University Medical Center Groningen, University of Groningen, Groningen, Netherlands. Oncode Investigator.	l.h.franke@umcg.nl	0000-0002-5159-8802	Cohort Long COVID HGI Collaboration Lead	Nothing to declare	Lude Franke and Robert Warmerdam are supported by grants from the Dutch Research Council (ZonMW-VICI 09150182010019 to L.F. ZonMW LongCOVID grant 10430302110002), European Union’s Horizon Europe Research and Innovation Program grant 101057553 (LongCovid) and through a Senior Investigator Grant from the Oncode Institute.
MSCIC - Mount Sinai COVID Biobank	Daniel M. Jordan	Charles Bronfman Institute for Personalized Medicine, Icahn School of Medicine at Mount Sinai, New York, NY, USA. Department of Genetics and Genomic Sciences, Icahn School of Medicine at Mount Sinai, New York, NY, USA.	daniel.jordan@mssm.edu	000-0002-5318-8225	Cohort Long COVID GWAS Main Analyst	Nothing to declare
MSCIC - Mount Sinai COVID Biobank	Noam D. Beckmann	Charles Bronfman Institute for Personalized Medicine, Icahn School of Medicine at Mount Sinai, New York, NY, USA. Division of Data Driven Medicine, Department of Medicine, Icahn School of Medicine at Mount Sinai, New York, NY, USA.	noam.beckmann@mssm.edu	0000-0002-4258-1574	Cohort Long COVID HGI Collaboration Lead	Nothing to declare
MSCIC - Mount Sinai COVID Biobank	Ryan C. Thompson	Charles Bronfman Institute for Personalized Medicine, Icahn School of Medicine at Mount Sinai, New York, NY, USA. Department of Genetics and Genomic Sciences, Icahn School of Medicine at Mount Sinai, New York, NY, USA.	ryan.thompson2@mssm.edu	0000-0002-0450-8181	Cohort Analysis Team Lead	Nothing to declare
MSCIC - Mount Sinai COVID Biobank	Alexander W. Charney	Charles Bronfman Institute for Personalized Medicine, Icahn School of Medicine at Mount Sinai, New York, NY, USA. Department of Psychiatry, Icahn School of Medicine at Mount Sinai, New York, NY, USA.	alexander.charney@mssme.du	0000-0001-8135-6858	Cohort Admin Team Lead	Nothing to declare
MSCIC - Mount Sinai COVID Biobank	Laura G. Sloofman	Charles Bronfman Institute for Personalized Medicine, Icahn School of Medicine at Mount Sinai, New York, NY, USA. Department of Genetics and Genomic Sciences, Icahn School of Medicine at Mount Sinai, New York, NY, USA.	laura.sloofman@mssm.edu		Cohort Analysis Team Member	Nothing to declare
MSCIC - Mount Sinai COVID Biobank	Nicole W. Simons	Charles Bronfman Institute for Personalized Medicine, Icahn School of Medicine at Mount Sinai, New York, NY, USA. Department of Genetics and Genomic Sciences, Icahn School of Medicine at Mount Sinai, New York, NY, USA.	nicole.simons@mssm.edu	0000-0002-3952-1458	Cohort Data Collection Lead	Nothing to declare
MexGen-COVID - MexGen-COVID Initiative	Teresa Tusié-Luna	Instituto de Investigaciones Biomedicas Unam/ Instituto Nacional de Ciencias Medicas y Nutrición Salvador Zubiran, México.	mttusie@gmail.com	0000-0003-4478-038X	Cohort Long COVID HGI Collaboration Lead	Nothing to declare	Financial support grants CONACYT 312688 and PAPIIT/UNAM IG20042.
MexGen-COVID - MexGen-COVID Initiative	Ana Ochoa-Guzman	Unidad de Biología Molecular y Medicina Genómica, Instituto Nacional de Ciencias Médicas y Nutrición Salvador Zubirán, Tlalpan, CDMX, Mexico.	aochoaguzman@yahoo.com.mx		Long COVID HGI Follow-up Analysis Team Member, Cohort Data Collection Lead, Cohort Data Collection Member	Nothing to declare
MexGen-COVID - MexGen-COVID Initiative	Alicia Huerta-Chagoya	Program in Metabolism and Program in Medical and Population Genetics, Broad Institute of MIT and Harvard, Cambridge, MA, USA. Center for Genomic Medicine and Diabetes Unit, Endocrine Division, Department of Medicine, Massachusetts General Hospital, Boston, MA, USA. Departamento de Medicina Genómica y Toxicología Ambiental, Instituto de Investigaciones Biomédicas, Universidad Nacional Autónoma de …	ahuerta@iibiomedicas.unam.mx		Cohort Long COVID GWAS Main Analyst	Nothing to declare	A.H.-C. is supported by the American Diabetes Association grant 11-23-PDF-35.
MexGen-COVID - MexGen-COVID Initiative	Carlos A. Aguilar Salinas	Instituto Nacional de Ciencias Medicas y Nutricion.	caguilarsalinas@yahoo.com	0000-0001-8517-0241	Cohort Analysis Team Member, Cohort Data Collection Member	Nothing to declare
MexGen-COVID - MexGen-COVID Initiative	Seung Hyuk T. Lee	Department of Human Genetics, David Geffen School of Medicine at UCLA, Los Angeles, CA, USA.	seunghyuklee@g.ucla.edu	0000-0002-0943-6076	Cohort Analysis Team Lead	Nothing to declare
MexGen-COVID - MexGen-COVID Initiative	Hortensia Moreno-Macias	Universidad Autonoma Metropolitana, CDMX, Mexico.	hmm@xanum.uam.mx	0000-0003-1677-9189	Cohort Analysis Team Member	Nothing to declare
MexGen-COVID - MexGen-COVID Initiative	Päivi Pajukanta	Department of Human Genetics, David Geffen School of Medicine at UCLA, Los Angeles, CA, USA. Institute for Precision Health, David Geffen School of Medicine at UCLA, Los Angeles, CA, USA.	ppajukanta@mednet.ucla.edu	0000-0002-6423-8056	Cohort Admin Team Lead	Nothing to declare
MexGen-COVID - MexGen-COVID Initiative	Michelle Duran-Gomez	Unidad de Biología Molecular y Medicina Genómica, Instituto Nacional de Ciencias Médicas y Nutrición Salvador Zubirán, Tlalpan, Mexico City, Mexico.	duran.gomez04@gmail.com		Cohort Data Collection Member	Nothing to declare
MexGen-COVID - MexGen-COVID Initiative	MexGen-COVID Initiative	Instituto Nacional de Ciencias Médicas y Nutrición Salvador Zubiran (INCMNSZ), Mexico City.	tusie@unam.mx		Cohort Banner
MoBa - Norwegian Mother, Father and Child Cohort Study	Marc Vaudel	Mohn Center for Diabetes Precision Medicine, Department of Clinical Science, University of Bergen, Bergen, Norway. Department of Genetics and Bioinformatics, Health Data and Digitalization, Norwegian Institute of Public Health, Oslo, Norway. Computational Biology Unit, Department of Informatics, University of Bergen, Bergen, Norway.	marc.vaudel@uib.no	0000-0003-1179-9578	Cohort Analysis Team Member, Cohort Long COVID GWAS Main Analyst	Nothing to declare
MoBa - Norwegian Mother, Father and Child Cohort Study	Per Magnus	Centre for Fertility and Health, Norwegian Institute of Public Health, Oslo, Norway.	per.magnus@fhi.no	0000-0002-6427-4735	Cohort Long COVID HGI Collaboration Lead	Nothing to declare
MoBa - Norwegian Mother, Father and Child Cohort Study	Lill Trogstad	Division of Infection Control, Norwegian Institute of Public Health, Oslo, Norway.	lill.trogstad@fhi.no	0000-0002-9557-5725	Cohort Data Collection Lead	Nothing to declare
PMBB - Penn Medicine BioBank	Lindsay Guare	Department of Pathology and Laboratory Medicine, University of Pennsylvania, USA, Philadelphia, PA USA.	lindsay.guare@pennmedicine.upenn.edu	0000-0001-6988-5319	Cohort Long COVID GWAS Main Analyst	Nothing to declare
PMBB - Penn Medicine BioBank	Shefali S. Verma	Department of Pathology and Laboratory Medicine, University of Pennsylvania, USA.	shefali.setiaverma@pennmedicine.upenn.edu	0000-0001-5216-4670	Cohort Long COVID GWAS Main Analyst, Cohort Long COVID HGI Collaboration Lead, Cohort Analysis Team Lead	Nothing to declare
PMBB - Penn Medicine BioBank	Daniel J. Rader	Department of Medicine, Department of Genetics, Division of Translational Medicine and Human Genetics, Institute for Translational Medicine and Therapeutics, University of Pennsylvania, Philadelphia, PA, USA.	rader@pennmedicine.upenn.edu	0000-0002-9245-9876	Cohort Admin Team Lead	Nothing to declare
PMBB - Penn Medicine BioBank	Marylyn D. Ritchie	Department of Genetics, University of Pennsylvania, Philadelphia, PA, USA.	marylyn@pennmedicine.upenn.edu	0000-0002-1208-1720	Cohort Admin Team Lead	Nothing to declare
PMBB - Penn Medicine BioBank	Anurag Verma	Department of Medicine, Division of Translational Medicine and Human Genetics, Institute for Translational Medicine and Therapeutics, University of Pennsylvania, Philadelphia, PA, USA.	anurag.verma@pennmedicine.upenn.edu	0000-0002-5063-9107	Cohort Data Collection Lead	Nothing to declare
PMBB - Penn Medicine BioBank	Colleen M. Kripke	Department of Medicine, Division of Translational Medicine and Human Genetics, Institute for Translational Medicine and Therapeutics, University of Pennsylvania, Philadelphia, PA, USA.	colleen.morse@pennmedicine.upenn.edu		Cohort Data Collection Member	Nothing to declare
SweCovid / COMRI - Follow-UP study of patients with critical COVID-19 / COVID-19 Cohort Study of the University Hospital of the Technical University Munich (Muenchen rechts der Isar)	Eva C. Schulte	Institute of Psychiatric Phenomics & Genomics, University of Munich, Munich, Germany. Department of Psychiatry, University of Munich, Munich, Germany. Institute of Virology, Technical University of Munich/Helmholtz Munich, Munich, Germany. Institute of Human Genetics, University Hospital, Faculty of Medicine, University of Bonn, Bonn, Germany. Department of Psychiatry, University Hospital, Facult…	eva.schulte@med.uni-muenchen.de	0000-0003-3105-5672	Cohort Long COVID HGI Collaboration Lead	Nothing to declare	COMRI was financed through in house institutional funding from the Technical University of Munich. ECS was supported by the Munich Clinician Scientist Programm and the German Research Foundation (SCHU 2419/2-1).
SweCovid / COMRI - Follow-UP study of patients with critical COVID-19 / COVID-19 Cohort Study of the University Hospital of the Technical University Munich (Muenchen rechts der Isar)	Michael Marks-Hultström	Anaesthesiology and Intensive Care Medicine, Department of Surgical Sciences, Uppsala University, Uppsala, Sweden. Department of Epidemiology, Biostatistics and Occupational Health, McGill University, Montréal, Québec, Canada. Lady Davis Institute of Medical Research, Jewish General Hospital, McGill University, Montréal, Québec, Canada.	michael.hultstrom@mcb.uu.se	0000-0003-4675-1099	Cohort Long COVID HGI Collaboration Lead, Cohort Analysis Team Member, Cohort Admin Team Lead, Cohort Data Collection Lead, Long COVID HGI Manuscript-writing Team Member	Nothing to declare	The SweCOVID study thank research nurses Joanna Wessbergh and Elin Söderman for their expertise in compiling patient data, biobank assistants Philip Karlsson, Erik Danielsson, Labolina Spång and Amanda Svensson for sample collection and patient inclusion. The SweCOVID was funded by the SciLifeLab/Knut and Alice Wallenberg national COVID-19 research program (M.H.: KAW 2020.0182, KAW 2020.0241), th…
SweCovid / COMRI - Follow-UP study of patients with critical COVID-19 / COVID-19 Cohort Study of the University Hospital of the Technical University Munich (Muenchen rechts der Isar)	Hugo Zeberg	Department of Evolutionary Genetics, Max Planck Institute for Evolutionary Anthropology, Leipzig, Germany. Department of Physiology and Pharmacology, Karolinska Institutet, Stockholm, Sweden.	hugo.zeberg@ki.se	0000-0001-7118-1249	Cohort Long COVID GWAS Main Analyst, Cohort Analysis Team Lead, Cohort Admin Team Member, Long COVID HGI Manuscript-writing Team Member, Long COVID HGI Meta-analysis Team Member, Long COVID HGI Follow-up Analysis Team Member	Nothing to declare
SweCovid / COMRI - Follow-UP study of patients with critical COVID-19 / COVID-19 Cohort Study of the University Hospital of the Technical University Munich (Muenchen rechts der Isar)	Sergi Papiol	Institute of Psychiatric Phenomics and Genomics (IPPG), University Hospital, LMU Munich, Munich, Germany. Max-Planck Institute of Psychiatry, Munich, Germany.	sergi.papiol@med.uni-muenchen.de	0000-0001-9366-8728	Cohort Analysis Team Member	Nothing to declare
SweCovid / COMRI - Follow-UP study of patients with critical COVID-19 / COVID-19 Cohort Study of the University Hospital of the Technical University Munich (Muenchen rechts der Isar)	Jens Wiltfang	Department of Psychiatry and Psychotherapy, University Medical Center Goettingen, von-Siebold-Str 5, Goettingen, Germany. German Center for Neurodegenerative Diseases (DZNE), Goettingen, Germany. Neurosciences and Signaling Group, Institute of Biomedicine (iBiMED), Department of Medical Sciences, University of Aveiro, Agra do Crasto, Aveiro, Portugal.	jens.wiltfang@med.uni-goettingen.de	0000-0003-1492-5330	Cohort Data Collection Member	JW is Consultant for Roboscreen GmbH, Biogen GmbH, Immungenetics AG, Noselab GmbH, Roche Diagnostics International Ltd., Roche Pharma AG, Janssen-Cilag GmbH, Eisai GmbH, Boehringer Ingelheim, Lilly Deutschland GmbH. Received honoraries from Eisai GmbH, Biogen GmbH, AGNP e. V., Veranex Inc., Med Update GmbH, Guangzhou Gloryren Medical Technology Co. (China), Pfizer Pharma GmbH, Fachverband Rheumat…
SweCovid / COMRI - Follow-UP study of patients with critical COVID-19 / COVID-19 Cohort Study of the University Hospital of the Technical University Munich (Muenchen rechts der Isar)	Jochen Schneider	Department of Internal Medicine II, University Hospital rechts der Isar, Technical University of Munich, School of Medicine, Munich, Germany.	jochen.schneider@mri.tum.de	0000-0002-0300-0159	Cohort Data Collection Member	Nothing to declare
SweCovid / COMRI - Follow-UP study of patients with critical COVID-19 / COVID-19 Cohort Study of the University Hospital of the Technical University Munich (Muenchen rechts der Isar)	Thomas G. Schulze	Institute of Psychiatric Phenomics and Genomics (IPPG), University Hospital, LMU Munich, Munich, Germany. Department of Genetic Epidemiology in Psychiatry, Central Institute of Mental Health, Medical Faculty Mannheim, University of Heidelberg, Mannheim, Germany. Department of Psychiatry and Behavioral Sciences, Johns Hopkins University, Baltimore, MD, USA. Department of Psychiatry and Behavioral …	thomas.schulze@med.uni-muenchen.de	0000-0001-6624-2975	Cohort Admin Team Lead	Nothing to declare
SweCovid / COMRI - Follow-UP study of patients with critical COVID-19 / COVID-19 Cohort Study of the University Hospital of the Technical University Munich (Muenchen rechts der Isar)	Christof Winter	Institute of Clinical Chemistry and Pathobiochemistry, Klinikum rechts der Isar, School of Medicine, Technical University of Munich, Germany. TranslaTUM, Center for Translational Cancer Research, Technical University of Munich, Germany.	christof.winter@tum.de	0000-0002-0253-9056	Cohort Admin Team Member	Nothing to declare
SweCovid / COMRI - Follow-UP study of patients with critical COVID-19 / COVID-19 Cohort Study of the University Hospital of the Technical University Munich (Muenchen rechts der Isar)	Ewa Wallin	Anaesthesiology and Intensive Care Medicine, Department of Surgical Sciences, Uppsala University, Uppsala, Sweden.	ewa.wallin@surgsci.uu.se	0000-0003-2492-8666	Cohort Data Collection Member	Nothing to declare
SweCovid / COMRI - Follow-UP study of patients with critical COVID-19 / COVID-19 Cohort Study of the University Hospital of the Technical University Munich (Muenchen rechts der Isar)	Robert Frithiof	Anaesthesiology and Intensive Care Medicine, Department of Surgical Sciences, Uppsala University, Uppsala, Sweden.	robert.frithiof@surgsci.uu.se	0000-0003-2278-7951	Cohort Analysis Team Member, Cohort Admin Team Member, Cohort Data Collection Member	Nothing to declare
SweCovid / COMRI - Follow-UP study of patients with critical COVID-19 / COVID-19 Cohort Study of the University Hospital of the Technical University Munich (Muenchen rechts der Isar)	Fanny Senner	Institute of Psychiatric Phenomics and Genomics (IPPG), University Hospital, LMU Munich, Munich, Germany.	fanny.senner@med.uni-muenchen.de	0000-0003-3375-5314	Cohort Data Collection Member	Nothing to declare
SweCovid / COMRI - Follow-UP study of patients with critical COVID-19 / COVID-19 Cohort Study of the University Hospital of the Technical University Munich (Muenchen rechts der Isar)	Christoph D. Spinner	Department of Internal Medicine II, University Hospital rechts der Isar, Technical University of Munich, School of Medicine, Munich, Germany.	christoph.spinner@mri.tum.de	0000-0002-3875-5367	Cohort Data Collection Lead	CDS reports grants, personal fees from AstraZeneca, personal fees and non-financial support from BBraun Melsungen, personal fees from BioNtech, grants, personal fees and non-financial support from Gilead Sciences, grants and personal fees from Janssen-Cilag, personal fees from Eli Lilly, personal fees from Formycon, personal fees from Pfizer, personal fees from Roche, other from Apeiron, grants a…
SweCovid / COMRI - Follow-UP study of patients with critical COVID-19 / COVID-19 Cohort Study of the University Hospital of the Technical University Munich (Muenchen rechts der Isar)	Ulrike Protzer	Institute of Virology, Technical University of Munich/Helmholtz Munich, Munich, Germany. German Center for Infection Research (DZIF), Munich Site.	protzer@tum.de	0000-0002-9421-1911	Cohort Admin Team Lead	Nothing to declare
SweCovid / COMRI - Follow-UP study of patients with critical COVID-19 / COVID-19 Cohort Study of the University Hospital of the Technical University Munich (Muenchen rechts der Isar)	Mattia Cordioli	Institute for Molecular Medicine Finland (FIMM), Helsinki Institute of Life Science (HiLIFE), University of Helsinki, Helsinki, Finland.	mattia.cordioli@helsinki.fi	0000-0002-4872-0520	Cohort Analysis Team Member	Nothing to declare
SweCovid / COMRI - Follow-UP study of patients with critical COVID-19 / COVID-19 Cohort Study of the University Hospital of the Technical University Munich (Muenchen rechts der Isar)	Nikola S. Mueller	Institute of Computational Biology, Helmholtz Center Munich, Oberschleissheim, Germany.	me@nikolamueller.de	0000-0001-8659-4548	Cohort Analysis Team Member	Nothing to declare
SweCovid / COMRI - Follow-UP study of patients with critical COVID-19 / COVID-19 Cohort Study of the University Hospital of the Technical University Munich (Muenchen rechts der Isar)	Andreas Dinkel	Department of Psychosomatic Medicine and Psychotherapy, Klinikum rechts der Isar, School of Medicine, Technical University of Munich, Munich, Germany.	a.dinkel@tum.de	0000-0001-6587-1550	Cohort Data Collection Lead	AD received a honorarium from Gilead Sciences
SweCovid / COMRI - Follow-UP study of patients with critical COVID-19 / COVID-19 Cohort Study of the University Hospital of the Technical University Munich (Muenchen rechts der Isar)	Janos L. Kalman	Department of Psychiatry and Psychotherapy, University Hospital, LMU Munich, Munich, Germany. Institute of Psychiatric Phenomics and Genomics (IPPG), University Hospital, LMU Munich, Munich, Germany.	janos.kalman@med.uni-muenchen.de	0000-0003-0930-4214	Cohort Data Collection Member	Nothing to declare
SweCovid / COMRI - Follow-UP study of patients with critical COVID-19 / COVID-19 Cohort Study of the University Hospital of the Technical University Munich (Muenchen rechts der Isar)	Tomislav Maricic	Department of Evolutionary Genetics, Max Planck Institute for Evolutionary Anthropology, Leipzig, Germany.	tomislav_maricic@eva.mpg.de	0000-0003-3267-0474	Cohort Data Collection Member	Nothing to declare
SweCovid / COMRI - Follow-UP study of patients with critical COVID-19 / COVID-19 Cohort Study of the University Hospital of the Technical University Munich (Muenchen rechts der Isar)	Kristina Adorjan	Institute of Psychiatric Phenomics and Genomics (IPPG), LMU University Hospital, LMU Munich, Germany. Department of Psychiatry and Psychotherapy, University of Bern, Bern, Switzerland.	kristina.adorjan@med.uni-muenchen.de	0000-0001-7501-9556	Cohort Data Collection Member	Nothing to declare
SweCovid / COMRI - Follow-UP study of patients with critical COVID-19 / COVID-19 Cohort Study of the University Hospital of the Technical University Munich (Muenchen rechts der Isar)	Miklos Lipcsey	Anaesthesiology and Intensive Care Medicine, Department of Surgical Sciences, Uppsala University, Uppsala, Sweden.	Miklos.Lipcsey@surgsci.uu.se	0000-0002-1976-4129	Cohort Analysis Team Member, Cohort Admin Team Member, Cohort Data Collection Member	Nothing to declare
SweCovid / COMRI - Follow-UP study of patients with critical COVID-19 / COVID-19 Cohort Study of the University Hospital of the Technical University Munich (Muenchen rechts der Isar)	Lisa Fricke	Department of Internal Medicine II, Klinikum Rechts der Isar, School of Medicine, Technical University of Munich, Munich, Germany.	Lisa.Fricke@mri.tum.de	0000-0002-9268-0546	Cohort Data Collection Member	Nothing to declare
SweCovid / COMRI - Follow-UP study of patients with critical COVID-19 / COVID-19 Cohort Study of the University Hospital of the Technical University Munich (Muenchen rechts der Isar)	Ing-Marie Larsson	Anaesthesiology and Intensive Care Medicine, Department of Surgical Sciences, Uppsala University, Uppsala, Sweden.	ing-marie.larsson@surgsci.uu.se	0000-0003-4640-6236	Cohort Data Collection Member	Nothing to declare
SweCovid / COMRI - Follow-UP study of patients with critical COVID-19 / COVID-19 Cohort Study of the University Hospital of the Technical University Munich (Muenchen rechts der Isar)	Urs Heilbronner	Institute of Psychiatric Phenomics and Genomics (IPPG), University Hospital, LMU Munich, Munich, Germany.	urs.heilbronner@med.uni-muenchen.de	0000-0001-7135-762X	Cohort Analysis Team Member	Nothing to declare
SweCovid / COMRI - Follow-UP study of patients with critical COVID-19 / COVID-19 Cohort Study of the University Hospital of the Technical University Munich (Muenchen rechts der Isar)	Monika Budde	Institute of Psychiatric Phenomics and Genomics (IPPG), University Hospital, LMU Munich, Munich, Germany.	monika.budde@med.uni-muenchen.de	0000-0001-7301-9157	Cohort Data Collection Member	Nothing to declare
SweCovid / COMRI - Follow-UP study of patients with critical COVID-19 / COVID-19 Cohort Study of the University Hospital of the Technical University Munich (Muenchen rechts der Isar)	Johanna Erber	Department of Internal Medicine II, University Hospital rechts der Isar, Technical University of Munich, School of Medicine, Munich, Germany.	johanna.erber@mri.tum.de	0000-0001-6614-6051	Cohort Data Collection Member	Nothing to declare
TiKoCo - Tirschenreuth Study	Thomas W. Winkler	Department of Genetic Epidemiology, University of Regensburg, Regensburg, Germany.	thomas.winkler@ukr.de	0000-0003-0292-5421	Cohort Long COVID GWAS Main Analyst	Nothing to declare
TiKoCo - Tirschenreuth Study	Ralf Wagner	Institute of Medical Microbiology & Hygiene, Molecular Microbiology (Virology), University of Regensburg, Regensburg, Germany. Institute of Clinical Microbiology and Hygiene, University Hospital Regensburg, Regensburg, Germany.	ralf.wagner@ur.de	0000-0002-2029-3846	Cohort Long COVID HGI Collaboration Lead	Nothing to declare	This work was supported by the Bavarian States Ministry of Science and Arts (StMWK; grant to Ralf Wagner and Klaus Überla) as well as by the National Research Network of the University Medicine (NUM; applied surveillance and testing; B-FAST) to Ralf Wagner and Klaus Überla. The funders had no role in study design, data collection and analysis, decision to publish, or preparation of the manuscript…
TiKoCo - Tirschenreuth Study	Iris M. Heid	Department of Genetic Epidemiology, University of Regensburg, Regensburg, Germany.	iris.heid@ukr.de	0000-0002-4122-5308	Cohort Long COVID HGI Collaboration Lead	Nothing to declare	This work was supported by the Bavarian States Ministry of Science and Arts (StMWK; grant to Ralf Wagner and Klaus Überla) as well as by the National Research Network of the University Medicine (NUM; applied surveillance and testing; B-FAST) to Ralf Wagner and Klaus Überla. The funders had no role in study design, data collection and analysis, decision to publish, or preparation of the manuscript…
TwinsUK	Massimo Mangino	Department of Twin Research, King's College London, London, United Kingdom.	massimo.mangino@kcl.ac.uk	0000-0002-2167-7470	Cohort Long COVID GWAS Main Analyst, Cohort Analysis Team Lead	Nothing to declare	TwinsUK is funded by the Wellcome Trust, Medical Research Council, Versus Arthritis, European Union Horizon 2020, Chronic Disease Research Foundation (CDRF), Zoe Ltd, the National Institute for Health and Care Research (NIHR) Clinical Research Network (CRN) and Biomedical Research Centre based at Guy’s and St Thomas’ NHS Foundation Trust in partnership with King’s College London.
TwinsUK	Emma L. Duncan	Department of Twin Research and Genetic Epidemiology, King’s College London, London, UK AND Department of Endocrinology, Guy’s and St Thomas’ NHS Foundation Trust, London, UK.	emma.duncan@kcl.ac.uk	0000-0002-8143-4403	Cohort Long COVID HGI Collaboration Lead, Long COVID HGI Manuscript-writing Team Member, Intellectual input in discussions	Nothing to declare
TwinsUK	Nicholas R. Harvey	Department of Twin Research and Epidemiology, King's College London, United Kingdom.	nicholas.r.harvey@kcl.ac.uk	0000-0003-2035-8475	Cohort Analysis Team Member	Nothing to declare
UKB - UK Biobank	Tomoko Nakanishi	Department of Human Genetics, McGill University, Montréal, Québec, Canada. Centre for Clinical Epidemiology, Department of Medicine, Lady Davis Institute, Jewish General Hospital, McGill University, Montréal, Québec, Canada. Kyoto-McGill International Collaborative Program in Genomic Medicine, Graduate School of Medicine, Kyoto University, Kyoto, Japan. Institute for Molecular Medicine Finland (F…	tomoko.nakanishi@mail.mcgill.ca	0000-0001-9510-5646	Cohort Long COVID GWAS Main Analyst	TN has received speaking fee from Boehringer Ingelheim for the talks unrelated to this research.
UKB - UK Biobank	J. Brent Richards	Department of Human Genetics, McGill University, Montréal, Québec, Canada. Centre for Clinical Epidemiology, Department of Medicine, Lady Davis Institute, Jewish General Hospital, McGill University, Montréal, Québec, Canada. Department of Epidemiology, Biostatistics and Occupational Health, McGill University, Montréal, Québec, Canada. Department of Twin Research, King’s College London, London, Un…	brent.richards@mcgill.ca	0000-0002-3746-9086	Cohort Long COVID HGI Collaboration Lead, Cohort Admin Team Lead	JBR’s institution has received investigator-initiated grant funding from Eli Lilly, GlaxoSmithKline and Biogen for projects unrelated to this research. He is the CEO of 5 Prime Sciences (www.5primesciences.com), which provides research services for biotech, pharma and venture capital companies for projects unrelated to this research.
UKB - UK Biobank	Vince Forgetta	5 Prime Sciences Inc, Montréal, Québec, Canada.	vince.forgetta@ladydavis.ca	0000-0002-6061-4720	Cohort Analysis Team Member	VF is an employee of 5 Prime Sciences (www.5primesciences.com), which provides research services for biotech, pharma and venture capital companies for projects unrelated to this research.
UnderstandingSociety - Understanding Society: UK Household Longitudinal Study	Anna R. Dearman	Institute for Social and Economic Research, University of Essex, Colchester, UK.	ad21432@essex.ac.uk	0000-0001-9385-2015	Cohort Long COVID GWAS Main Analyst	Nothing to declare
UnderstandingSociety - Understanding Society: UK Household Longitudinal Study	Meena Kumari	Institute for Social and Economic Research, University of Essex, Colchester, UK.	mkumari@essex.ac.uk	0000-0001-9716-1035	Cohort Long COVID HGI Collaboration Lead	Nothing to declare	The UK Household Longitudinal Study (Understanding Society) is led by the Institute for Social and Economic Research at the University of Essex. The UK Household Longitudinal Study is funded by the Economic and Social Research Council (ESRC: ES/H029745/1). The survey was conducted by Nat Cen and the genome-wide scan data were analyzed and deposited by the Wellcome Trust Sanger Institute (WT098051…
UnderstandingSociety - Understanding Society: UK Household Longitudinal Study	Benedict Hignell	Institute for Social and Economic Research, University of Essex, Colchester, UK.	b.hignell@essex.ac.uk	0000-0002-7451-179X	Cohort Analysis Team Member	Nothing to declare
C19-GenoNet - COVID-19 Genomics Network	Ricardo A. Verdugo	Instituto de Investigación Interdisciplinaria y Facultad de Medicina, Universidad de Talca, Talca, Chile. Departamento de Oncología Básico Clínica, Facultad de Medicina, Universidad de Chile, Santiago, Chile.	raverdugo@utalca.cl	0000-0001-5668-5449	Cohort Long COVID HGI Collaboration Lead	Nothing to declare	We want to acknowledge the participants and investigators of C19-GenoNet study and the University of Chile's Biobank (BTUCH). The C19-GenoNet project is funded by grants ANID COVID0961, COVID0789, COVID1005, ESR UTA2295 and ACT210085.
C19-GenoNet - COVID-19 Genomics Network	Laura Carvajal-Silva	Departamento de Oncología Básico Clínica, Facultad de Medicina, Universidad de Chile, Santiago, Chile.	lauracarvajals@gmail.com		Cohort Long COVID GWAS Main Analyst	Nothing to declare	The same as Ricardo Verdugo.
C19-GenoNet - COVID-19 Genomics Network	Kevin Aguilar-Valdés	Departamento de Oncología Básico Clínica, Facultad de Medicina, Universidad de Chile, Santiago, Chile.	kevin.aguilar.valdes@gmail.com	0009-0001-5998-6236	Cohort Long COVID GWAS Main Analyst	Nothing to declare	The same as Ricardo Verdugo.
C19-GenoNet - COVID-19 Genomics Network	Alicia Colombo	Servicio de Anatomía Patológica, Hospital Clínico de la Universidad de Chile, Santiago, Chile. Departamento de Anatomía Patológica, Facultad de Medicina, Universidad de Chile, Santiago, Chile. Departamento de Oncología Básico Clínica, Facultad de Medicina, Universidad de Chile, Santiago, Chile.	acolombo@hcuch.cl	0000-0002-2690-146X	Cohort Long COVID HGI Collaboration Lead	Nothing to declare	The same as Ricardo Verdugo.
C19-GenoNet - COVID-19 Genomics Network	Yolanda Espinosa-Parrilla	Escuela de Medicina, Universidad de Magallanes, Punta Arenas, Chile. Genómica Evolutiva y Médica de Magallanes (GEMMa), Centro Asistencial, Docente e Investigación (CADI-UMAG), Punta Arenas, Chile. Interuniversity Center for Healthy Aging, Chile.	yolanda.espinosa@umag.cl	0000-0002-5441-3113	Cohort Data Collection Lead	Nothing to declare	The same as Ricardo Verdugo.
C19-GenoNet - COVID-19 Genomics Network	Juan M. Saez Hidalgo	Departamento de Ciencias de la Computación, Facultad de Ciencias Físicas y Matemáticas, Universidad de Chile, Santiago, Chile.	juan.saez.hidalgo@gmail.com	0000-0001-7991-0864	Cohort Analysis Team Member	Nothing to declare	The same as Ricardo Verdugo.
C19-GenoNet - COVID-19 Genomics Network	Estefania Nova-Lamperti	Molecular and Translational Immunology Laboratory, Department of Clinical Biochemistry and Immunology, Pharmacy Faculty, University of Concepción, Concepción, Chile.	enova@udec.cl	0000-0002-7673-0013	Cohort Data Collection Member	Nothing to declare	The same as Ricardo Verdugo.
C19-GenoNet - COVID-19 Genomics Network	Scarlett Gutiérrez-Richards	Departamento de Tecnología Médica, Facultad de Ciencias de la Salud, Universidad de Antofagasta, Antofagasta, Chile.	scarlett.gutierrez@uantof.cl	0009-0008-1590-6012	Cohort Data Collection Member	Nothing to declare	The same as Ricardo Verdugo.
C19-GenoNet - COVID-19 Genomics Network	Gerardo Donoso	Servicio de Anatomía, Hospital Clínico de la Universidad de Chile, Santiago, Chile.	gdonoso@hcuch.cl		Cohort Data Collection Member	Nothing to declare	The same as Ricardo Verdugo.
C19-GenoNet - COVID-19 Genomics Network	Leslie C. Cerpa	Departamento de Oncología Básico Clínica, Facultad de Medicina, Universidad de Chile, Santiago, Chile.	leslie.cerpa@uchile.cl	0000-0002-9525-389X	Cohort Data Collection Member	Nothing to declare	The same as Ricardo Verdugo.
C19-GenoNet - COVID-19 Genomics Network	Cesar A. Echeverria	ATACAMA OMICS, Laboratorio de Biología Molecular y Genómica, Facultad de Medicina, Universidad de Atacama.	cesar.echeverria@uda.cl	0000-0001-5431-7183	Cohort Data Collection Member	Nothing to declare	The same as Ricardo Verdugo.
C19-GenoNet - COVID-19 Genomics Network	Camilo Cabrera	Molecular and Translational Immunology Laboratory, Department of Clinical Biochemistry and Immunology, Pharmacy Faculty, University of Concepción, Concepción, Chile.	camcabrera2016@udec.cl		Cohort Data Collection Member	Nothing to declare	The same as Ricardo Verdugo.
C19-GenoNet - COVID-19 Genomics Network	Pamela Bocchieri	Departamento de Anatomía Patológica, Facultad de Medicina, Universidad de Chile, Santiago, Chile.	pbocchieri@hcuch.cl		Cohort Data Collection Member	Nothing to declare	The same as Ricardo Verdugo.
C19-GenoNet - COVID-19 Genomics Network	Macarena Fuentes-Guajardo	Departamento de Tecnología Médica, Universidad de Tarapacá, Arica, Chile.	mafuentesg@academicos.uta.cl	0000-0002-2486-1628	Cohort Data Collection Lead	Nothing to declare	The same as Ricardo Verdugo.
C19-GenoNet - COVID-19 Genomics Network	Christian A. Muñoz	Departamento de Tecnología Médica, Facultad de Ciencias de la Salud, Universidad de Antofagasta, Antofagasta, Chile.	christian.munoz@uantof.cl	0000-0003-3959-1269	Cohort Data Collection Lead	Nothing to declare	The same as Ricardo Verdugo.
C19-GenoNet - COVID-19 Genomics Network	Karen Y. Oróstica	Instituto de Investigación Interdisciplinaria y Escuela de Medicina, Universidad de Talca, Talca, Chile.	korostica09@gmail.com	0000-0002-1403-3917	Cohort Analysis Team Member	Nothing to declare	The same as Ricardo Verdugo.
C19-GenoNet - COVID-19 Genomics Network	Alvaro Figueroa	AUSTRAL-omics, Vicerrectoría de Investigación Desarrollo y Creación Artística, Universidad Austral de Chile.	alvaroalejandrofigueroa@gmail.com		Cohort Analysis Team Member	Nothing to declare	The same as Ricardo Verdugo.
C19-GenoNet - COVID-19 Genomics Network	Lissette G. Guajardo	Unidades de Diagnóstico Fundación Arturo López Pérez.	lissette.guajardo@falp.org		Cohort Data Collection Member	Nothing to declare	The same as Ricardo Verdugo.
C19-GenoNet - COVID-19 Genomics Network	Iskra A. Signore	Departamento de Anatomía Patológica, Facultad de Medicina, Universidad de Chile, Santiago, Chile. Facultad de Medicina, Universidad de Atacama, Copiapó, Chile.	isignore@hcuch.cl	0000-0002-7256-3043	Cohort Data Collection Member	Nothing to declare	The same as Ricardo Verdugo.
C19-GenoNet - COVID-19 Genomics Network	Virginia A. Monardes-Ramírez	Laboratorio Clínico del Área Técnica de Biología Molecular, Hospital del Salvador, Santiago, Chile.	vmonardes@hsalvador.cl		Cohort Data Collection Lead	Nothing to declare	The same as Ricardo Verdugo.
C19-GenoNet - COVID-19 Genomics Network	Eduardo A. Tobar-Calfucoy	Programa de Genética Humana del Instituto de Ciencias Biomédicas (ICBM), Facultad de Medicina, Universidad de Chile, Santiago, Chile.	eduardotobar@ug.uchile.cl	0000-0002-4686-8468	Cohort Data Collection Member	Nothing to declare	The same as Ricardo Verdugo.
C19-GenoNet - COVID-19 Genomics Network	Luis A. Quiñones	Departamento de Oncología Básico Clínica, Facultad de Medicina & Departamento de Ciencias y Tecnología Farmacéutica, Universidad de Chile, Santiago, Chile.	lquinone@uchile.cl	0000-0002-7967-5320	Cohort Admin Team Lead	Nothing to declare	The same as Ricardo Verdugo.
C19-GenoNet - COVID-19 Genomics Network	Cristian E. Yáñez	Programa de Genética Humana del Instituto de Ciencias Biomédicas (ICBM), Facultad de Medicina, Universidad de Chile, Santiago, Chile.	milo.yanez20@gmail.com		Cohort Analysis Team Member	Nothing to declare	The same as Ricardo Verdugo.
C19-GenoNet - COVID-19 Genomics Network	Daniela Zapata-Contreras	Escuela de Medicina, Universidad de Magallanes, Punta Arenas, Chile. Genómica Evolutiva y Médica de Magallanes (GEMMa), Centro Asistencial, Docente e Investigación (CADI-UMAG), Punta Arenas, Chile.	daniela.zapata@umag.cl	0009-0006-2337-7937	Cohort Data Collection Member	Nothing to declare	The same as Ricardo Verdugo.
C19-GenoNet - COVID-19 Genomics Network	Paula Zuñiga-Pacheco	Escuela de Medicina, Universidad de Magallanes, Punta Arenas, Chile. Genómica Evolutiva y Médica de Magallanes (GEMMa), Centro Asistencial, Docente e Investigación (CADI-UMAG), Punta Arenas, Chile.	paula.zuniga@umag.cl		Cohort Data Collection Member	Nothing to declare	The same as Ricardo Verdugo.
C19-GenoNet - COVID-19 Genomics Network	Romina Quiroga	Molecular and Translational Immunology Laboratory, Department of Clinical Biochemistry and Immunology, Pharmacy Faculty, University of Concepción, Concepción, Chile.	rquiroga2016@udec.cl		Cohort Data Collection Member	Nothing to declare	The same as Ricardo Verdugo.
C19-GenoNet - COVID-19 Genomics Network	Matías F. Martínez	Departamento de Ciencias y Tecnología Farmacéutica, Universidad de Chile, Santiago, Chile.	matias.martinez@ug.uchile.cl	0000-0003-1677-9189	Cohort Data Collection Member	Nothing to declare	The same as Ricardo Verdugo.
C19-GenoNet - COVID-19 Genomics Network	Teresa A. Alarcon	Unidades de Diagnóstico Fundación Arturo López Pérez.	teresa.alarcon@falp.org		Cohort Data Collection Member	Nothing to declare	The same as Ricardo Verdugo.
C19-GenoNet - COVID-19 Genomics Network	Andrea X. Silva	AUSTRAL-omics, Vicerrectoría de Investigación Desarrollo y Creación Artística. Instituto de Ciencias Ambientales y Evolutivas, Facultad de Ciencias, Universidad Austral de Chile.	andrea.silva@uach.cl	0000-0002-4346-5524	Cohort Data Collection Lead	Nothing to declare	The same as Ricardo Verdugo.
C19-GenoNet - COVID-19 Genomics Network	Carolina S. Selman	Unidades de Diagnóstico Fundación Arturo López Pérez.	carolina.selman@falp.org		Cohort Data Collection Lead	Nothing to declare	The same as Ricardo Verdugo.
C19-GenoNet - COVID-19 Genomics Network	Sergio Sanhueza	Molecular and Translational Immunology Laboratory, Department of Clinical Biochemistry and Immunology, Pharmacy Faculty, University of Concepción, Concepción, Chile.	sergiosanhueza@udec.cl		Cohort Data Collection Member	Nothing to declare	The same as Ricardo Verdugo.
C19-GenoNet - COVID-19 Genomics Network	Rocío Retamales-Ortega	Programa de Genética Humana del Instituto de Ciencias Biomédicas (ICBM), Facultad de Medicina, Universidad de Chile, Santiago, Chile.	rmretama@gmail.com	0000-0002-9988-0356	Cohort Analysis Team Member	Nothing to declare	The same as Ricardo Verdugo.
C19-GenoNet - COVID-19 Genomics Network	Tamara V. Arévalo	Departamento de Oncología Básico Clínica, Facultad de Medicina, Universidad de Chile, Santiago, Chile.	tarevalo@hcuch.cl	0009-0001-7688-061X	Cohort Analysis Team Member	Nothing to declare	The same as Ricardo Verdugo.
C19-GenoNet - COVID-19 Genomics Network	Eduardo Lamoza	Departamento de Oncología Básico Clínica, Facultad de Medicina, Universidad de Chile, Santiago, Chile.	eduardo.lamoza@gmail.com	0009-0009-1174-5730	Cohort Data Collection Member	Nothing to declare	The same as Ricardo Verdugo.
C19-GenoNet - COVID-19 Genomics Network	Héctor Valenzuela-Jorquera	AUSTRAL-omics, Vicerrectoría de Investigación Desarrollo y Creación Artística, Universidad Austral de Chile.	hector24.jv@gmail.com		Cohort Data Collection Member	Nothing to declare	The same as Ricardo Verdugo.
CHIRP - COVID-19 Host Immune Response Pathogenesis Study	Ryan K. Chung	Center for Computational Biology, University of California Berkeley, Berkeley, CA, USA.	rkchung@berkeley.edu	0000-0002-6799-3866	Cohort Long COVID GWAS Main Analyst	Nothing to declare
CHIRP - COVID-19 Host Immune Response Pathogenesis Study	Sulggi A. Lee	Department of Medicine, Division of HIV, Infectious Diseases & Global Medicine, University of California, San Francisco, CA, USA.	sulggi.lee@ucsf.edu	0000-0003-1560-2250	Cohort Long COVID HGI Collaboration Lead	Nothing to declare	We want to acknowledge the participants of the CHIRP study. This work was supported by awards 2160 from Fast Grants.
CHIRP - COVID-19 Host Immune Response Pathogenesis Study	Maria Sophia Donaire	Department of Medicine, Division of HIV, Infectious Diseases & Global Medicine, University of California, San Francisco, CA, USA.	sophia.donaire@ucsf.edu		Cohort Analysis Team Member	Nothing to declare
CHIRP - COVID-19 Host Immune Response Pathogenesis Study	Sannidhi Sarvadhavabhatla	Department of Medicine, Division of HIV, Infectious Diseases & Global Medicine, University of California, San Francisco, CA, USA.	sannidhi.sarvadhavabhatla@ucsf.edu		Cohort Analysis Team Member	Nothing to declare
EstBB - Estonian Biobank	Erik Abner	Estonian Genome Center, Institute of Genomics, University of Tartu, Tartu, Estonia.	erik.abner@ut.ee	0000-0002-6529-3161	Cohort Long COVID GWAS Main Analyst	Nothing to declare	The work of E.A. was funded by the European Union through Horizon 2020 and Horizon Europe research and innovation programs under grants no. 894987, 101137201 and 101137154, and Estonian Research Council Grant PRG1291.
EstBB - Estonian Biobank	Arne Kukkonen	Estonian Genome Center, Institute of Genomics, University of Tartu, Tartu, Estonia.	akukkonen97@gmail.com		Cohort Analysis Team Member	Nothing to declare
EstBB - Estonian Biobank	Estonian Biobank Research Team	Estonian Genome Center, Institute of Genomics, University of Tartu, Tartu, Estonia.	estbbresearch@ut.ee		Cohort Banner		We want to acknowledge the participants of the Estonian Biobank for their contributions. The Estonian Biobank analyses were partially carried in the High Performance Computing Center, University of Tartu.
FOGS - Fondazione COVID-19 Genomic Study	Lorenzo Miano	Università degli Studi di Milano, Milan, Italy.	lorenzo.miano@unimi.it	0009-0000-6552-2027	Cohort Long COVID GWAS Main Analyst	Nothing to declare
FOGS - Fondazione COVID-19 Genomic Study	Luca V.C. Valenti	Department of Pathophysiology and Transplantation, Università degli Studi di Milano, Milan, Italy. Biological Resource Center, Fondazione IRCCS Ca' Granda Ospedale Maggiore Policlinico, Milan, Italy.	luca.valenti@unimi.it	0000-0001-8909-0345	Cohort Long COVID HGI Collaboration Lead	Nothing to declare	Fondazione IRCCS Ca' Granda 5permille, "Fondazione COVID-19 Genomic Study (FOGS)".
FOGS - Fondazione COVID-19 Genomic Study	Mauro Tettamanti	Istituto di Ricerche Farmacologiche Mario Negri IRCCS, Milan, Italy.	mauro.tettamanti@marionegri.it	0000-0001-7345-0887	Cohort Data Collection Member	Nothing to declare
FOGS - Fondazione COVID-19 Genomic Study	Luisa Ronzoni	Fondazione IRCCS Ca' Granda Ospedale Maggiore Policlinico, Milan, Italy.	luisa.ronzoni@policlinico.mi.it		Cohort Analysis Team Lead	Nothing to declare
FOGS - Fondazione COVID-19 Genomic Study	Daniele Prati	Fondazione IRCCS Ca' Granda Ospedale Maggiore Policlinico, Milan, Italy.	daniele.prati@policlinico.mi.it	0000-0002-2281-7498	Cohort Data Collection Member	Nothing to declare
FOGS - Fondazione COVID-19 Genomic Study	Flora Peyvandi	Università degli Studi di Milano, Milan, Italy. Fondazione IRCCS Ca' Granda Ospedale Maggiore Policlinico, Milan, Italy.	flora.peyvandi@unimi.it	0000-0001-7423-9864	Cohort Data Collection Member	Nothing to declare
FOGS - Fondazione COVID-19 Genomic Study	Rossana Carpani	Fondazione IRCCS Ca' Granda Ospedale Maggiore Policlinico, Milan, Italy.	rossana.carpani@policlinico.mi.it		Cohort Admin Team Lead	Nothing to declare
FOGS - Fondazione COVID-19 Genomic Study	Antonio Muscatello	Fondazione IRCCS Ca' Granda Ospedale Maggiore Policlinico, Milan, Italy.	antonio.muscatello@policlinico.mi.it	0000-0002-2428-6432	Cohort Data Collection Member	Nothing to declare
FOGS - Fondazione COVID-19 Genomic Study	Sara Margarita	Fondazione IRCCS Ca' Granda Ospedale Maggiore Policlinico, Milan, Italy.	sara.margarita@policlinico.mi.it		Cohort Data Collection Member	Nothing to declare
FOGS - Fondazione COVID-19 Genomic Study	Francesco Malvestiti	Università degli Studi di Milano, Milan, Italy.	francesco.malvestiti@unimi.it	0000-0002-2430-5883	Cohort Analysis Team Member	Nothing to declare
FOGS - Fondazione COVID-19 Genomic Study	Giuseppe Lamorte	Fondazione IRCCS Ca' Granda Ospedale Maggiore Policlinico, Milan, Italy.	giuseppe.lamorte@policlinico.mi.it	0000-0001-9377-7537	Cohort Data Collection Member	Nothing to declare
FOGS - Fondazione COVID-19 Genomic Study	Marco Mantero	Fondazione IRCCS Ca' Granda Ospedale Maggiore Policlinico Milano.	marco.mantero@policlinico.mi.it	0000-0001-7324-1217	Cohort Data Collection Member	Nothing to declare
FOGS - Fondazione COVID-19 Genomic Study	Andre Franke	University of Kiel, Kiel, Germany.	a.franke@mucosa.de		Cohort Data Collection Member	Nothing to declare
FOGS - Fondazione COVID-19 Genomic Study	David Ellinghaus	University of Kiel, Kiel, Germany.	d.ellinghaus@ikmb.uni-kiel.de	0000-0002-4332-6110	Cohort Data Collection Member	Nothing to declare
FOGS - Fondazione COVID-19 Genomic Study	Nathalie Iannotti	Fondazione IRCCS Ca' Granda Ospedale Maggiore Policlinico, Milan, Italy.	nathalie.iannotti@policlinico.mi.it		Cohort Data Collection Member	Nothing to declare
FOGS - Fondazione COVID-19 Genomic Study	Nicola Montano	Univesità degli Studi di Milano, Milan, Italy.	nicola.montano@unimi.it	0000-0001-9206-0075	Cohort Data Collection Member	Nothing to declare
FOGS - Fondazione COVID-19 Genomic Study	Alessandro Nobili	Istituto di Ricerche Farmacologiche Mario Negri IRCCS, Milan, Italy.	alessandro.nobili@marionegri.it	0000-0002-7813-0572	Cohort Data Collection Member	Nothing to declare
FOGS - Fondazione COVID-19 Genomic Study	Frauke Degenhardt	University of Kiel, Kiel, Germany.	f.degenhardt@ikmb.uni-kiel.de	0000-0001-7516-3179	Cohort Data Collection Member	Nothing to declare
FOGS - Fondazione COVID-19 Genomic Study	Alessandra Bandera	Università degli Studi di Milano, Milan, Italy. Fondazione IRCCS Ca' Granda Ospedale Maggiore Policlinico, Milan, Italy.	alessandra.bandera@policlinico.mi.it	0000-0001-9440-4601	Cohort Data Collection Member	Nothing to declare
FOGS - Fondazione COVID-19 Genomic Study	Fabio Blandini	Fondazione IRCCS Ca' Granda Ospedale Maggiore Policlinico, Milan, Italy.	fabio.blandini@policlinico.mi.it	0000-0002-0178-1289	Cohort Data Collection Member	Nothing to declare
FOGS - Fondazione COVID-19 Genomic Study	Francesco Bruno Arturo Blasi	Università degli Studi di Milano, Milan, Italy. Fondazione IRCCS Ca' Granda Ospedale Maggiore Policlinico, Milan, Italy.	francesco.blasi@unimi.it	0000-0002-2285-9970	Cohort Data Collection Member	Nothing to declare
FOGS - Fondazione COVID-19 Genomic Study	Tom Hemming Karlsen	University of Oslo, Oslo, Norway.	t.h.karlsen@medisin.uio.no		Cohort Data Collection Member	THK has received consulting fees from Albireo, Boehringer Ingelheim, MSD and Falk Pharma.
GENCOV - GENCOV Study	Erika Frangione	Mount Sinai Hospital, Sinai Health, Ontario, Canada.	erika.frangione@sinaihealth.ca		Cohort Long COVID GWAS Main Analyst	Nothing to declare
GENCOV - GENCOV Study	Jordan Lerner-Ellis	Mount Sinai Hospital, Sinai Health, Ontario, Canada. Lunenfeld-Tanenbaum Research Institute, Sinai Health, Ontario, Canada. University of Toronto, Ontario, Canada.	jordan.lerner-ellis@sinaihealth.ca	0000-0003-3685-5679	Cohort Long COVID HGI Collaboration Lead	Nothing to declare
GENCOV - GENCOV Study	Olga Vishnyakova	Simon Fraser University, British Columbia, Canada.	olga_vishnyakova@sfu.ca		Cohort Analysis Team Member	Nothing to declare
GENCOV - GENCOV Study	Xu Xinyi	Mount Sinai Hospital, Sinai Health, Ontario, Canada.	Xu.Xinyi@sinaihealth.ca		Cohort Analysis Team Member	Nothing to declare
GENCOV - GENCOV Study	Jennifer Taher	Mount Sinai Hospital, Sinai Health, Ontario, Canada. University of Toronto, Ontario, Canada.	jennifer.taher@sinaihealth.ca		Cohort Admin Team Lead	Nothing to declare
GENCOV - GENCOV Study	Lloyd T. Elliot	Simon Fraser University, British Columbia, Canada.	lloyd_elliott@sfu.ca		Cohort Analysis Team Member	Nothing to declare
GENCOV - GENCOV Study	GENCOV Study	Mount Sinai Hospital, Sinai Health, Ontario, Canada.	gen.cov@sinaihealth.ca		Cohort Banner		GENCOV: This work was supported by the Canadian Institutes of Health Research (Funding Reference Number VR4-172753).
LGDB - Genome Database of the Latvian Population	Raimonds Reščenko	Latvian Biomedical Research and Study centre, Latvia.	raimonds.rescenko@biomed.lu.lv		Cohort Long COVID GWAS Main Analyst	Nothing to declare
LGDB - Genome Database of the Latvian Population	Laura Ansone	Latvian Biomedical Research and Study centre, Latvia.	laura.ansone@biomed.l.lv		Cohort Long COVID HGI Collaboration Lead	Nothing to declare	LGDB: European Regional Development Fund (ERDF), Measure 1.1.1.1 “Support for applied research”, project „Identification of molecular determinants associated with the risk for various COVID-19 long term effects: a comprehensive cohort-based study in Latvian population. (POST-COVID-TRACK)” financially supported sample analysis for Latvian cohort.
LGDB - Genome Database of the Latvian Population	Vita Rovīte	Latvian Biomedical Research and Study centre, Latvia.	vita.rovite@biomed.lu.lv		Cohort Data Collection Lead	Nothing to declare
LGDB - Genome Database of the Latvian Population	Pečulis Raitis	Latvian Biomedical Research and Study centre, Latvia.	raitis.peculis@biomed.lu.lv		Cohort Data Collection Member	Nothing to declare
LGDB - Genome Database of the Latvian Population	Monta Brīvība	Latvian Biomedical Research and Study centre, Latvia.	monta.briviba@biomed.lu.lv		Cohort Admin Team Lead	Nothing to declare
LGDB - Genome Database of the Latvian Population	Jānis Kloviņš	Latvian Biomedical Research and Study centre, Latvia.	klovins@biomed.lu.lv		Cohort Data Collection Lead	Nothing to declare
MGB - MassGeneralBrigham	Jacqueline M. Lane	Brigham and Women's Hospital Division of Sleep and Circadian Disorders, Boston, MA, USA. Massachusetts General Hospital, Center for Genomic Medicine, Boston, MA, USA. Broad Institute, Molecular and Population Genetics Program, Cambridge, MA, USA.	jlane@broadinstitute.org	0000-0001-6101-2855	Cohort Long COVID GWAS Main Analyst	Nothing to declare
MGB - MassGeneralBrigham	Richa Saxena	Broad Institute of MIT and Harvard, Cambridge, MA, USA. Center for Genomic Medicine, Massachusetts General Hospital, Boston, MA, USA. Anesthesia, Critical Care, and Pain Medicine, Massachusetts General Hospital and Harvard Medical School, Boston, MA, USA.	rsaxena@mgb.org	0000-0003-2233-1065	Cohort Analysis Team Lead	Nothing to declare
MGB - MassGeneralBrigham	Angus C. Burns	Brigham and Women's Hospital & Harvard Medical School, MA, USA.	aburns@bwh.harvard.edu	0000-0001-6336-5531	Cohort Analysis Team Member	Nothing to declare
MGB - MassGeneralBrigham	Jakob M. Cherry	Brigham and Women's Hospital Division of Sleep and Circadian Disorders, Boston, MA, USA.	jmcherry@bwh.harvard.edu	0009-0002-4589-4696	Cohort Analysis Team Member	Nothing to declare
MGB - MassGeneralBrigham	Matthew Maher	Broad Institute of MIT and Harvard, Cambridge, MA, USA. Center for Genomic Medicine, Massachusetts General Hospital, Boston, MA, USA. Anesthesia, Critical Care, and Pain Medicine, Massachusetts General Hospital and Harvard Medical School, Boston, MA, USA.	mmaher@mgh.harvard.edu		Cohort Analysis Team Member	Nothing to declare
MGB - MassGeneralBrigham	Hanna M. Ollila	Institute for Molecular Medicine Finland (FIMM), Helsinki Institute of Life Science (HiLIFE), University of Helsinki, Helsinki, Finland. Broad Institute of MIT and Harvard, Cambridge, MA, USA. Center for Genomic Medicine, Massachusetts General Hospital, Boston, MA, USA. Anesthesia, Critical Care, and Pain Medicine, Massachusetts General Hospital and Harvard Medical School, Boston, MA, USA.	hanna.m.ollila@helsinki.fi	0000-0002-5302-6429	Cohort Long COVID HGI Collaboration Lead	Nothing to declare	We are grateful for the support from the Academy of Finland (#353812), the NIH (R01AI170850), and the EU. This project has received funding from the European Union’s Horizon Europe research and innovation programme under grant agreement No 101057553. This work was supported by the Swiss State Secretariat for Education, Research and Innovation (SERI) under contract number 22.00094.
MVP - VA Million Veteran Program	Daniel C. Posner	VA Boston Healthcare System, Boston, MA.	Daniel.Posner@va.gov	0000-0002-3056-6924	Cohort Long COVID GWAS Main Analyst	Nothing to declare	This research is supported by the Million Veteran Program (awards MVP#000 and MVP#067) and the Centralized Interactive Phenomics Resource (CIPHER) Program funded by the Office of Research and Development, Veterans Health Administration. This research used resources of the Knowledge Discovery Infrastructure at Oak Ridge National Laboratory, which is supported by the Office of Science of the US Dep…
MVP - VA Million Veteran Program	Alexis A. Rodriguez	Data Science and Learning, Argonne National Laboratory, Lemont, IL, USA.	a.rodriguez@anl.gov	000-0003-0723-665X	Cohort Long COVID GWAS Main Analyst	Nothing to declare	This research is supported by the Million Veteran Program (awards MVP#000 and MVP#067) and the Centralized Interactive Phenomics Resource (CIPHER) Program funded by the Office of Research and Development, Veterans Health Administration. This research used resources of the Knowledge Discovery Infrastructure at Oak Ridge National Laboratory, which is supported by the Office of Science of the US Dep…
MVP - VA Million Veteran Program	Shiuh-Wen Luoh	VA Portland Health Care System, Portland, Oregon, USA. Division of Hematology and Medical Oncology, Knight Cancer Institute, Oregon Health and Science University, Portland, Oregon, USA.	Shiuh-Wen.Luoh@va.gov	0000-0001-8355-5332	Cohort Long COVID HGI Collaboration Lead	Nothing to declare	This research is supported by the Million Veteran Program (awards MVP#000 and MVP#067) and the Centralized Interactive Phenomics Resource (CIPHER) Program funded by the Office of Research and Development, Veterans Health Administration. This research used resources of the Knowledge Discovery Infrastructure at Oak Ridge National Laboratory, which is supported by the Office of Science of the US Dep…
MVP - VA Million Veteran Program	Ravi K. Madduri	Data Science and Learning Division, Argonne National Laboratory, Lemont, IL, USA.	madduri@anl.gov	0000-0003-2130-2887	Cohort Long COVID HGI Collaboration Lead	Nothing to declare	This research is supported by the Million Veteran Program (awards MVP#000 and MVP#067) and the Centralized Interactive Phenomics Resource (CIPHER) Program funded by the Office of Research and Development, Veterans Health Administration. This research used resources of the Knowledge Discovery Infrastructure at Oak Ridge National Laboratory, which is supported by the Office of Science of the US Dep…
MVP - VA Million Veteran Program	Kelly Cho	VA Boston Healthcare System, Boston, MA, USA. Department of Medicine, Harvard Medical School and Mass General Brigham, Boston, MA, USA.	Kelly.Cho@va.gov	0000-0003-1727-7076	Cohort Long COVID HGI Collaboration Lead	Nothing to declare	This research is supported by the Million Veteran Program (awards MVP#000 and MVP#067) and the Centralized Interactive Phenomics Resource (CIPHER) Program funded by the Office of Research and Development, Veterans Health Administration. This research used resources of the Knowledge Discovery Infrastructure at Oak Ridge National Laboratory, which is supported by the Office of Science of the US Dep…
MVP - VA Million Veteran Program	Tianxi Cai	Department of Biomedical Informatics, Harvard Medical School, Boston, MA, United States.	tcai@hsph.harvard.edu	0000-0002-5379-2502	Cohort Analysis Team Member	Nothing to declare	This research is supported by the Million Veteran Program (awards MVP#000 and MVP#067) and the Centralized Interactive Phenomics Resource (CIPHER) Program funded by the Office of Research and Development, Veterans Health Administration. This research used resources of the Knowledge Discovery Infrastructure at Oak Ridge National Laboratory, which is supported by the Office of Science of the US Dep…
MVP - VA Million Veteran Program	Sudha K. Iyengar	Louis Stokes Cleveland VA Medical Center, Cleveland, Ohio, USA. Department of Population and Quantitative Health Sciences, Case Western Reserve University, Cleveland, Ohio, USA.	ski@case.edu	0000-0001-7488-250X	Cohort Analysis Team Member	Nothing to declare	This research is supported by the Million Veteran Program (awards MVP#000 and MVP#067) and the Centralized Interactive Phenomics Resource (CIPHER) Program funded by the Office of Research and Development, Veterans Health Administration. This research used resources of the Knowledge Discovery Infrastructure at Oak Ridge National Laboratory, which is supported by the Office of Science of the US Dep…
MVP - VA Million Veteran Program	VA Million Veteran Program	VA Boston Healthcare System, Boston, MA, USA.	askmvp@va.gov		Cohort Banner		We thank the Veterans, staff, and investigators of VA Million Veteran Program. The VA Million Veteran Program is funded by the Office of Research and Development, Veterans Health Administration.
PHOSP-COVID - Post-hospitalisation COVID-19 study	Beatriz Guillen-Guio	Department of Population Health Sciences, University of Leicester, Leicester, UK. The Institute for Lung Health, NIHR Leicester Biomedical Research Centre, University of Leicester, Leicester, UK.	bgg4@leicester.ac.uk	0000-0002-3703-1738	Cohort Long COVID GWAS Main Analyst	Nothing to declare	BGG is supported by Wellcome Trust grant 221680/Z/20/Z. For the purpose of open access, the author has applied a CC BY public copyright license to any Author Accepted Manuscript version arising from this submission.
PHOSP-COVID - Post-hospitalisation COVID-19 study	Olivia C. Leavy	Department of Population Health Sciences, University of Leicester, Leicester, UK. The Institute for Lung Health, NIHR Leicester Biomedical Research Centre, University of Leicester, Leicester, UK.	olivia.leavy@leicester.ac.uk	0000-0002-1503-5535	Cohort Long COVID GWAS Main Analyst	Nothing to declare
PHOSP-COVID - Post-hospitalisation COVID-19 study	Louise V. Wain	Department of Population Health Sciences, University of Leicester, Leicester, UK. The Institute for Lung Health, NIHR Leicester Biomedical Research Centre, University of Leicester, Leicester, UK.	lvw1@leicester.ac.uk	0000-0003-4951-1867	Cohort Long COVID HGI Collaboration Lead	LVW reports research funding from GlaxoSmithKline, Genentech and Orion Pharma, and consultancy for Galapagos and GlaxoSmithKline, outside of the submitted work.	LVW holds a GlaxoSmithKline Asthma + Lung UK Chair in Respiratory Research (C17-1). This research was partially supported by the National Institute for Health Research (NIHR) Leicester Biomedical Research Centre; the views expressed are those of the author(s) and not necessarily those of the National Health Service, the NIHR, or the Department of Health.
PHOSP-COVID - Post-hospitalisation COVID-19 study	PHOSP-COVID Collaborative Group	University of Leicester, UK.	phosp@leicester.ac.uk		Cohort Banner		PHOSP-COVID is jointly funded by a grant from the MRC-UK Research and Innovation and the Department of Health and Social Care through the National Institute for Health Research (NIHR) rapid response panel to tackle COVID-19 (grant references: MR/V027859/1 and COV0319). The views expressed in the publication are those of the author(s) and not necessarily those of the National Health Service (NHS),…
Other Long COVID Host Genetics Initiative contributors	Shea J. Andrews	Department of Psychiatry and Behavioral Sciences, University of California San Francisco, San Francisco, CA, USA.	shea.andrews@ucsf.edu	0000-0002-1921-9470	Long COVID HGI Follow-up analysis Team Lead	Nothing to declare
Other Long COVID Host Genetics Initiative contributors	Juha Karjalainen	Institute for Molecular Medicine Finland (FIMM), Helsinki Institute of Life Science (HiLIFE), University of Helsinki, Helsinki, Finland. Program in Medical and Population Genetics, Broad Institute of Harvard and MIT, Cambridge, MA, USA. Stanley Center for Psychiatric Research, Broad Institute of Harvard and MIT, Cambridge, MA, USA. Analytic and Translational Genetics Unit, Massachusetts General H…	jkarjala@broadinstitute.org		Long COVID HGI Meta-analysis Team Member	Nothing to declare
Other Long COVID Host Genetics Initiative contributors	Brian E. Fulton-Howard	Genetics and Genomic Sciences, Icahn School of Medicine at Mount Sinai, New York, New York, USA.	brian.fulton-howard@mssm.edu	0000-0002-9788-3115	Long COVID HGI Follow-up Analysis Team Member	Nothing to declare	This work was supported in part through the computational resources and staff expertise provided by Scientific Computing at the Icahn School of Medicine at Mount Sinai and supported by the Clinical and Translational Science Awards (CTSA) grant UL1TR004419 from the National Center for Advancing Translational Sciences. Research reported in this paper was supported by the Office of Research Infrastr…
Other Long COVID Host Genetics Initiative contributors	Amit K. Maiti	Department of Genetics and Genomics, Mydnavar, Southfield, MI, USA.	amit.maiti@mydnavar.com	0000-0003-4918-3592	Long COVID HGI Follow-up analysis Team Lead, Bioinformatic analysis of the associated SNP	Nothing to declare
Other Long COVID Host Genetics Initiative contributors	Minttu M. Marttila	University of Helsinki, Helsinki, Finland and Helsinki University Central Hospital, Helsinki, Finland.	minttu.marttila@helsinki.fi	0000-0001-7891-4150	Long COVID HGI Manuscript-writing Team Member	Nothing to declare
Other Long COVID Host Genetics Initiative contributors	Eirini Marouli	William Harvey Research Institute, Barts and the London School of Medicine and Dentistry, Queen Mary University of London, London, UK.	e.marouli@qmul.ac.uk	0000-0001-6179-1609	Long COVID HGI Manuscript-writing Team Member	Nothing to declare
Other Long COVID Host Genetics Initiative contributors	Pasquale Striano	IRCCS G. Gaslini, Genova, Italy.	strianop@gmail.com	0000-0002-6065-1476	Long COVID HGI Manuscript-writing Team Member	Nothing to declare	Research supported by PNRR-MUR-M4C2 PE0000006 Research Program “MNESYS”—A multiscale integrated approach to the study of the nervous system in health and disease. IRCCS ‘G. Gaslini’ is a member of ERN-Epicare.
Other Long COVID Host Genetics Initiative contributors	Ummu Afeera Zainulabid	Department of Internal Medicine, Kulliyyah of Medicine, International Islamic University Malaysia, Pahang, Malaysia.	ummuafeera@iium.edu.my	0000-0001-9444-526X	Long COVID HGI Manuscript-writing Team Member	Nothing to declare
Other Long COVID Host Genetics Initiative contributors	Ashutosh Kumar	Department of Anatomy, All India Institute of Medical Sciences-Patna, Patna, Bihar, India.	drashutoshkumar@aiimspatna.org	0000-0003-1589-9568	Long COVID HGI Manuscript-writing Team Member	Nothing to declare
Other Long COVID Host Genetics Initiative contributors	Hajar Fauzan Ahmad	Faculty of Industrial Sciences and Technology, Universiti Malaysia Pahang Al Sultan Abdullah, Paya Besar, Pahang, Malaysia.	fauzanahmad@umpsa.edu.my	0000-0003-2985-2496	Long COVID HGI Manuscript-writing Team Member	Nothing to declare

## Sheet: 3
Supplementary Table 3. Information on FinnGen consortium authors.
Full Name	Affiliation	E-mail	Role 1	Role 2
Aarno Palotie	Institute for Molecular Medicine Finland (FIMM), HiLIFE, University of Helsinki, Helsinki, Finland; Broad Institute of MIT and Harvard; Massachusetts General Hospital	aarno.palotie@helsinki.fi	Steering Committee	Steering Committee
Mark Daly	Institute for Molecular Medicine Finland (FIMM), HiLIFE, University of Helsinki, Helsinki, Finland; Broad Institute of MIT and Harvard; Massachusetts General Hospital	mark.daly@helsinki.fi	Steering Committee	Steering Committee
Bridget Riley-Gills	Abbvie, Chicago, IL, United States	bridget.rileygillis@abbvie.com	Steering Committee	Pharmaceutical companies
Howard Jacob	Abbvie, Chicago, IL, United States	howard.jacob@abbvie.com	Steering Committee	Pharmaceutical companies
Coralie Viollet	Astra Zeneca, Cambridge, United Kingdom	coralie.viollet@astrazeneca.com	Steering Committee	Pharmaceutical companies
Slavé Petrovski	Astra Zeneca, Cambridge, United Kingdom	slav.petrovski@astrazeneca.com	Steering Committee	Pharmaceutical companies
Chia-Yen Chen	Biogen, Cambridge, MA, United States	chiayen.chen@biogen.com	Steering Committee	Pharmaceutical companies
Sally John	Biogen, Cambridge, MA, United States	sally.john@biogen.com	Steering Committee	Pharmaceutical companies
George Okafo	Boehringer Ingelheim, Ingelheim am Rhein, Germany	george.okafo@boehringer-ingelheim.com	Steering Committee	Pharmaceutical companies
Robert Plenge	Bristol Myers Squibb, New York, NY, United States	robert.plenge@bms.com	Steering Committee	Pharmaceutical companies
Joseph Maranville	Bristol Myers Squibb, New York, NY, United States	joseph.maranville@bms.com	Steering Committee	Pharmaceutical companies
Mark McCarthy	Genentech, San Francisco, CA, United States	mccarthy.mark@gene.com	Steering Committee	Pharmaceutical companies
Rion Pendergrass	Genentech, San Francisco, CA, United States	penders2@gene.com	Steering Committee	Pharmaceutical companies
Jonathan Davitte	GlaxoSmithKline, Collegeville, PA, United States	jonathan.m.davitte@gsk.com	Steering Committee	Pharmaceutical companies
Kirsi Auro	GlaxoSmithKline, Espoo, Finland	kirsi.x.auro@gsk.com	Steering Committee	Pharmaceutical companies
Simonne Longerich	Merck, Kenilworth, NJ, United States	simonne.longerich@merck.com	Steering Committee	Pharmaceutical companies
Anders Mälarstig	Pfizer, New York, NY, United States	anders.malarstig@pfizer.com	Steering Committee	Pharmaceutical companies
Anna Vlahiotis	Pfizer, New York, NY, United States	anna.vlahiotis@pfizer.com	Steering Committee	Pharmaceutical companies
Katherine Klinger	Translational Sciences, Sanofi R&D, Framingham, MA, USA	katherine.klinger@sanofi.com	Steering Committee	Pharmaceutical companies
Clement Chatelain	Translational Sciences, Sanofi R&D, Framingham, MA, USA	clement.chatelain@sanofi.com	Steering Committee	Pharmaceutical companies
Jorg Blankenstein	Translational Sciences, Sanofi R&D, Framingham, MA, USA	jorg.blankenstein@sanofi.com	Steering Committee	Pharmaceutical companies
Karol Estrada	Maze Therapeutics, San Francisco, CA, United States	kestrada@mazetx.com	Steering Committee	Pharmaceutical companies
Robert Graham	Maze Therapeutics, San Francisco, CA, United States	rgraham@mazetx.com	Steering Committee	Pharmaceutical companies
Dawn Waterworth	Janssen Research & Development, LLC, Spring House, PA, United States	dwaterwo@its.jnj.com	Steering Committee	Pharmaceutical companies
Chris O´Donnell	Novartis Institutes for BioMedical Research, Cambridge, MA, United States	chris.odonnell@novartis.com	Steering Committee	Pharmaceutical companies
Nicole Renaud	Novartis Institutes for BioMedical Research, Cambridge, MA, United States	nicole.renaud@novartis.com	Steering Committee	Pharmaceutical companies
Tomi P. Mäkelä	HiLIFE, University of Helsinki, Finland, Finland	tomi.makela@helsinki.fi	Steering Committee	University of Helsinki & Biobanks
Jaakko Kaprio	Institute for Molecular Medicine Finland (FIMM), HiLIFE, University of Helsinki, Helsinki, Finland	jaakko.kaprio@helsinki.fi	Steering Committee	University of Helsinki & Biobanks
Minna Ruddock	Arctic biobank / University of Oulu	minna.ruddock@oulu.fi	Steering Committee	University of Helsinki & Biobanks
Petri Virolainen	Auria Biobank / University of Turku / Hospital District of Southwest Finland, Turku, Finland	petri.virolainen@tyks.fi	Steering Committee	University of Helsinki & Biobanks
Antti Hakanen	Auria Biobank / University of Turku / Hospital District of Southwest Finland, Turku, Finland	antti.hakanen@tyks.fi	Steering Committee	University of Helsinki & Biobanks
Terhi Kilpi	THL Biobank / Finnish Institute for Health and Welfare (THL), Helsinki, Finland	terhi.kilpi@thl.fi	Steering Committee	University of Helsinki & Biobanks
Markus Perola	THL Biobank / Finnish Institute for Health and Welfare (THL), Helsinki, Finland	markus.perola@thl.fi	Steering Committee	University of Helsinki & Biobanks
Jukka Partanen	Finnish Red Cross Blood Service / Finnish Hematology Registry and Clinical Biobank, Helsinki, Finland	jukka.partanen@veripalvelu.fi	Steering Committee	University of Helsinki & Biobanks
Taneli Raivio	Helsinki Biobank / Helsinki University and Hospital District of Helsinki and Uusimaa, Helsinki	taneli.raivio@hus.fi	Steering Committee	University of Helsinki & Biobanks
Jani Tikkanen	Northern Finland Biobank Borealis / University of Oulu / Northern Ostrobothnia Hospital District, Oulu, Finland	jani.tikkanen@pohde.fi	Steering Committee	University of Helsinki & Biobanks
Raisa Serpi	Northern Finland Biobank Borealis / University of Oulu / Northern Ostrobothnia Hospital District, Oulu, Finland	raisa.serpi@oulu.fi	Steering Committee	University of Helsinki & Biobanks
Kati Kristiansson	Finnish Clinical Biobank Tampere / University of Tampere / Pirkanmaa Hospital District, Tampere, Finland	kati.kristiansson@pirha.fi	Steering Committee	University of Helsinki & Biobanks
Veli-Matti Kosma	Biobank of Eastern Finland / University of Eastern Finland / Northern Savo Hospital District, Kuopio, Finland	veli-matti.kosma@uef.fi	Steering Committee	University of Helsinki & Biobanks
Jari Laukkanen	Central Finland Biobank / University of Jyväskylä / Central Finland Health Care District, Jyväskylä, Finland	jari.laukkanen@hyvaks.fi	Steering Committee	University of Helsinki & Biobanks
Marco Hautalahti	FINBB - Finnish biobank cooperative	marco.hautalahti@finbb.fi	Steering Committee	University of Helsinki & Biobanks
Outi Tuovila	Business Finland, Helsinki, Finland	outi.tuovila@businessfinland.fi	Steering Committee	Other Experts/ Non-Voting Members
Jeffrey Waring	Abbvie, Chicago, IL, United States	jeff.waring@abbvie.com	Scientific Committee	Pharmaceutical companies
Bridget Riley-Gillis	Abbvie, Chicago, IL, United States	bridget.rileygillis@abbvie.com	Scientific Committee	Pharmaceutical companies
Fedik Rahimov	Abbvie, Chicago, IL, United States	fedik.rahimov@abbvie.com	Scientific Committee	Pharmaceutical companies
Ioanna Tachmazidou	Astra Zeneca, Cambridge, United Kingdom	ioanna.tachmazidou@astrazeneca.com	Scientific Committee	Pharmaceutical companies
Chia-Yen Chen	Biogen, Cambridge, MA, United States	chiayen.chen@biogen.com	Scientific Committee	Pharmaceutical companies
Zhihao Ding	Boehringer Ingelheim, Ingelheim am Rhein, Germany	zhihao.ding@boehringer-ingelheim.com	Scientific Committee	Pharmaceutical companies
Marc Jung	Boehringer Ingelheim, Ingelheim am Rhein, Germany	marc_oliver.jung@boehringer-ingelheim.com	Scientific Committee	Pharmaceutical companies
Hanati Tuoken	Boehringer Ingelheim, Ingelheim am Rhein, Germany	hanati.tuoken@boehringer-ingelheim.com	Scientific Committee	Pharmaceutical companies
Shameek Biswas	Bristol Myers Squibb, New York, NY, United States	Shameek.Biswas@bms.com	Scientific Committee	Pharmaceutical companies
Rion Pendergrass	Genentech, San Francisco, CA, United States	penders2@gene.com	Scientific Committee	Pharmaceutical companies
Jonathan Davitte	GlaxoSmithKline, Collegeville, PA, United States	jonathan.m.davitte@gsk.com	Scientific Committee	Pharmaceutical companies
Neha Raghavan	Merck, Kenilworth, NJ, United States	neha.raghavan@merck.com	Scientific Committee	Pharmaceutical companies
Adriana Huertas-Vazquez	Merck, Kenilworth, NJ, United States	adriana.huertas.vazquez@merck.com	Scientific Committee	Pharmaceutical companies
Jae-Hoon Sul	Merck, Kenilworth, NJ, United States	jae.hoon.sul@merck.com	Scientific Committee	Pharmaceutical companies
Anders Mälarstig	Pfizer, New York, NY, United States	anders.malarstig@pfizer.com	Scientific Committee	Pharmaceutical companies
Xinli Hu	Pfizer, New York, NY, United States	xinli.hu@pfizer.com	Scientific Committee	Pharmaceutical companies
Åsa Hedman	Pfizer, New York, NY, United States	asa.hedman@pfizer.com	Scientific Committee	Pharmaceutical companies
Katherine Klinger	Translational Sciences, Sanofi R&D, Framingham, MA, USA	katherine.klinger@sanofi.com	Scientific Committee	Pharmaceutical companies
Robert Graham	Maze Therapeutics, San Francisco, CA, United States	rgraham@mazetx.com	Scientific Committee	Pharmaceutical companies
Dawn Waterworth	Janssen Research & Development, LLC, Spring House, PA, United States	dwaterwo@its.jnj.com	Scientific Committee	Pharmaceutical companies
Nicole Renaud	Novartis Institutes for BioMedical Research, Cambridge, MA, United States	nicole.renaud@novartis.com	Scientific Committee	Pharmaceutical companies
Ma´en Obeidat	Novartis Institutes for BioMedical Research, Cambridge, MA, United States	maen.obeidat@novartis.com	Scientific Committee	Pharmaceutical companies
Jonathan Chung	Novartis Institutes for BioMedical Research, Cambridge, MA, United States	jonathan.chung@novartis.com	Scientific Committee	Pharmaceutical companies
Jonas Zierer	Novartis Institutes for BioMedical Research, Cambridge, MA, United States	jonas.zierer@novartis.com	Scientific Committee	Pharmaceutical companies
Mari Niemi	Novartis Institutes for BioMedical Research, Cambridge, MA, United States	mari.niemi@novartis.com	Scientific Committee	Pharmaceutical companies
Samuli Ripatti	Institute for Molecular Medicine Finland (FIMM), HiLIFE, University of Helsinki, Helsinki, Finland	samuli.ripatti@helsinki.fi	Scientific Committee	University of Helsinki & Biobanks
Johanna Schleutker	Auria Biobank / Univ. of Turku / Hospital District of Southwest Finland, Turku, Finland	johanna.schleutker@utu.fi	Scientific Committee	University of Helsinki & Biobanks
Markus Perola	THL Biobank / Finnish Institute for Health and Welfare (THL), Helsinki, Finland	markus.perola@thl.fi	Scientific Committee	University of Helsinki & Biobanks
Mikko Arvas	Finnish Red Cross Blood Service / Finnish Hematology Registry and Clinical Biobank, Helsinki, Finland	mikko.arvas@veripalvelu.fi	Scientific Committee	University of Helsinki & Biobanks
Olli Carpén	Helsinki Biobank / Helsinki University and Hospital District of Helsinki and Uusimaa, Helsinki	olli.carpen@helsinki.fi	Scientific Committee	University of Helsinki & Biobanks
Reetta Hinttala	Northern Finland Biobank Borealis / University of Oulu / Northern Ostrobothnia Hospital District, Oulu, Finland	reetta.hinttala@oulu.fi	Scientific Committee	University of Helsinki & Biobanks
Johannes Kettunen	Northern Finland Biobank Borealis / University of Oulu / Northern Ostrobothnia Hospital District, Oulu, Finland	johannes.kettunen@oulu.fi	Scientific Committee	University of Helsinki & Biobanks
Arto Mannermaa	Biobank of Eastern Finland / University of Eastern Finland / Northern Savo Hospital District, Kuopio, Finland	arto.mannermaa@uef.fi	Scientific Committee	University of Helsinki & Biobanks
Katriina Aalto-Setälä	Faculty of Medicine and Health Technology, Tampere University, Tampere, Finland	katriina.aalto-setala@tuni.fi	Scientific Committee	University of Helsinki & Biobanks
Mika Kähönen	Finnish Clinical Biobank Tampere / University of Tampere / Pirkanmaa Hospital District, Tampere, Finland	mika.kahonen@uta.fi	Scientific Committee	University of Helsinki & Biobanks
Jari Laukkanen	Central Finland Biobank / University of Jyväskylä / Central Finland Health Care District, Jyväskylä, Finland	jari.laukkanen@hyvaks.fi	Scientific Committee	University of Helsinki & Biobanks
Johanna Mäkelä	FINBB - Finnish biobank cooperative	johanna.makela@finbb.fi	Scientific Committee	University of Helsinki & Biobanks
Reetta Kälviäinen	Northern Savo Hospital District, Kuopio, Finland	reetta.kalviainen@kuh.fi	Clinical Groups	Neurology Group
Valtteri Julkunen	Northern Savo Hospital District, Kuopio, Finland	valtteri.julkunen@kuh.fi	Clinical Groups	Neurology Group
Hilkka Soininen	Northern Savo Hospital District, Kuopio, Finland	hilkka.soininen@uef.fi	Clinical Groups	Neurology Group
Anne Remes	Northern Ostrobothnia Hospital District, Oulu, Finland	anne.remes@oulu.fi	Clinical Groups	Neurology Group
Mikko Hiltunen	University of Eastern Finland, Kuopio, Finland	mikko.hiltunen@uef.fi	Clinical Groups	Neurology Group
Jukka Peltola	Pirkanmaa Hospital District, Tampere, Finland	jukka.peltola@pshp.fi	Clinical Groups	Neurology Group
Minna Raivio	Hospital District of Helsinki and Uusimaa, Helsinki, Finland	minna.raivio@geri.fi	Clinical Groups	Neurology Group
Pentti Tienari	Hospital District of Helsinki and Uusimaa, Helsinki, Finland	pentti.tienari@hus.fi	Clinical Groups	Neurology Group
Juha Rinne	Hospital District of Southwest Finland, Turku, Finland	juha.rinne@tyks.fi	Clinical Groups	Neurology Group
Roosa Kallionpää	Hospital District of Southwest Finland, Turku, Finland	roosa.kallionpaa@tyks.fi	Clinical Groups	Neurology Group
Juulia Partanen	Institute for Molecular Medicine Finland, HiLIFE, University of Helsinki, Finland	juulia.partanen@helsinki.fi	Clinical Groups	Neurology Group
Adam Ziemann	Abbvie, Chicago, IL, United States	adam.ziemann@abbvie.com	Clinical Groups	Neurology Group
Nizar Smaoui	Abbvie, Chicago, IL, United States	nizar.smaoui@abbvie.com	Clinical Groups	Neurology Group
Anne Lehtonen	Abbvie, Chicago, IL, United States	anne.lehtonen@abbvie.com	Clinical Groups	Neurology Group
Susan Eaton	Biogen, Cambridge, MA, United States	susan.eaton@biogen.com	Clinical Groups	Neurology Group
Heiko Runz	Biogen, Cambridge, MA, United States	heiko.runz@biogen.com	Clinical Groups	Neurology Group
Sanni Lahdenperä	Biogen, Cambridge, MA, United States	sanni.lahdenpera@biogen.com	Clinical Groups	Neurology Group
Shameek Biswas	Bristol Myers Squibb, New York, NY, United States	shameek.biswas@bms.com	Clinical Groups	Neurology Group
Natalie Bowers	Genentech, San Francisco, CA, United States	bowersn1@gene.com	Clinical Groups	Neurology Group
Edmond Teng	Genentech, San Francisco, CA, United States	teng.edmond@gene.com	Clinical Groups	Neurology Group
Rion Pendergrass	Genentech, San Francisco, CA, United States	penders2@gene.com	Clinical Groups	Neurology Group
Fanli Xu	GlaxoSmithKline, Brentford, United Kingdom	chun-fang.2.xu@gsk.com	Clinical Groups	Neurology Group
David Pulford	GlaxoSmithKline, Stevenage, United Kingdom	david.x.pulford@gsk.com	Clinical Groups	Neurology Group
Kirsi Auro	GlaxoSmithKline, Espoo, Finland	kirsi.m.auro@gsk.com	Clinical Groups	Neurology Group
Laura Addis	GlaxoSmithKline, Brentford, United Kingdom	laura.x.addis@gsk.com	Clinical Groups	Neurology Group
John Eicher	GlaxoSmithKline, Brentford, United Kingdom	john.d.eicher@gsk.com	Clinical Groups	Neurology Group
Qingqin S Li	Janssen Research & Development, LLC, Titusville, NJ 08560, United States	QLi2@its.jnj.com	Clinical Groups	Neurology Group
Karen He	Janssen Research & Development, LLC, Spring House, PA, United States	khe2@its.jnj.com	Clinical Groups	Neurology Group
Ekaterina Khramtsova	Janssen Research & Development, LLC, Spring House, PA, United States	ekhramts@its.jnj.com	Clinical Groups	Neurology Group
Neha Raghavan	Merck, Kenilworth, NJ, United States	neha.raghavan@merck.com	Clinical Groups	Neurology Group
Martti Färkkilä	Hospital District of Helsinki and Uusimaa, Helsinki, Finland	martti.farkkila@hus.fi	Clinical Groups	Gastroenterology Group
Jukka Koskela	Hospital District of Helsinki and Uusimaa, Helsinki, Finland	jukka.koskela@helsinki.fi	Clinical Groups	Gastroenterology Group
Sampsa Pikkarainen	Hospital District of Helsinki and Uusimaa, Helsinki, Finland	sampsa.pikkarainen@hus.fi	Clinical Groups	Gastroenterology Group
Airi Jussila	Pirkanmaa Hospital District, Tampere, Finland	airi.jussila@pshp.fi	Clinical Groups	Gastroenterology Group
Katri Kaukinen	Pirkanmaa Hospital District, Tampere, Finland	katri.kaukinen@tuni.fi	Clinical Groups	Gastroenterology Group
Timo Blomster	Northern Ostrobothnia Hospital District, Oulu, Finland	timo.blomster@ppshp.fi	Clinical Groups	Gastroenterology Group
Mikko Kiviniemi	Northern Savo Hospital District, Kuopio, Finland	mikko.kiviniemi@kuh.fi	Clinical Groups	Gastroenterology Group
Markku Voutilainen	Hospital District of Southwest Finland, Turku, Finland	markku.voutilainen@tyks.fi	Clinical Groups	Gastroenterology Group
Mark Daly	Institute for Molecular Medicine, Finland (FIMM), HiLIFE, University of Helsinki, Helsinki, Finland; Broad Institute of MIT and Harvard; Massachusetts General Hospital	mark.daly@helsinki.fi	Clinical Groups	Gastroenterology Group
Jeffrey Waring	Abbvie, Chicago, IL, United States	jeff.waring@abbvie.com	Clinical Groups	Gastroenterology Group
Nizar Smaoui	Abbvie, Chicago, IL, United States	nizar.smaoui@abbvie.com	Clinical Groups	Gastroenterology Group
Fedik Rahimov	Abbvie, Chicago, IL, United States	fedik.rahimov@abbvie.com	Clinical Groups	Gastroenterology Group
Anne Lehtonen	Abbvie, Chicago, IL, United States	anne.lehtonen@abbvie.com	Clinical Groups	Gastroenterology Group
Tim Lu	Genentech, San Francisco, CA, United States	lut8@gene.com	Clinical Groups	Gastroenterology Group
Natalie Bowers	Genentech, San Francisco, CA, United States	bowersn1@gene.com	Clinical Groups	Gastroenterology Group
Rion Pendergrass	Genentech, San Francisco, CA, United States	penders2@gene.com	Clinical Groups	Gastroenterology Group
Linda McCarthy	GlaxoSmithKline, Brentford, United Kingdom	linda.c.mccarthy@gsk.com	Clinical Groups	Gastroenterology Group
Amy Hart	Janssen Research & Development, LLC, Spring House, PA, United States	ahart13@its.jnj.com	Clinical Groups	Gastroenterology Group
Meijian Guan	Janssen Research & Development, LLC, Spring House, PA, United States	mguan4@its.jnj.com	Clinical Groups	Gastroenterology Group
Jason Miller	Merck, Kenilworth, NJ, United States	jason.miller4@merck.com	Clinical Groups	Gastroenterology Group
Kirsi Kalpala	Pfizer, New York, NY, United States	kirsi.kalpala@pfizer.com	Clinical Groups	Gastroenterology Group
Melissa Miller	Pfizer, New York, NY, United States	melissa.r.miller@pfizer.com	Clinical Groups	Gastroenterology Group
Xinli Hu	Pfizer, New York, NY, United States	xinli.hu@pfizer.com	Clinical Groups	Gastroenterology Group
Kari Eklund	Hospital District of Helsinki and Uusimaa, Helsinki, Finland	kari.eklund@hus.fi	Clinical Groups	Rheumatology Group
Antti Palomäki	Hospital District of Southwest Finland, Turku, Finland	ajpalo@utu.fi	Clinical Groups	Rheumatology Group
Pia Isomäki	Pirkanmaa Hospital District, Tampere, Finland	pia.isomaki@pshp.fi	Clinical Groups	Rheumatology Group
Laura Pirilä	Hospital District of Southwest Finland, Turku, Finland	laura.pirila@fimnet.fi,laura.pirila@tyks.fi	Clinical Groups	Rheumatology Group
Oili Kaipiainen-Seppänen	Northern Savo Hospital District, Kuopio, Finland	oili.kaipiainen-seppanen@kuh.fi	Clinical Groups	Rheumatology Group
Johanna Huhtakangas	Northern Ostrobothnia Hospital District, Oulu, Finland	johanna.huhtakangas@kuh.fi	Clinical Groups	Rheumatology Group
Nina Mars	Institute for Molecular Medicine Finland (FIMM), HiLIFE, University of Helsinki, Helsinki, Finland	nina.mars@helsinki.fi	Clinical Groups	Rheumatology Group
Jeffrey Waring	Abbvie, Chicago, IL, United States	jeff.waring@abbvie.com	Clinical Groups	Rheumatology Group
Fedik Rahimov	Abbvie, Chicago, IL, United States	fedik.rahimov@abbvie.com	Clinical Groups	Rheumatology Group
Apinya Lertratanakul	Abbvie, Chicago, IL, United States	apinya.lertratanakul@abbvie.com	Clinical Groups	Rheumatology Group
Nizar Smaoui	Abbvie, Chicago, IL, United States	nizar.smaoui@abbvie.com	Clinical Groups	Rheumatology Group
Anne Lehtonen	Abbvie, Chicago, IL, United States	anne.lehtonen@abbvie.com	Clinical Groups	Rheumatology Group
Coralie Viollet	AstraZeneca, Cambridge, United Kingdom	coralie.viollet@astrazeneca.com	Clinical Groups	Rheumatology Group
Marla Hochfeld	Bristol Myers Squibb, New York, NY, United States	mhochfeld@celgene.com	Clinical Groups	Rheumatology Group
Natalie Bowers	Genentech, San Francisco, CA, United States	bowersn1@gene.com	Clinical Groups	Rheumatology Group
Rion Pendergrass	Genentech, San Francisco, CA, United States	penders2@gene.com	Clinical Groups	Rheumatology Group
Jorge Esparza Gordillo	GlaxoSmithKline, Brentford, United Kingdom	jorge.x.esparza-gordillo@gsk.com	Clinical Groups	Rheumatology Group
Kirsi Auro	GlaxoSmithKline, Espoo, Finland	kirsi.m.auro@gsk.com	Clinical Groups	Rheumatology Group
Dawn Waterworth	Janssen Research & Development, LLC, Spring House, PA, United States	dwaterwo@its.jnj.com	Clinical Groups	Rheumatology Group
Fabiana Farias	Merck, Kenilworth, NJ, United States	fabiana.farias@merck.com	Clinical Groups	Rheumatology Group
Kirsi Kalpala	Pfizer, New York, NY, United States	kirsi.kalpala@pfizer.com	Clinical Groups	Rheumatology Group
Nan Bing	Pfizer, New York, NY, United States	nan.bing@pfizer.com	Clinical Groups	Rheumatology Group
Xinli Hu	Pfizer, New York, NY, United States	xinli.hu@pfizer.com	Clinical Groups	Rheumatology Group
Tarja Laitinen	Pirkanmaa Hospital District, Tampere, Finland	tarja.laitinen@pshp.fi	Clinical Groups	Pulmonology Group
Margit Pelkonen	Northern Savo Hospital District, Kuopio, Finland	margit.pelkonen@kuh.fi	Clinical Groups	Pulmonology Group
Paula Kauppi	Hospital District of Helsinki and Uusimaa, Helsinki, Finland	paula.kauppi@hus.fi	Clinical Groups	Pulmonology Group
Hannu Kankaanranta	University of Gothenburg, Gothenburg, Sweden/ Seinäjoki Central Hospital, Seinäjoki, Finland/ Tampere University, Tampere, Finland	hannu.kankaanranta@tuni.fi	Clinical Groups	Pulmonology Group
Terttu Harju	Northern Ostrobothnia Hospital District, Oulu, Finland	terttu.harju@oulu.fi	Clinical Groups	Pulmonology Group
Riitta Lahesmaa	Hospital District of Southwest Finland, Turku, Finland	rilahes@utu.fi	Clinical Groups	Pulmonology Group
Nizar Smaoui	Abbvie, Chicago, IL, United States	nizar.smaoui@abbvie.com	Clinical Groups	Pulmonology Group
Coralie Viollet	AstraZeneca, Cambridge, United Kingdom	coralie.viollet@astrazeneca.com	Clinical Groups	Pulmonology Group
Susan Eaton	Biogen, Cambridge, MA, United States	susan.eaton@biogen.com	Clinical Groups	Pulmonology Group
Hubert Chen	Genentech, San Francisco, CA, United States	chenh37@gene.com	Clinical Groups	Pulmonology Group
Rion Pendergrass	Genentech, San Francisco, CA, United States	penders2@gene.com	Clinical Groups	Pulmonology Group
Natalie Bowers	Genentech, San Francisco, CA, United States	bowersn1@gene.com	Clinical Groups	Pulmonology Group
Joanna Betts	GlaxoSmithKline, Brentford, United Kingdom	joanna.c.betts@gsk.com	Clinical Groups	Pulmonology Group
Kirsi Auro	GlaxoSmithKline, Espoo, Finland	kirsi.m.auro@gsk.com	Clinical Groups	Pulmonology Group
Rajashree Mishra	GlaxoSmithKline, Brentford, United Kingdom	rajashree.x.mishra@gsk.com	Clinical Groups	Pulmonology Group
Majd Mouded	Novartis, Basel, Switzerland	majd.mouded@novartis.com	Clinical Groups	Pulmonology Group
Debby Ngo	Novartis, Basel, Switzerland	debby.ngo@novartis.com	Clinical Groups	Pulmonology Group
Teemu Niiranen	Finnish Institute for Health and Welfare (THL), Helsinki, Finland	teemu.niiranen@thl.fi	Clinical Groups	Cardiometabolic Diseases Group
Felix Vaura	Finnish Institute for Health and Welfare (THL), Helsinki, Finland	fechva@utu.fi	Clinical Groups	Cardiometabolic Diseases Group
Veikko Salomaa	Finnish Institute for Health and Welfare (THL), Helsinki, Finland	veikko.salomaa@thl.fi	Clinical Groups	Cardiometabolic Diseases Group
Kaj Metsärinne	Hospital District of Southwest Finland, Turku, Finland	kaj.metsarinne@tyks.fi	Clinical Groups	Cardiometabolic Diseases Group
Jenni Aittokallio	Hospital District of Southwest Finland, Turku, Finland	jemato@utu.fi	Clinical Groups	Cardiometabolic Diseases Group
Mika Kähönen	Pirkanmaa Hospital District, Tampere, Finland	mika.kahonen@uta.fi	Clinical Groups	Cardiometabolic Diseases Group
Jussi Hernesniemi	Pirkanmaa Hospital District, Tampere, Finland	jussi.hernesniemi@tuni.fi	Clinical Groups	Cardiometabolic Diseases Group
Daniel Gordin	Hospital District of Helsinki and Uusimaa, Helsinki, Finland	daniel.gordin@hus.fi	Clinical Groups	Cardiometabolic Diseases Group
Juha Sinisalo	Hospital District of Helsinki and Uusimaa, Helsinki, Finland	juha.sinisalo@hus.fi	Clinical Groups	Cardiometabolic Diseases Group
Marja-Riitta Taskinen	Hospital District of Helsinki and Uusimaa, Helsinki, Finland	marja-riitta.taskinen@helsinki.fi	Clinical Groups	Cardiometabolic Diseases Group
Tiinamaija Tuomi	Hospital District of Helsinki and Uusimaa, Helsinki, Finland	tiinamaija.tuomi@hus.fi	Clinical Groups	Cardiometabolic Diseases Group
Timo Hiltunen	Hospital District of Helsinki and Uusimaa, Helsinki, Finland	timo.hiltunen@hus.fi	Clinical Groups	Cardiometabolic Diseases Group
Jari Laukkanen	Central Finland Health Care District, Jyväskylä, Finland	jari.laukkanen@hyvaks.fi	Clinical Groups	Cardiometabolic Diseases Group
Amanda Elliott	Institute for Molecular Medicine Finland (FIMM), HiLIFE, University of Helsinki, Helsinki, Finland; Broad Institute, Cambridge, MA, USA and Massachusetts General Hospital, Boston, MA, USA	aelliott@broadinstitute.org	Clinical Groups	Cardiometabolic Diseases Group
Mary Pat Reeve	Institute for Molecular Medicine Finland (FIMM), HiLIFE, University of Helsinki, Helsinki, Finland	mary.reeve@helsinki.fi	Clinical Groups	Cardiometabolic Diseases Group
Sanni Ruotsalainen	Institute for Molecular Medicine Finland (FIMM), HiLIFE, University of Helsinki, Helsinki, Finland	sanni.ruotsalainen@helsinki.fi	Clinical Groups	Cardiometabolic Diseases Group
Dirk Paul	Astra Zeneca, Cambridge, United Kingdom	dirk.paul@astrazeneca.com	Clinical Groups	Cardiometabolic Diseases Group
Natalie Bowers	Genentech, San Francisco, CA, United States	bowersn1@gene.com	Clinical Groups	Cardiometabolic Diseases Group
Rion Pendergrass	Genentech, San Francisco, CA, United States	penders2@gene.com	Clinical Groups	Cardiometabolic Diseases Group
Audrey Chu	GlaxoSmithKline, Brentford, United Kingdom	audrey.y.chu@gsk.com	Clinical Groups	Cardiometabolic Diseases Group
Kirsi Auro	GlaxoSmithKline, Espoo, Finland	kirsi.m.auro@gsk.com	Clinical Groups	Cardiometabolic Diseases Group
Dermot Reilly	Janssen Research & Development, LLC, Boston, MA, United States	dreill11@its.jnj.com	Clinical Groups	Cardiometabolic Diseases Group
Mike Mendelson	Novartis, Boston, MA, United States	mike.mendelson@novartis.com	Clinical Groups	Cardiometabolic Diseases Group
Jaakko Parkkinen	Pfizer, New York, NY, United States	jaakko.parkkinen@pfizer.com	Clinical Groups	Cardiometabolic Diseases Group
Melissa Miller	Pfizer, New York, NY, United States	melissa.r.miller@pfizer.com	Clinical Groups	Cardiometabolic Diseases Group
Tuomo Meretoja	Department of Breast Surgery, Helsinki University Hospital Comprehensive Cancer Center and University of Helsinki, Helsinki, Finland	tuomo.meretoja@hus.fi	Clinical Groups	Oncology Group
Heikki Joensuu	Department of Oncology, Helsinki University Hospital Comprehensive Cancer Center and University of Helsinki, Helsinki, Finland	heikki.joensuu@hus.fi	Clinical Groups	Oncology Group
Olli Carpén	Hospital District of Helsinki and Uusimaa, Helsinki, Finland	olli.carpen@helsinki.fi	Clinical Groups	Oncology Group
Johanna Mattson	Hospital District of Helsinki and Uusimaa, Helsinki, Finland	johanna.mattson@hus.fi	Clinical Groups	Oncology Group
Eveliina Salminen	Hospital District of Helsinki and Uusimaa, Helsinki, Finland	eveliina.e.salminen@hus.fi	Clinical Groups	Oncology Group
Annika Auranen	Pirkanmaa Hospital District , Tampere, Finland	anaura@utu.fi	Clinical Groups	Oncology Group
Peeter Karihtala	Department of Oncology, Helsinki University Hospital Comprehensive Cancer Center and University of Helsinki, Helsinki, Finland	peeter.karihtala@hus.fi	Clinical Groups	Oncology Group
Päivi Auvinen	Northern Savo Hospital District, Kuopio, Finland	paivi.auvinen@kuh.fi	Clinical Groups	Oncology Group
Klaus Elenius	Hospital District of Southwest Finland, Turku, Finland	klaus.elenius@utu.fi	Clinical Groups	Oncology Group
Johanna Schleutker	Hospital District of Southwest Finland, Turku, Finland	johanna.schleutker@utu.fi	Clinical Groups	Oncology Group
Esa Pitkänen	Institute for Molecular Medicine Finland (FIMM), HiLIFE, University of Helsinki, Helsinki, Finland	esa.pitkanen@helsinki.fi	Clinical Groups	Oncology Group
Nina Mars	Institute for Molecular Medicine Finland (FIMM), HiLIFE, University of Helsinki, Helsinki, Finland	nina.mars@helsinki.fi	Clinical Groups	Oncology Group
Mark Daly	Institute for Molecular Medicine Finland (FIMM), HiLIFE, University of Helsinki, Helsinki, Finland; Broad Institute of MIT and Harvard; Massachusetts General Hospital	mark.daly@helsinki.fi	Clinical Groups	Oncology Group
Relja Popovic	Abbvie, Chicago, IL, United States	relja.popovic@abbvie.com	Clinical Groups	Oncology Group
Jeffrey Waring	Abbvie, Chicago, IL, United States	jeff.waring@abbvie.com	Clinical Groups	Oncology Group
Bridget Riley-Gillis	Abbvie, Chicago, IL, United States	bridget.rileygillis@abbvie.com	Clinical Groups	Oncology Group
Anne Lehtonen	Abbvie, Chicago, IL, United States	anne.lehtonen@abbvie.com	Clinical Groups	Oncology Group
Margarete Fabre	AstraZeneca, Cambridge, United Kingdom	margarete.fabre@astrazeneca.com	Clinical Groups	Oncology Group
Jennifer Schutzman	Genentech, San Francisco, CA, United States	schutzman.jennifer@gene.com	Clinical Groups	Oncology Group
Natalie Bowers	Genentech, San Francisco, CA, United States	bowersn1@gene.com	Clinical Groups	Oncology Group
Rion Pendergrass	Genentech, San Francisco, CA, United States	penders2@gene.com	Clinical Groups	Oncology Group
Diptee Kulkarni	GlaxoSmithKline, Brentford, United Kingdom	diptee.a.kulkarni@gsk.com	Clinical Groups	Oncology Group
Kirsi Auro	GlaxoSmithKline, Espoo, Finland	kirsi.m.auro@gsk.com	Clinical Groups	Oncology Group
Alessandro Porello	Janssen Research & Development, LLC, Spring House, PA, United States	APorrell@ITS.JNJ.com	Clinical Groups	Oncology Group
Andrey Loboda	Merck, Kenilworth, NJ, United States	andrey_loboda@merck.com	Clinical Groups	Oncology Group
Heli Lehtonen	Pfizer, New York, NY, United States	heli.lehtonen@pfizer.com	Clinical Groups	Oncology Group
Stefan McDonough	Pfizer, New York, NY, United States	stefan.McDonough@pfizer.com	Clinical Groups	Oncology Group
Sauli Vuoti	Janssen-Cilag Oy, Espoo, Finland	svuoti@its.jnj.com	Clinical Groups	Oncology Group
Kai Kaarniranta	Northern Savo Hospital District, Kuopio, Finland; Department of Molecular Genetics, University of Lodz, Lodz, Poland	kai.kaarniranta@uef.fi	Clinical Groups	Opthalmology Group
Joni A Turunen	Helsinki University Hospital and University of Helsinki, Helsinki, Finland; Eye Genetics Group, Folkhälsan Research Center, Helsinki, Finland	joni.turunen@helsinki.fi	Clinical Groups	Opthalmology Group
Terhi Ollila	Hospital District of Helsinki and Uusimaa, Helsinki, Finland	terhi.ollila@hus.fi	Clinical Groups	Opthalmology Group
Hannu Uusitalo	Pirkanmaa Hospital District, Tampere, Finland	hannu.uusitalo@tuni.fi	Clinical Groups	Opthalmology Group
Juha Karjalainen	Institute for Molecular Medicine Finland (FIMM), HiLIFE, University of Helsinki, Helsinki, Finland	juha.karjalainen@helsinki.fi	Clinical Groups	Opthalmology Group
Esa Pitkänen	Institute for Molecular Medicine Finland (FIMM), HiLIFE, University of Helsinki, Helsinki, Finland	esa.pitkanen@helsinki.fi	Clinical Groups	Opthalmology Group
Mengzhen Liu	Abbvie, Chicago, IL, United States	mengzhen.liu@abbvie.com	Clinical Groups	Opthalmology Group
Heiko Runz	Biogen, Cambridge, MA, United States	heiko.runz@biogen.com	Clinical Groups	Opthalmology Group
Stephanie Loomis	Biogen, Cambridge, MA, United States	stephanie.loomis@biogen.com	Clinical Groups	Opthalmology Group
Erich Strauss	Genentech, San Francisco, CA, United States	strauss.erich@gene.com	Clinical Groups	Opthalmology Group
Natalie Bowers	Genentech, San Francisco, CA, United States	bowersn1@gene.com	Clinical Groups	Opthalmology Group
Hao Chen	Genentech, San Francisco, CA, United States	haoc@gene.com	Clinical Groups	Opthalmology Group
Rion Pendergrass	Genentech, San Francisco, CA, United States	penders2@gene.com	Clinical Groups	Opthalmology Group
Kaisa Tasanen	Northern Ostrobothnia Hospital District, Oulu, Finland	kaisa.tasanen-maatta@oulu.fi	Clinical Groups	Dermatology Group
Laura Huilaja	Northern Ostrobothnia Hospital District, Oulu, Finland	laura.huilaja@oulu.fi	Clinical Groups	Dermatology Group
Katariina Hannula-Jouppi	Hospital District of Helsinki and Uusimaa, Helsinki, Finland	katariina.hannula-jouppi@hus.fi	Clinical Groups	Dermatology Group
Teea Salmi	Pirkanmaa Hospital District, Tampere, Finland	teea.salmi@pshp.fi	Clinical Groups	Dermatology Group
Sirkku Peltonen	Hospital District of Southwest Finland, Turku, Finland	sipelto@utu.fi	Clinical Groups	Dermatology Group
Leena Koulu	Hospital District of Southwest Finland, Turku, Finland	leena.koulu@tyks.fi	Clinical Groups	Dermatology Group
Nizar Smaoui	Abbvie, Chicago, IL, United States	nizar.smaoui@abbvie.com	Clinical Groups	Dermatology Group
Fedik Rahimov	Abbvie, Chicago, IL, United States	fedik.rahimov@abbvie.com	Clinical Groups	Dermatology Group
Anne Lehtonen	Abbvie, Chicago, IL, United States	anne.lehtonen@abbvie.com	Clinical Groups	Dermatology Group
David Choy	Genentech, San Francisco, CA, United States	choy.david@gene.com	Clinical Groups	Dermatology Group
Rion Pendergrass	Genentech, San Francisco, CA, United States	penders2@gene.com	Clinical Groups	Dermatology Group
Dawn Waterworth	Janssen Research & Development, LLC, Spring House, PA, United States	dwaterwo@its.jnj.com	Clinical Groups	Dermatology Group
Kirsi Kalpala	Pfizer, New York, NY, United States	kirsi.kalpala@pfizer.com	Clinical Groups	Dermatology Group
Ying Wu	Pfizer, New York, NY, United States	ying.wu3@pfizer.com	Clinical Groups	Dermatology Group
Pirkko Pussinen	Hospital District of Helsinki and Uusimaa, Helsinki, Finland	pirkko.pussinen@helsinki.fi	Clinical Groups	Odontology Group
Aino Salminen	Hospital District of Helsinki and Uusimaa, Helsinki, Finland	aino.m.salminen@helsinki.fi	Clinical Groups	Odontology Group
Tuula Salo	Hospital District of Helsinki and Uusimaa, Helsinki, Finland	tuula.salo@helsinki.fi	Clinical Groups	Odontology Group
David Rice	Hospital District of Helsinki and Uusimaa, Helsinki, Finland	david.rice@helsinki.fi	Clinical Groups	Odontology Group
Pekka Nieminen	Hospital District of Helsinki and Uusimaa, Helsinki, Finland	pekka.nieminen@helsinki.fi	Clinical Groups	Odontology Group
Ulla Palotie	Hospital District of Helsinki and Uusimaa, Helsinki, Finland	ulla.palotie@helsinki.fi	Clinical Groups	Odontology Group
Maria Siponen	Northern Savo Hospital District, Kuopio, Finland	maria.siponen@uef.fi	Clinical Groups	Odontology Group
Liisa Suominen	Northern Savo Hospital District, Kuopio, Finland	liisa.suominen@uef.fi	Clinical Groups	Odontology Group
Päivi Mäntylä	Northern Savo Hospital District, Kuopio, Finland	paivi.mantyla@uef.fi	Clinical Groups	Odontology Group
Ulvi Gursoy	Hospital District of Southwest Finland, Turku, Finland	ulvi.gursoy@utu.fi	Clinical Groups	Odontology Group
Vuokko Anttonen	Northern Ostrobothnia Hospital District, Oulu, Finland	vuokko.anttonen@oulu.fi	Clinical Groups	Odontology Group
Kirsi Sipilä	Research Unit of Oral Health Sciences Faculty of Medicine, University of Oulu, Oulu, Finland; Medical Research Center, Oulu, Oulu University Hospital and University of Oulu, Oulu, Finland	kirsi.sipila@oulu.fi	Clinical Groups	Odontology Group
Rion Pendergrass	Genentech, San Francisco, CA, United States	pendergrass.sarah@gene.com	Clinical Groups	Odontology Group
Hannele Laivuori	Institute for Molecular Medicine Finland (FIMM), HiLIFE, University of Helsinki, Helsinki, Finland	hannele.laivuori@helsinki.fi	Clinical Groups	Women’s Health and Reproduction Group
Venla Kurra	Pirkanmaa Hospital District, Tampere, Finland	venla.kurra@tuni.fi	Clinical Groups	Women’s Health and Reproduction Group
Laura Kotaniemi-Talonen	Pirkanmaa Hospital District, Tampere, Finland	laura.kotaniemi-talonen@tuni.fi	Clinical Groups	Women’s Health and Reproduction Group
Oskari Heikinheimo	Hospital District of Helsinki and Uusimaa, Helsinki, Finland	oskari.heikinheimo@helsinki.fi	Clinical Groups	Women’s Health and Reproduction Group
Ilkka Kalliala	Hospital District of Helsinki and Uusimaa, Helsinki, Finland	ilkka.kalliala@hus.fi	Clinical Groups	Women’s Health and Reproduction Group
Lauri Aaltonen	Hospital District of Helsinki and Uusimaa, Helsinki, Finland	lauri.aaltonen@helsinki.fi	Clinical Groups	Women’s Health and Reproduction Group
Varpu Jokimaa	Hospital District of Southwest Finland, Turku, Finland	varpu.jokimaa@utu.fi	Clinical Groups	Women’s Health and Reproduction Group
Johannes Kettunen	Northern Ostrobothnia Hospital District, Oulu, Finland	Johannes.Kettunen@oulu.fi	Clinical Groups	Women’s Health and Reproduction Group
Marja Vääräsmäki	Northern Ostrobothnia Hospital District, Oulu, Finland	marja.vaarasmaki@oulu.fi	Clinical Groups	Women’s Health and Reproduction Group
Outi Uimari	Northern Ostrobothnia Hospital District, Oulu, Finland	outi.uimari@oulu.fi	Clinical Groups	Women’s Health and Reproduction Group
Laure Morin-Papunen	Northern Ostrobothnia Hospital District, Oulu, Finland	lmp@cc.oulu.fi	Clinical Groups	Women’s Health and Reproduction Group
Maarit Niinimäki	Northern Ostrobothnia Hospital District, Oulu, Finland	maarit.niinimaki@oulu.fi	Clinical Groups	Women’s Health and Reproduction Group
Terhi Piltonen	Northern Ostrobothnia Hospital District, Oulu, Finland	terhi.piltonen@oulu.fi	Clinical Groups	Women’s Health and Reproduction Group
Katja Kivinen	Institute for Molecular Medicine Finland (FIMM), HiLIFE, University of Helsinki, Helsinki, Finland	katja.kivinen@helsinki.fi	Clinical Groups	Women’s Health and Reproduction Group
Elisabeth Widen	Institute for Molecular Medicine Finland (FIMM), HiLIFE, University of Helsinki, Helsinki, Finland	elisabeth.widen@helsinki.fi	Clinical Groups	Women’s Health and Reproduction Group
Taru Tukiainen	Institute for Molecular Medicine Finland (FIMM), HiLIFE, University of Helsinki, Helsinki, Finland	taru.tukiainen@helsinki.fi	Clinical Groups	Women’s Health and Reproduction Group
Mary Pat Reeve	Institute for Molecular Medicine Finland (FIMM), HiLIFE, University of Helsinki, Helsinki, Finland	mary.reeve@helsinki.fi	Clinical Groups	Women’s Health and Reproduction Group
Mark Daly	Institute for Molecular Medicine Finland (FIMM), HiLIFE, University of Helsinki, Helsinki, Finland; Broad Institute of MIT and Harvard; Massachusetts General Hospital	mark.daly@helsinki.fi	Clinical Groups	Women’s Health and Reproduction Group
Niko Välimäki	University of Helsinki, Helsinki, Finland	niko.valimaki@helsinki.fi	Clinical Groups	Women’s Health and Reproduction Group
Eija Laakkonen	University of Jyväskylä, Jyväskylä, Finland	eija.k.laakkonen@jyu.fi	Clinical Groups	Women’s Health and Reproduction Group
Jaakko Tyrmi	University of Oulu, Oulu, Finland / University of Tampere, Tampere, Finland	jaakko.tyrmi@oulu.fi	Clinical Groups	Women’s Health and Reproduction Group
Heidi Silven	University of Oulu, Oulu, Finland	heidi.silven@student.oulu.fi	Clinical Groups	Women’s Health and Reproduction Group
Eeva Sliz	University of Oulu, Oulu, Finland	eeva.sliz@oulu.fi	Clinical Groups	Women’s Health and Reproduction Group
Riikka Arffman	University of Oulu, Oulu, Finland	riikka.arffman@oulu.fi	Clinical Groups	Women’s Health and Reproduction Group
Susanna Savukoski	University of Oulu, Oulu, Finland	susanna.savukoski@oulu.fi	Clinical Groups	Women’s Health and Reproduction Group
Triin Laisk	Estonian biobank, Tartu, Estonia	triin.laisk@ut.ee	Clinical Groups	Women’s Health and Reproduction Group
Natalia Pujol	Estonian biobank, Tartu, Estonia	natalia.pujolgualdo@oulu.fi	Clinical Groups	Women’s Health and Reproduction Group
Mengzhen Liu	Abbvie, Chicago, IL, United States	mengzhen.liu@abbvie.com	Clinical Groups	Women’s Health and Reproduction Group
Bridget Riley-Gillis	Abbvie, Chicago, IL, United States	bridget.rileygillis@abbvie.com	Clinical Groups	Women’s Health and Reproduction Group
Rion Pendergrass	Genentech, San Francisco, CA, United States	penders2@gene.com	Clinical Groups	Women’s Health and Reproduction Group
Janet Kumar	GlaxoSmithKline, Collegeville, PA, United States	janet.x.kumar@gsk.com	Clinical Groups	Women’s Health and Reproduction Group
Kirsi Auro	GlaxoSmithKline, Espoo, Finland	kirsi.m.auro@gsk.com	Clinical Groups	Women’s Health and Reproduction Group
Iiris Hovatta	University of Helsinki, Finland	iiris.hovatta@helsinki.fi	Clinical Groups	Depression group
Chia-Yen Chen	Biogen, Cambridge, MA, United States	chiayen.chen@biogen.com	Clinical Groups	Depression group
Erkki Isometsä	Hospital District of Helsinki and Uusimaa, Helsinki, Finland	erkki.isometsa@hus.fi	Clinical Groups	Depression group
Hanna Ollila	Institute for Molecular Medicine Finland (FIMM), HiLIFE, University of Helsinki, Helsinki, Finland	hanna.m.ollila@helsinki.fi	Clinical Groups	Depression group
Jaana Suvisaari	Finnish Institute for Health and Welfare (THL), Helsinki, Finland	jaana.suvisaari@thl.fi	Clinical Groups	Depression group
Antti Mäkitie	Department of Otorhinolaryngology - Head and Neck Surgery, University of Helsinki and Helsinki University Hospital, Helsinki, Finland	antti.makitie@helsinki.fi	Clinical Groups	ENT (ear, nose and throath) Group
Argyro Bizaki-Vallaskangas	Pirkanmaa Hospital District, Tampere, Finland	argyro.bizaki-vallaskangas@tuni.fi	Clinical Groups	ENT (ear, nose and throath) Group
Sanna Toppila-Salmi	University of Eastern Finland and Kuopio University Hospital, Department of Otorhinolaryngology, Kuopio, Finland and Department of Allergy, Helsinki University Hospital and University of Helsinki, Finland	sanna.salmi@helsinki.fi	Clinical Groups	ENT (ear, nose and throath) Group
Tytti Willberg	Hospital District of Southwest Finland, Turku, Finland	tytti.willberg@tyks.fi	Clinical Groups	ENT (ear, nose and throath) Group
Elmo Saarentaus	Institute for Molecular Medicine Finland (FIMM), HiLIFE, University of Helsinki, Helsinki, Finland	elmo.saarentaus@helsinki.fi	Clinical Groups	ENT (ear, nose and throath) Group
Antti Aarnisalo	Hospital District of Helsinki and Uusimaa, Helsinki, Finland	antti.aarnisalo@hus.fi	Clinical Groups	ENT (ear, nose and throath) Group
Eveliina Salminen	Hospital District of Helsinki and Uusimaa, Helsinki, Finland	eveliina.e.salminen@hus.fi	Clinical Groups	ENT (ear, nose and throath) Group
Elisa Rahikkala	Northern Ostrobothnia Hospital District, Oulu, Finland	elisa.rahikkala@ppshp.fi	Clinical Groups	ENT (ear, nose and throath) Group
Johannes Kettunen	Northern Ostrobothnia Hospital District, Oulu, Finland	johannes.kettunen@oulu.fi	Clinical Groups	ENT (ear, nose and throath) Group
Kristiina Aittomäki	Department of Medical Genetics, Helsinki University Central Hospital, Helsinki, Finland	kristiina.aittomaki@helsinki.fi	Clinical Groups	POI (premature ovarian failure) Group
Fredrik Åberg	Transplantation and Liver Surgery Clinic, Helsinki University Hospital, Helsinki University, Helsinki, Finland	fredrik.aberg@helsinki.fi	Clinical Groups	LiverScore Group
Mitja Kurki	Institute for Molecular Medicine Finland (FIMM), HiLIFE, University of Helsinki, Helsinki, Finland; Broad Institute, Cambridge, MA, United States	mkurki@broadinstitute.org	FinnGen Analysis working group	FinnGen Analysis working group
Samuli Ripatti	Institute for Molecular Medicine Finland (FIMM), HiLIFE, University of Helsinki, Helsinki, Finland	samuli.ripatti@helsinki.fi	FinnGen Analysis working group	FinnGen Analysis working group
Mark Daly	Institute for Molecular Medicine, Finland (FIMM), HiLIFE, University of Helsinki, Helsinki, Finland; Broad Institute of MIT and Harvard; Massachusetts General Hospital	mark.daly@helsinki.fi	FinnGen Analysis working group	FinnGen Analysis working group
Juha Karjalainen	Institute for Molecular Medicine Finland (FIMM), HiLIFE, University of Helsinki, Helsinki, Finland	juha.karjalainen@helsinki.fi	FinnGen Analysis working group	FinnGen Analysis working group
Aki Havulinna	Institute for Molecular Medicine Finland (FIMM), HiLIFE, University of Helsinki, Helsinki, Finland; Finnish Institute for Health and Welfare (THL), Helsinki, Finland	aki.havulinna@helsinki.fi	FinnGen Analysis working group	FinnGen Analysis working group
Juha Mehtonen	Institute for Molecular Medicine Finland (FIMM), HiLIFE, University of Helsinki, Helsinki, Finland	juha.mehtonen@helsinki.fi	FinnGen Analysis working group	FinnGen Analysis working group
Priit Palta	Institute for Molecular Medicine Finland (FIMM), HiLIFE, University of Helsinki, Helsinki, Finland	priit.palta@helsinki.fi	FinnGen Analysis working group	FinnGen Analysis working group
Shabbeer Hassan	Institute for Molecular Medicine Finland (FIMM), HiLIFE, University of Helsinki, Helsinki, Finland	shabbeer.hassan@helsinki.fi	FinnGen Analysis working group	FinnGen Analysis working group
Pietro Della Briotta Parolo	Institute for Molecular Medicine Finland (FIMM), HiLIFE, University of Helsinki, Helsinki, Finland	pietro.dellabriottaparolo@helsinki.fi	FinnGen Analysis working group	FinnGen Analysis working group
Wei Zhou	Broad Institute, Cambridge, MA, United States	wzhou@broadinstitute.org	FinnGen Analysis working group	FinnGen Analysis working group
Mutaamba Maasha	Broad Institute, Cambridge, MA, United States	mmaasha@broadinstitute.org	FinnGen Analysis working group	FinnGen Analysis working group
Shabbeer Hassan	Institute for Molecular Medicine Finland (FIMM), HiLIFE, University of Helsinki, Helsinki, Finland	shabbeer.hassan@helsinki.fi	FinnGen Analysis working group	FinnGen Analysis working group
Susanna Lemmelä	Institute for Molecular Medicine Finland (FIMM), HiLIFE, University of Helsinki, Helsinki, Finland	susanna.lemmela@helsinki.fi	FinnGen Analysis working group	FinnGen Analysis working group
Manuel Rivas	University of Stanford, Stanford, CA, United States	mrivas@stanford.edu	FinnGen Analysis working group	FinnGen Analysis working group
Aarno Palotie	Institute for Molecular Medicine Finland (FIMM), HiLIFE, University of Helsinki, Helsinki, Finland	aarno.palotie@helsinki.fi	FinnGen Analysis working group	FinnGen Analysis working group
Aoxing Liu	Institute for Molecular Medicine Finland (FIMM), HiLIFE, University of Helsinki, Helsinki, Finland	aoxing.liu@helsinki.fi	FinnGen Analysis working group	FinnGen Analysis working group
Arto Lehisto	Institute for Molecular Medicine Finland (FIMM), HiLIFE, University of Helsinki, Helsinki, Finland	arto.lehisto@helsinki.fi	FinnGen Analysis working group	FinnGen Analysis working group
Andrea Ganna	Institute for Molecular Medicine Finland (FIMM), HiLIFE, University of Helsinki, Helsinki, Finland	aganna@broadinstitute.org	FinnGen Analysis working group	FinnGen Analysis working group
Vincent Llorens	Institute for Molecular Medicine Finland (FIMM), HiLIFE, University of Helsinki, Helsinki, Finland	vincent.llorens@helsinki.fi	FinnGen Analysis working group	FinnGen Analysis working group
Hannele Laivuori	Institute for Molecular Medicine Finland (FIMM), HiLIFE, University of Helsinki, Helsinki, Finland	hannele.laivuori@helsinki.fi	FinnGen Analysis working group	FinnGen Analysis working group
Taru Tukiainen	Institute for Molecular Medicine Finland (FIMM), HiLIFE, University of Helsinki, Helsinki, Finland	taru.tukiainen@helsinki.fi	FinnGen Analysis working group	FinnGen Analysis working group
Mary Pat Reeve	Institute for Molecular Medicine Finland (FIMM), HiLIFE, University of Helsinki, Helsinki, Finland	mary.reeve@helsinki.fi	FinnGen Analysis working group	FinnGen Analysis working group
Henrike Heyne	Institute for Molecular Medicine Finland (FIMM), HiLIFE, University of Helsinki, Helsinki, Finland	hheyne@broadinstitute.org	FinnGen Analysis working group	FinnGen Analysis working group
Nina Mars	Institute for Molecular Medicine Finland (FIMM), HiLIFE, University of Helsinki, Helsinki, Finland	nina.mars@helsinki.fi	FinnGen Analysis working group	FinnGen Analysis working group
Joel Rämö	Institute for Molecular Medicine Finland (FIMM), HiLIFE, University of Helsinki, Helsinki, Finland	joel.ramo@helsinki.fi	FinnGen Analysis working group	FinnGen Analysis working group
Elmo Saarentaus	Institute for Molecular Medicine Finland (FIMM), HiLIFE, University of Helsinki, Helsinki, Finland	elmo.saarentaus@helsinki.fi	FinnGen Analysis working group	FinnGen Analysis working group
Hanna Ollila	Institute for Molecular Medicine Finland (FIMM), HiLIFE, University of Helsinki, Helsinki, Finland	hanna.m.ollila@helsinki.fi	FinnGen Analysis working group	FinnGen Analysis working group
Satu Strausz	Institute for Molecular Medicine Finland (FIMM), HiLIFE, University of Helsinki, Helsinki, Finland	satu.strausz@helsinki.fi	FinnGen Analysis working group	FinnGen Analysis working group
Tuula Palotie	University of Helsinki and Hospital District of Helsinki and Uusimaa, Helsinki, Finland	tuula.palotie@helsinki.fi	FinnGen Analysis working group	FinnGen Analysis working group
Kimmo Palin	University of Helsinki, Helsinki, Finland	kimmo.palin@helsinki.fi	FinnGen Analysis working group	FinnGen Analysis working group
Javier Garcia-Tabuenca	University of Tampere, Tampere, Finland	javier.graciatabuenca@tuni.fi	FinnGen Analysis working group	FinnGen Analysis working group
Harri Siirtola	University of Tampere, Tampere, Finland	harri.siirtola@tuni.fi	FinnGen Analysis working group	FinnGen Analysis working group
Tuomo Kiiskinen	Institute for Molecular Medicine Finland (FIMM), HiLIFE, University of Helsinki, Helsinki, Finland	tuomo.kiiskinen@helsinki.fi	FinnGen Analysis working group	FinnGen Analysis working group
Jiwoo Lee	Institute for Molecular Medicine Finland (FIMM), HiLIFE, University of Helsinki, Helsinki, Finland; Broad Institute, Cambridge, MA, United States	jiwoo.lee@helsinki.fi	FinnGen Analysis working group	FinnGen Analysis working group
Kristin Tsuo	Institute for Molecular Medicine Finland (FIMM), HiLIFE, University of Helsinki, Helsinki, Finland; Broad Institute, Cambridge, MA, United States	kristintsuo@fas.harvard.edu	FinnGen Analysis working group	FinnGen Analysis working group
Amanda Elliott	Institute for Molecular Medicine Finland (FIMM), HiLIFE, University of Helsinki, Helsinki, Finland; Broad Institute, Cambridge, MA, USA and Massachusetts General Hospital, Boston, MA, USA	aelliott@broadinstitute.org	FinnGen Analysis working group	FinnGen Analysis working group
Kati Kristiansson	THL Biobank / Finnish Institute for Health and Welfare (THL), Helsinki, Finland	kati.kristiansson@thl.fi	FinnGen Analysis working group	FinnGen Analysis working group
Mikko Arvas	Finnish Red Cross Blood Service / Finnish Hematology Registry and Clinical Biobank, Helsinki, Finland	mikko.arvas@veripalvelu.fi	FinnGen Analysis working group	FinnGen Analysis working group
Kati Hyvärinen	Finnish Red Cross Blood Service, Helsinki, Finland	kati.hyvarinen@veripalvelu.fi	FinnGen Analysis working group	FinnGen Analysis working group
Jarmo Ritari	Finnish Red Cross Blood Service, Helsinki, Finland	jarmo.ritari@veripalvelu.fi	FinnGen Analysis working group	FinnGen Analysis working group
Olli Carpén	Helsinki Biobank / Helsinki University and Hospital District of Helsinki and Uusimaa, Helsinki	olli.carpen@helsinki.fi	FinnGen Analysis working group	FinnGen Analysis working group
Johannes Kettunen	Northern Finland Biobank Borealis / University of Oulu / Northern Ostrobothnia Hospital District, Oulu, Finland	johannes.kettunen@oulu.fi	FinnGen Analysis working group	FinnGen Analysis working group
Katri Pylkäs	University of Oulu, Oulu, Finland	katri.pylkas@oulu.fi	FinnGen Analysis working group	FinnGen Analysis working group
Eeva Sliz	University of Oulu, Oulu, Finland	eeva.sliz@oulu.fi	FinnGen Analysis working group	FinnGen Analysis working group
Minna Karjalainen	University of Oulu, Oulu, Finland	minna.k.karjalainen@oulu.fi	FinnGen Analysis working group	FinnGen Analysis working group
Tuomo Mantere	Northern Finland Biobank Borealis / University of Oulu / Northern Ostrobothnia Hospital District, Oulu, Finland	tuomo.mantere@oulu.fi	FinnGen Analysis working group	FinnGen Analysis working group
Eeva Kangasniemi	Finnish Clinical Biobank Tampere / University of Tampere / Pirkanmaa Hospital District, Tampere, Finland	eeva.kangasniemi@pshp.fi	FinnGen Analysis working group	FinnGen Analysis working group
Sami Heikkinen	University of Eastern Finland, Kuopio, Finland	sami.heikkinen@uef.fi	FinnGen Analysis working group	FinnGen Analysis working group
Arto Mannermaa	Biobank of Eastern Finland / University of Eastern Finland / Northern Savo Hospital District, Kuopio, Finland	arto.mannermaa@uef.fi	FinnGen Analysis working group	FinnGen Analysis working group
Eija Laakkonen	University of Jyväskylä, Jyväskylä, Finland	eija.k.laakkonen@jyu.fi	FinnGen Analysis working group	FinnGen Analysis working group
Nina Pitkänen	Auria Biobank / University of Turku / Hospital District of Southwest Finland, Turku, Finland	Niina.Pitkanen@tyks.fi	FinnGen Analysis working group	FinnGen Analysis working group
Samuel Lessard	Translational Sciences, Sanofi R&D, Framingham, MA, USA	samuel.lessard@sanofi.com	FinnGen Analysis working group	FinnGen Analysis working group
Clément Chatelain	Translational Sciences, Sanofi R&D, Framingham, MA, USA	clement.chatelain@sanofi.com	FinnGen Analysis working group	FinnGen Analysis working group
Lila Kallio	Auria Biobank / University of Turku / Hospital District of Southwest Finland, Turku, Finland	Lila.Kallio@tyks.fi	Biobank directors	Biobank directors
Tiina Wahlfors	THL Biobank / Finnish Institute for Health and Welfare (THL), Helsinki, Finland	tiina.wahlfors@thl.fi	Biobank directors	Biobank directors
Jukka Partanen	Finnish Red Cross Blood Service / Finnish Hematology Registry and Clinical Biobank, Helsinki, Finland	jukka.partanen@veripalvelu.fi	Biobank directors	Biobank directors
Eero Punkka	Helsinki Biobank / Helsinki University and Hospital District of Helsinki and Uusimaa, Helsinki	eero.punkka@hus.fi	Biobank directors	Biobank directors
Raisa Serpi	Northern Finland Biobank Borealis / University of Oulu / Northern Ostrobothnia Hospital District, Oulu, Finland	raisa.serpi@ppshp.fi	Biobank directors	Biobank directors
Sanna Siltanen	Finnish Clinical Biobank Tampere / University of Tampere / Pirkanmaa Hospital District, Tampere, Finland	sanna.siltanen@pirha.fi	Biobank directors	Biobank directors
Veli-Matti Kosma	Biobank of Eastern Finland / University of Eastern Finland / Northern Savo Hospital District, Kuopio, Finland	veli-matti.kosma@uef.fi	Biobank directors	Biobank directors
Tiina Jokela	Central Finland Biobank / University of Jyväskylä / Central Finland Health Care District, Jyväskylä, Finland	tiina.a.jokela@jyu.fi	Biobank directors	Biobank directors
Anu Jalanko	Institute for Molecular Medicine Finland (FIMM), HiLIFE, University of Helsinki, Helsinki, Finland	anu.jalanko@helsinki.fi	FinnGen Teams	Administration
Auli Toivola	Institute for Molecular Medicine Finland (FIMM), HiLIFE, University of Helsinki, Helsinki, Finland	auli.toivola@helsinki.fi	FinnGen Teams	Administration
Huei-Yi Shen	Institute for Molecular Medicine Finland (FIMM), HiLIFE, University of Helsinki, Helsinki, Finland	huei-yi.shen@helsinki.fi	FinnGen Teams	Administration
Risto Kajanne	Institute for Molecular Medicine Finland (FIMM), HiLIFE, University of Helsinki, Helsinki, Finland	risto.kajanne@helsinki.fi	FinnGen Teams	Administration
Rodos Rodosthenous	Institute for Molecular Medicine Finland (FIMM), HiLIFE, University of Helsinki, Helsinki, Finland	rodos.rodosthenous@helsinki.fi	FinnGen Teams	Administration
Mervi Aavikko	Institute for Molecular Medicine Finland (FIMM), HiLIFE, University of Helsinki, Helsinki, Finland	mervi.aavikko@helsinki.fi	FinnGen Teams	Administration
Helen Cooper	Institute for Molecular Medicine Finland (FIMM), HiLIFE, University of Helsinki, Helsinki, Finland	helen.cooper@helsinki.fi	FinnGen Teams	Administration
Denise Öller	Institute for Molecular Medicine Finland (FIMM), HiLIFE, University of Helsinki, Helsinki, Finland	denise.oller@helsinki.fi	FinnGen Teams	Administration
Tarja Laitinen	Institute for Molecular Medicine Finland (FIMM), HiLIFE, University of Helsinki, Helsinki, Finland	tarja.laitinen@helsinki.fi	FinnGen Teams	Administration
Rasko Leinonen	Institute for Molecular Medicine Finland (FIMM), HiLIFE, University of Helsinki, Helsinki, Finland; European Molecular Biology Laboratory, European Bioinformatics Institute, Cambridge, UK	rasko@ebi.ac.uk	FinnGen Teams	Administration
Henna Palin	Finnish Clinical Biobank Tampere / University of Tampere / Pirkanmaa Hospital District, Tampere, Finland	henna.palin@pshp.fi	FinnGen Teams	Administration
Malla-Maria Linna	Helsinki Biobank / Helsinki University and Hospital District of Helsinki and Uusimaa, Helsinki	malla-maria.linna@hus.fi	FinnGen Teams	Administration
Mitja Kurki	Institute for Molecular Medicine Finland (FIMM), HiLIFE, University of Helsinki, Helsinki, Finland; Broad Institute, Cambridge, MA, United States	mkurki@broadinstitute.org	FinnGen Teams	Analysis
Juha Karjalainen	Institute for Molecular Medicine Finland (FIMM), HiLIFE, University of Helsinki, Helsinki, Finland	juha.karjalainen@helsinki.fi	FinnGen Teams	Analysis
Pietro Della Briotta Parolo	Institute for Molecular Medicine Finland (FIMM), HiLIFE, University of Helsinki, Helsinki, Finland	pietro.dellabriottaparolo@helsinki.fi	FinnGen Teams	Analysis
Arto Lehisto	Institute for Molecular Medicine Finland (FIMM), HiLIFE, University of Helsinki, Helsinki, Finland	arto.lehisto@helsinki.fi	FinnGen Teams	Analysis
Juha Mehtonen	Institute for Molecular Medicine Finland (FIMM), HiLIFE, University of Helsinki, Helsinki, Finland	juha.mehtonen@helsinki.fi	FinnGen Teams	Analysis
Wei Zhou	Broad Institute, Cambridge, MA, United States	wzhou@broadinstitute.org	FinnGen Teams	Analysis
Masahiro Kanai	Broad Institute, Cambridge, MA, United States	mkanai@broadinstitute.org	FinnGen Teams	Analysis
Mutaamba Maasha	Broad Institute, Cambridge, MA, United States	mmaasha@broadinstitute.org	FinnGen Teams	Analysis
Zhili Zheng	Broad Institute, Cambridge, MA, United States	zhengzhi@broadinstitute.org	FinnGen Teams	Analysis
Hannele Laivuori	Institute for Molecular Medicine Finland (FIMM), HiLIFE, University of Helsinki, Helsinki, Finland	hannele.laivuori@helsinki.fi	FinnGen Teams	Clinical Endpoint Development
Aki Havulinna	Institute for Molecular Medicine Finland (FIMM), HiLIFE, University of Helsinki, Helsinki, Finland; Finnish Institute for Health and Welfare (THL), Helsinki, Finland	aki.havulinna@helsinki.fi	FinnGen Teams	Clinical Endpoint Development
Susanna Lemmelä	Institute for Molecular Medicine Finland (FIMM), HiLIFE, University of Helsinki, Helsinki, Finland	susanna.lemmela@helsinki.fi	FinnGen Teams	Clinical Endpoint Development
Tuomo Kiiskinen	Institute for Molecular Medicine Finland (FIMM), HiLIFE, University of Helsinki, Helsinki, Finland	tuomo.kiiskinen@helsinki.fi	FinnGen Teams	Clinical Endpoint Development
L. Elisa Lahtela	Institute for Molecular Medicine Finland (FIMM), HiLIFE, University of Helsinki, Helsinki, Finland	laura.lahtela@helsinki.fi	FinnGen Teams	Clinical Endpoint Development
Mari Kaunisto	Institute for Molecular Medicine Finland (FIMM), HiLIFE, University of Helsinki, Helsinki, Finland	mari.kaunisto@helsinki.fi	FinnGen Teams	Communication
Elina Kilpeläinen	Institute for Molecular Medicine Finland (FIMM), HiLIFE, University of Helsinki, Helsinki, Finland	elina.kilpelainen@helsinki.fi	FinnGen Teams	E-Science
Tianduanyi Wang	Institute for Molecular Medicine Finland (FIMM), HiLIFE, University of Helsinki, Helsinki, Finland	tianduanyi.wang@helsinki.fi	FinnGen Teams	E-Science
Timo P. Sipilä	Institute for Molecular Medicine Finland (FIMM), HiLIFE, University of Helsinki, Helsinki, Finland	timo.p.sipila@helsinki.fi	FinnGen Teams	E-Science
Oluwaseun Alexander Dada	Institute for Molecular Medicine Finland (FIMM), HiLIFE, University of Helsinki, Helsinki, Finland	alexander.dada@helsinki.fi	FinnGen Teams	E-Science
Awaisa Ghazal	Institute for Molecular Medicine Finland (FIMM), HiLIFE, University of Helsinki, Helsinki, Finland	awaisa.ghazal@helsinki.fi	FinnGen Teams	E-Science
Anastasia Kytölä	Institute for Molecular Medicine Finland (FIMM), HiLIFE, University of Helsinki, Helsinki, Finland	anastasia.shcherban@helsinki.fi	FinnGen Teams	E-Science
Rigbe Weldatsadik	Institute for Molecular Medicine Finland (FIMM), HiLIFE, University of Helsinki, Helsinki, Finland	rigbe.weldatsadik@helsinki.fi	FinnGen Teams	E-Science
Sanni Ruotsalainen	Institute for Molecular Medicine Finland (FIMM), HiLIFE, University of Helsinki, Helsinki, Finland	sanni.ruotsalainen@helsinki.fi	FinnGen Teams	E-Science
Jaska Uimonen	Institute for Molecular Medicine Finland (FIMM), HiLIFE, University of Helsinki, Helsinki, Finland	jaska.uimonen@helsinki.fi	FinnGen Teams	E-Science
Kati Donner	Institute for Molecular Medicine Finland (FIMM), HiLIFE, University of Helsinki, Helsinki, Finland	kati.donner@helsinki.fi	FinnGen Teams	Genotyping
Anu Loukola	Helsinki Biobank / Helsinki University and Hospital District of Helsinki and Uusimaa, Helsinki	anu.loukola@hus.fi	FinnGen Teams	Sample Collection Coordination
Päivi Laiho	THL Biobank / Finnish Institute for Health and Welfare (THL), Helsinki, Finland	paivi.laiho@thl.fi	FinnGen Teams	Sample Logistics
Tuuli Sistonen	THL Biobank / Finnish Institute for Health and Welfare (THL), Helsinki, Finland	tuuli.sistonen@thl.fi	FinnGen Teams	Sample Logistics
Essi Kaiharju	THL Biobank / Finnish Institute for Health and Welfare (THL), Helsinki, Finland	essi.kaiharju@thl.fi	FinnGen Teams	Sample Logistics
Markku Laukkanen	THL Biobank / Finnish Institute for Health and Welfare (THL), Helsinki, Finland	markku.laukkanen@thl.fi	FinnGen Teams	Sample Logistics
Elina Järvensivu	THL Biobank / Finnish Institute for Health and Welfare (THL), Helsinki, Finland	elina.jarvensivu@thl.fi	FinnGen Teams	Sample Logistics
Sini Lähteenmäki	THL Biobank / Finnish Institute for Health and Welfare (THL), Helsinki, Finland	sini.lahteenmaki@thl.fi	FinnGen Teams	Sample Logistics
Lotta Männikkö	THL Biobank / Finnish Institute for Health and Welfare (THL), Helsinki, Finland	lotta.mannikko@thl.fi	FinnGen Teams	Sample Logistics
Regis Wong	THL Biobank / Finnish Institute for Health and Welfare (THL), Helsinki, Finland	regis.wong@thl.fi	FinnGen Teams	Sample Logistics
Auli Toivola	THL Biobank / Finnish Institute for Health and Welfare (THL), Helsinki, Finland	auli.toivola@thl.fi	FinnGen Teams	Sample Logistics
Minna Brunfeldt	THL Biobank / Finnish Institute for Health and Welfare (THL), Helsinki, Finland	minna.brunfeldt@thl.fi	FinnGen Teams	Registry Data Operations
Susanna Lemmelä	Institute for Molecular Medicine Finland (FIMM), HiLIFE, University of Helsinki, Helsinki, Finland	susanna.lemmela@helsinki.fi	FinnGen Teams	Registry Data Operations
Sami Koskelainen	THL Biobank / Finnish Institute for Health and Welfare (THL), Helsinki, Finland	sami.koskelainen@thl.fi	FinnGen Teams	Registry Data Operations
Tero Hiekkalinna	THL Biobank / Finnish Institute for Health and Welfare (THL), Helsinki, Finland	tero.hiekkalinna@helsinki.fi	FinnGen Teams	Registry Data Operations
Teemu Paajanen	THL Biobank / Finnish Institute for Health and Welfare (THL), Helsinki, Finland	teemu.paajanen@thl.fi	FinnGen Teams	Registry Data Operations
Priit Palta	Institute for Molecular Medicine Finland (FIMM), HiLIFE, University of Helsinki, Helsinki, Finland	priit.palta@helsinki.fi	FinnGen Teams	Sequencing Informatics
Shuang Luo	Institute for Molecular Medicine Finland (FIMM), HiLIFE, University of Helsinki, Helsinki, Finland	shuang.luo@helsinki.fi	FinnGen Teams	Sequencing Informatics
Mary Pat Reeve	Institute for Molecular Medicine Finland (FIMM), HiLIFE, University of Helsinki, Helsinki, Finland	mary.reeve@helsinki.fi	FinnGen Teams	Trajectory
Shanmukha Sampath Padmanabhuni	Institute for Molecular Medicine Finland (FIMM), HiLIFE, University of Helsinki, Helsinki, Finland	sam.padmanabhuni@helsinki.fi	FinnGen Teams	Trajectory
Marianna Niemi	University of Tampere, Tampere, Finland	marianna.niemi@tuni.fi	FinnGen Teams	Trajectory
Harri Siirtola	University of Tampere, Tampere, Finland	harri.siirtola@tuni.fi	FinnGen Teams	Trajectory
Javier Gracia-Tabuenca	University of Tampere, Tampere, Finland	javier.graciatabuenca@tuni.fi	FinnGen Teams	Trajectory
Mika Helminen	University of Tampere, Tampere, Finland	mika.helminen@tuni.fi	FinnGen Teams	Trajectory
Tiina Luukkaala	University of Tampere, Tampere, Finland	tiina.luukkaala@tuni.fi	FinnGen Teams	Trajectory
Iida Vähätalo	University of Tampere, Tampere, Finland	iida.vahatalo@epshp.fi	FinnGen Teams	Trajectory
Iina Laak	Institute for Molecular Medicine Finland (FIMM), HiLIFE, University of Helsinki, Helsinki, Finland	iina.laak@helsinki.fi	FinnGen Teams	Data protection officer
Marco Hautalahti	Finnish Biobank Cooperative - FINBB	marco.hautalahti@finbb.fi	FinnGen Teams	FINBB - Finnish biobank cooperative
Johanna Mäkelä	Finnish Biobank Cooperative - FINBB	johanna.makela@finbb.fi	FinnGen Teams	FINBB - Finnish biobank cooperative
Saija Haapa-Paananen	Finnish Biobank Cooperative - FINBB	saija.haapa-paananen@finbb.fi	FinnGen Teams	FINBB - Finnish biobank cooperative
Sarah Smith	Finnish Biobank Cooperative - FINBB	sarah.smith@finbb.fi	FinnGen Teams	FINBB - Finnish biobank cooperative
Tom Southerington	Finnish Biobank Cooperative - FINBB	tom.southerington@finbb.fi	FinnGen Teams	FINBB - Finnish biobank cooperative
Meri Lähteenmäki	Finnish Biobank Cooperative - FINBB	meri.lahteenmaki@finbb.fi	FinnGen Teams	FINBB - Finnish biobank cooperative

## Sheet: 4
Supplementary Table 4. Information on Danish Blood Donor Study (DBDS) consortium authors.
n	First name	Surname	Email	Affiliation 1	Affiliation 2
1	Karina	Banasik	karina.banasik@cpr.ku.dk	Novo Nordisk Foundation Center for Protein Research, Faculty of Health and Medical Sciences, University of Copenhagen, Copenhagen, Denmark
2	Jakob	Bay	jabay@regionsjaelland.dk	Department of Clinical Immunology, Zealand University Hospital, Køge, Denmark
3	Jens Kjærgaard	Boldsen	jenbol@rm.dk	Department of Clinical Immunology, Aarhus University Hospital, Aarhus, Denmark
4	Thorsten	Brodersen	thobr@regionsjaelland.dk	Department of Clinical Immunology, Zealand University Hospital, Køge, Denmark
5	Søren	Brunak	soren.brunak@cpr.ku.dk	Novo Nordisk Foundation Center for Protein Research, Faculty of Health and Medical Sciences, University of Copenhagen, Copenhagen, Denmark
6	Kristoffer	Burgdorf	kristoffer.soelvsten.burgdorf@regionh.dk	Novo Nordisk Foundation Center for Protein Research, Faculty of Health and Medical Sciences, University of Copenhagen, Copenhagen, Denmark
7	Mona Ameri	Chalmer	mona.ameri.chalmer@regionh.dk	Danish Headache Center, Department of Neurology, Copenhagen University Hospital, Rigshospitalet-Glostrup, Copenhagen, Denmark
8	Maria	Didriksen	maria.didriksen@regionh.dk	Department of Clinical Immunology, Copenhagen University Hospital, Rigshospitalet, Copenhagen, Denmark
9	Khoa Manh	Dinh	khoadinh@rm.dk	Department of Clinical Immunology, Aarhus University Hospital, Aarhus, Denmark
10	Joseph	Dowsett	joseph.dowsett@regionh.dk	Department of Clinical Immunology, Copenhagen University Hospital, Rigshospitalet, Copenhagen, Denmark
11	Christian	Erikstrup	christian.erikstrup@skejby.rm.dk	Department of Clinical Immunology, Aarhus University Hospital, Aarhus, Denmark	Department of Clinical Medicine, Health, Aarhus University, Aarhus, Denmark
12	Bjarke	Feenstra	Bjarke Feenstra <FEE@ssi.dk>	Department of Clinical Immunology, Copenhagen University Hospital, Rigshospitalet, Copenhagen, Denmark	Department of Epidemiology Research, Statens Serum Institut, Copenhagen, Denmark
13	Frank	Geller	FGE@ssi.dk	Department of Clinical Immunology, Copenhagen University Hospital, Rigshospitalet, Copenhagen, Denmark	Department of Epidemiology Research, Statens Serum Institut, Copenhagen, Denmark
14	Daniel	Gudbjartsson	Daniel.Gudbjartsson@decode.is	deCODE Genetics, Reykjavik, Iceland
15	Thomas Folkmann	Hansen	thomas.hansen@regionh.dk	Danish Headache Center, Department of Neurology, Copenhagen University Hospital, Rigshospitalet-Glostrup, Copenhagen, Denmark
16	Lotte	Hindhede	LOTHIN@rm.dk	Department of Clinical Immunology, Aarhus University Hospital, Aarhus, Denmark
17	Henrik	Hjalgrim	HHJ@cancer.dk	Danish Cancer Society Research Center, Copenhagen, Denmark	Department of Epidemiology Research, Statens Serum Institut, Copenhagen, Denmark
18	Rikke Louise	Jacobsen	rikke.louise.jacobsen@regionh.dk	Department of Clinical Immunology, Copenhagen University Hospital, Rigshospitalet, Copenhagen, Denmark
19	Gregor	Jemec	gbj@regionsjaelland.dk	Department of Dermatology, Zealand University hospital, Roskilde, Denmark
20	Bitten Aagaard	Jensen	biaaj@rn.dk	Department of Clinical Immunology, Aalborg University Hospital, Aalborg, Denmark
21	Kathrine	Kaspersen	kathkasp@rm.dk	Department of Clinical Immunology, Aarhus University Hospital, Aarhus, Denmark
22	Bertram Dalskov	Kjerulff	berkje@rm.dk	Department of Clinical Immunology, Aarhus University Hospital, Aarhus, Denmark
23	Lisette	Kogelman	Lisette.kogelman@regionh.dk	Danish Headache Center, Department of Neurology, Copenhagen University Hospital, Rigshospitalet-Glostrup, Copenhagen, Denmark
24	Margit Anita Hørup	Larsen	Margit.Anita.Hoerup.Larsen@regionh.dk	Department of Clinical Immunology, Copenhagen University Hospital, Rigshospitalet, Copenhagen, Denmark
25	Ioannis	Louloudis	ioannis.louloudis@cpr.ku.dk	Novo Nordisk Foundation Center for Protein Research, Faculty of Health and Medical Sciences, University of Copenhagen, Copenhagen, Denmark
26	Agnete	Lundgaard	agnete.lundgaard@cpr.ku.dk	Novo Nordisk Foundation Center for Protein Research, Faculty of Health and Medical Sciences, University of Copenhagen, Copenhagen, Denmark
27	Susan	Mikkelsen	susanmke@rm.dk	Department of Clinical Immunology, Aarhus University Hospital, Aarhus, Denmark
28	Christina	Mikkelsen	christina.mikkelsen@regionh.dk	Department of Clinical Immunology, Copenhagen University Hospital, Rigshospitalet, Copenhagen, Denmark
30	Ioanna	Nissen	ioanna.nissen@regionh.dk	Department of Clinical Immunology, Copenhagen University Hospital, Rigshospitalet, Copenhagen, Denmark
31	Mette	Nyegaard	nyegaard@hst.aau.dk	Department of Health Science and Technology, Faculty of Medicine, Aalborg Univeristy, Aalborg, Denmark
32	Sisse Rye	Ostrowski	sisse.rye.ostrowski@regionh.dk	Department of Clinical Immunology, Copenhagen University Hospital, Rigshospitalet, Copenhagen, Denmark	Department of Clinical Medicine, Faculty of Health and Medical Sciences, University of Copenhagen, Copenhagen, Denmark
33	Ole Birger	Pedersen	olbp@regionsjaelland.dk	Department of Clinical Immunology, Zealand University Hospital, Køge, Denmark	Department of Clinical Medicine, Faculty of Health and Medical Sciences, University of Copenhagen, Copenhagen, Denmark
34	Alexander	Pil Henriksen	alexander.henriksen@cpr.ku.dk	Novo Nordisk Foundation Center for Protein Research, Faculty of Health and Medical Sciences, University of Copenhagen, Copenhagen, Denmark
35	Palle Duun	Rohde	palledr@hst.aau.dk	Department of Health Science and Technology, Faculty of Medicine, Aalborg Univeristy, Aalborg, Denmark
36	Klaus	Rostgaard	klar@cancer.dk	Danish Cancer Society Research Center, Copenhagen, Denmark	Department of Epidemiology Research, Statens Serum Institut, Copenhagen, Denmark
37	Michael	Schwinn	michael.schwinn@regionh.dk	Department of Clinical Immunology, Copenhagen University Hospital, Rigshospitalet, Copenhagen, Denmark
38	Kari	Stefansson	kari.stefansson@decode.is	deCODE Genetics, Reykjavik, Iceland
39	Hreinn	Stefánsson	hreinn.stefansson@decode.is	deCODE Genetics, Reykjavik, Iceland
40	Erik	Sørensen	Erik.Soerensen@regionh.dk	Department of Clinical Immunology, Copenhagen University Hospital, Rigshospitalet, Copenhagen, Denmark
41	Unnur	Þorsteinsdóttir	Unnur.Thorsteinsdottir@decode.is	deCODE Genetics, Reykjavik, Iceland
42	Lise Wegner	Thørner	Lise.Wegner.Thoerner@regionh.dk	Department of Clinical Immunology, Copenhagen University Hospital, Rigshospitalet, Copenhagen, Denmark
43	Mie	Topholm Bruun	mie.topholm.bruun@rsyd.dk	Department of Clinical Immunology, Odense University Hospital, Odense, Denmark
44	Henrik	Ullum	HEUL@ssi.dk	Statens Serum Institut, Copenhagen, Denmark
45	Thomas	Werge	thomas.werge@regionh.dk	Institute of Biological Psychiatry, Mental Health Centre, Sct. Hans, Copenhagen University Hospital, Roskilde, Denmark	Department of Clinical Medicine, Faculty of Health and Medical Sciences, University of Copenhagen, Copenhagen, Denmark
46	David	Westergaard	david.westergaard@cpr.ku.dk	Novo Nordisk Foundation Center for Protein Research, Faculty of Health and Medical Sciences, University of Copenhagen, Copenhagen, Denmark

## Sheet: 5
Supplementary Table 5. Information on Estonian Biobank Research Team (EstBB) consortium authors.
Last Name	First Name	Affiliation	Email	ORCID	Role
Metspalu	Andres	Estonian Genome Centre, Institute of Genomics, University of Tartu, Tartu, Estonia	andres.metspalu@ut.ee	0000-0002-3718-796X	Data collection, genotyping, QC and imputation
Milani	Lili	Estonian Genome Centre, Institute of Genomics, University of Tartu, Tartu, Estonia	lili.milani@ut.ee	0000-0002-5323-3102	Data collection, genotyping, QC and imputation
Mägi	Reedik	Estonian Genome Centre, Institute of Genomics, University of Tartu, Tartu, Estonia	reedik.magi@ut.ee	0000-0002-2964-6011	Data collection, genotyping, QC and imputation
Nelis	Mari	Estonian Genome Centre, Institute of Genomics, University of Tartu, Tartu, Estonia	mari.nelis@ut.ee	0000-0001-9748-1020	Data collection, genotyping, QC and imputation
Hudjashov	Georgi	Estonian Genome Centre, Institute of Genomics, University of Tartu, Tartu, Estonia	georgi.hudjashov@ut.ee	0000-0002-7536-9086	Data collection, genotyping, QC and imputation
Esko	Tõnu	Estonian Genome Centre, Institute of Genomics, University of Tartu, Tartu, Estonia	tonu.esko@ut.ee	0000-0003-1982-6569	Data collection, genotyping, QC and imputation

## Sheet: 6
Supplementary Table 6. Information on GENCOV Study consortium authors.
Last name	First name	Middle Initial(s)	Affiliation(s)	Role in Long COVID HGI collaboration	Email address
Lerner-Ellis	Jordan		Mount Sinai Hospital, Sinai Health, Ontario, Canada. Lunenfeld-Tanenbaum Research Institute, Sinai Health, Ontario, Canada. University of Toronto, Ontario, Canada.	Cohort Long COVID HGI Collaboration Lead	jordan.lerner-ellis@sinaihealth.ca
Taher	Jennifer		Mount Sinai Hospital, Sinai Health, Ontario, Canada. University of Toronto, Ontario, Canada.	Cohort Admin Team Lead	jennifer.taher@sinaihealth.ca
Chowdhary	Sunakshi		Mount Sinai Hospital, Sinai Health, Ontario, Canada.	Cohort Admin Team Member	sunakshi.chowdhary@sinaihealth.ca
Casalino	Selina		Mount Sinai Hospital, Sinai Health, Ontario, Canada.	Cohort Admin Team Member	selina.casalino@sinaihealth.ca
Frangione	Erika		Mount Sinai Hospital, Sinai Health, Ontario, Canada.	Cohort Long COVID GWAS Main Analyst	erika.frangione@sinaihealth.ca
Fung	Chun Yiu Jordan		Mount Sinai Hospital, Sinai Health, Ontario, Canada.	Cohort Data Collection Member	jordan.fung@sinaihealth.ca
Morgan	Gregory		Mount Sinai Hospital, Sinai Health, Ontario, Canada. University of Toronto, Ontario, Canada.	Cohort Admin Team Member	greg.morgan@sinaihealth.ca
Lapadula	Elisa		Mount Sinai Hospital, Sinai Health, Ontario, Canada.	Cohort Data Collection Member	elisa.lapadula@sinaihealth.ca
Mighton	Chloe		Mount Sinai Hospital, Sinai Health, Ontario, Canada. St. Michael's Hospital, Unity Health Toronto, Ontario, Canada. University of Toronto, Ontario, Canada.	Cohort Admin Team Member	chloe.mighton@sinaihealth.ca
Wolday	Dawit		McMaster University, Ontario, Canada.	Cohort Analysis Team Member	Dawit.Wolday@sinaihealth.ca
Aujla	Navneet		Mount Sinai Hospital, Sinai Health, Ontario, Canada.	Cohort Admin Team Member	Navneet.Aujla@sinaihealth.ca
Young	Juliet		Mount Sinai Hospital, Sinai Health, Ontario, Canada.	Cohort Data Collection Member	Juliet.Young@sinaihealth.ca
Mahajan	Radhika		Mount Sinai Hospital, Sinai Health, Ontario, Canada.	Cohort Admin Team Member	Radhika.Mahajan@sinaihealth.ca
Jayachandran	Lochana		Mount Sinai Hospital, Sinai Health, Ontario, Canada.	Cohort Admin Team Member	Lochana.Jayachandran@sinaihealth.ca
Scott	Mackenzie		Mount Sinai Hospital, Sinai Health, Ontario, Canada. University of Toronto, Ontario, Canada.	Cohort Analysis Team Member	Mackenzie.Scott@sinaihealth.ca
Xinyi	Xu		Mount Sinai Hospital, Sinai Health, Ontario, Canada.	Cohort Analysis Team Member	Xu.Xinyi@sinaihealth.ca
Elliot	Lloyd		Simon Fraser University, British Columbia, Canada.	Cohort Analysis Team Member	lloyd_elliott@sfu.ca
Vishnyakova	Olga		Simon Fraser University, British Columbia, Canada.	Cohort Analysis Team Member	olga_vishnyakova@sfu.ca
Borgundvaag	Bjug		Mount Sinai Hospital, Sinai Health, Ontario, Canada. University of Toronto, Ontario, Canada.	Cohort Data Collection Lead	Bjug.Borgundvaag@sinaihealth.ca
Devine	Luke		Mount Sinai Hospital, Sinai Health, Ontario, Canada. University of Toronto, Ontario, Canada.	Cohort Data Collection Lead	Luke.Devine@sinaihealth.ca
Bearss	Erin		Mount Sinai Hospital, Sinai Health, Ontario, Canada. University of Toronto, Ontario, Canada.	Cohort Data Collection Lead	Erin.Bearss@sinaihealth.ca
McGeer	Allison		Mount Sinai Hospital, Sinai Health, Ontario, Canada. University of Toronto, Ontario, Canada.	Cohort Admin Team Member	Allison.McGeer@sinaihealth.ca
Mazzulli	Tony		University Health Network, Ontario, Canada. Mount Sinai Hospital, Sinai Health, Ontario, Canada. University of Toronto, Ontario, Canada.	Cohort Admin Team Member	tony.mazzulli@sinaihealth.ca
McLeod	Shelley	L.	Mount Sinai Hospital, Sinai Health, Ontario, Canada. University of Toronto, Ontario, Canada.	Cohort Admin Team Member	Shelley.McLeod@sinaihealth.ca
Binnie	Alexandra		William Osler Health System, Ontario, Canada.	Cohort Admin Team Member	alexandra.binnie@gmail.com
Arnoldo	Saranya		William Osler Health System, Ontario, Canada. University of Toronto, Ontario, Canada.	Cohort Data Collection Lead	saranya.arnoldo@williamoslerhs.ca
Friedman	Steven	M.	University Health Network, Ontario, Canada. University of Toronto, Ontario, Canada.	Cohort Data Collection Lead	steven.friedman@utoronto.ca
Taher	Ahmed		Mackenzie Health, Ontario, Canada. University of Toronto, Ontario, Canada	Cohort Data Collection Lead	Ahmed.Taher@MackenzieHealth.ca
Strug	Lisa		The Hospital for Sick Children, Ontario, Canada. University of Toronto, Ontario, Canada.	Cohort Admin Team Lead	lisa.strug@sickkids.ca
Stern	Seth		Mackenzie Health, Ontario, Canada.	Cohort Data Collection Lead	Seth.Stern@MackenzieHealth.ca
Khan	Zeeshan		Mackenzie Health, Ontario, Canada.	Cohort Data Collection Member	zkhealth@outlook.com
Faghfoury	Hanna		University Health Network, Ontario, Canada.	Cohort Admin Team Member	Hanna.Faghfoury@uhn.ca
Bombard	Yvonne		St. Michael's Hospital, Unity Health Toronto, Ontario, Canada. University of Toronto, Ontario, Canada.	Cohort Analysis Team Lead	yvonne.bombard@utoronto.ca
Pugh	Trevor	J.	Princess Margaret Cancer Center, University Health Network, Ontario, Canada. Ontario Institute for Cancer Research, Ontario, Canada. University of Toronto, Ontario, Canada.	Cohort Analysis Team Lead	trevor.pugh@utoronto.ca
Simpson	Jared		Ontario Institute for Cancer Research, Ontario, Canada. University of Toronto, Ontario, Canada.	Cohort Analysis Team Lead	Jared.Simpson@oicr.on.ca
Dagher	Marc		Women's College Hospital, Ontario, Canada. University of Toronto, Ontario, Canada.	Cohort Data Collection Lead	marc.dagher@wchospital.ca
Goneau	Lee	W.	Dynacare Laboratory, Ontario, Canada. University of Toronto, Ontario, Canada.	Cohort Analysis Team Lead	GoneauL@dynacare.ca
Gingras	Anne-Claude		Lunenfeld-Tanenbaum Research Institute, Sinai Health, Ontario, Canada. University of Toronto, Ontario, Canada.	Cohort Analysis Team Lead	gingras@lunenfeld.ca
Richardson	David		William Osler Health System, Ontario, Canada.	Cohort Data Collection Lead	DAVID.RICHARDSON@williamoslerhs.ca
MacDonald	Georgia		Mount Sinai Hospital, Sinai Health, Ontario, Canada.	Cohort Data Collection Member	georgia.macdonald@icahn.mssm.edu
Noor	Abdul		Mount Sinai Hospital, Sinai Health, Ontario, Canada. University of Toronto, Ontario, Canada.	Cohort Admin Team Member	abdul.noor@sinaihealth.ca
Greenfeld	Elena		Mount Sinai Hospital, Sinai Health, Ontario, Canada. University of Toronto, Ontario, Canada.	Cohort Admin Team Member	elena.greenfeld@sinaihealth.ca
Clausen	Marc		St. Michael's Hospital, Unity Health Toronto, Ontario, Canada.	Cohort Admin Team Member	marc.clausen@unityhealth.to

## Sheet: 7
Supplementary Table 7. Information on GEN-COVID Multicenter Study consortium authors.
https://sites.google.com/dbm.unisi.it/gen-covid
Authors
Alessandra Renieri1,2,3, Francesca Mari1,2,3, Ilaria Meloni1,2, Mirella Bruttini1,2,3, Chiara Fallerini1,2, Margherita Baldassarri1,2,3, Susanna Croci1,2, Mirjam Lista1,2, Kristina Zguro1,2, Giulia Brunelli1,2, Andrea degl’Innocenti1,2, Sergio Daga1,2, Debora Maffeo1,2, Elena Pasquinelli1,2, Viola Bianca Serio1,2, Enrica Antolini1,2, Simona Letizia Basso1,2, Samantha Minetto1,2, Giulia Rollo1,2, …
Affiliations
1) Medical Genetics, University of Siena, Siena, 53100, Italy
2) Med Biotech Hub and Competence Center, Department of Medical Biotechnologies, University of Siena, Siena, 53100, Italy
3) Genetica Medica, Azienda Ospedaliero-Universitaria Senese, Siena, 53100, Italy
4) Department of Medical Sciences, Infectious and Tropical Diseases Unit, Azienda Ospedaliera Universitaria Senese, Siena, Italy
5) Unit of Respiratory Diseases and Lung Transplantation, Department of Internal and Specialist Medicine, University of Siena, Italy
6) Dept of Emergency and Urgency, Medicine, Surgery and Neurosciences, Unit of Intensive Care Medicine, Siena University Hospital, Italy
7) Department of Medical, Surgical and Neuro Sciences and Radiological Sciences, Unit of Diagnostic Imaging, University of Siena, Italy
8) Rheumatology Unit, Department of Medicine, Surgery and Neurosciences, University of Siena, Policlinico Le Scotte, Italy
9) Department of Specialized and Internal Medicine, Infectious Diseases Unit, San Donato Hospital Arezzo, Italy
10) Department of Emergency, Anesthesia Unit, San Donato Hospital, Arezzo, Italy
11) Department of Specialized and Internal Medicine, Pneumology Unit and UTIP, San Donato Hospital, Arezzo, Italy
12) Department of Emergency, Anesthesia Unit, Misericordia Hospital, Grosseto, Italy
13) Department of Specialized and Internal Medicine, Infectious Diseases Unit, Misericordia Hospital, Grosseto, Italy
14) Clinical Chemical Analysis Laboratory, Misericordia Hospital, Grosseto, Italy
15) Dipartimento di Prevenzione, Azienda USL Toscana Sud Est, Italy
16) Dipartimento Tecnico-Scientifico Territoriale, Azienda USL Toscana Sud Est, Italy
17) UOC Laboratorio Analisi Chimico Cliniche, Arezzo, Italy
18) Chirurgia Vascolare, Ospedale Maggiore di Crema, Italy
19) Department of Health Sciences, Clinic of Infectious Diseases, ASST Santi Paolo e Carlo, University of Milan, Italy
20) Division of Clinical Immunology - Infectious Diseases, Department of Medicine, Fondazione IRCCS Policlinico San Matteo, Pavia, Italy
21) Department of Internal Medicine and Therapeutics, University of Pavia, Italy
22) University of Pavia, Pavia, Italy
23) Department of Respiratory Diseases, Azienda Ospedaliera di Cremona, Cremona, Italy
24) Department of Anesthesia and Intensive Care, University of Modena and Reggio Emilia, Modena, Italy
25) Department of Medical and Surgical Sciences for Children and Adults, University of Modena and Reggio Emilia, Modena, Italy
26) HIV/AIDS Department, National Institute for Infectious Diseases, IRCCS, Lazzaro Spallanzani, Rome, Italy
27) III Infectious Diseases Unit, ASST-FBF-Sacco, Milan, Italy
28) Department of Biomedical and Clinical Sciences Luigi Sacco, University of Milan, Milan, Italy
29) Infectious Diseases Clinic, “Santa Maria della Misericordia” Hospital, University of Perugia, Perugia, Italy
30) Department of Molecular Medicine, University of Padova, Italy
31) Clinical Infectious Diseases, Mestre Hospital, Venezia, Italy.
32) Department of Infectious Diseases, Treviso Hospital, Local Health Unit 2 Marca Trevigiana, Treviso, Italy
33) Infectious Diseases Clinic, ULSS1, Belluno, Italy
34) Department of Infectious and Tropical Diseases, University of Brescia and ASST Spedali Civili Hospital, Brescia, Italy
35) Department of Molecular and Translational Medicine, University of Brescia, Italy;
36) Clinical Chemistry Laboratory, Cytogenetics and Molecular Genetics Section, Diagnostic Department, ASST Spedali Civili di Brescia, Italy
37) Medical Genetics and Laboratory of Medical Genetics Unit, A.O.R.N. "Antonio Cardarelli", Naples, Italy
38) Department of Molecular Medicine and Medical Biotechnology, University of Naples Federico II, Naples, Italy
39) CEINGE Biotecnologie Avanzate, Naples, Italy
40) Unit of Respiratory Physiopathology, AORN dei Colli, Monaldi Hospital, Naples, Italy
41) Division of Medical Genetics, Fondazione IRCCS Casa Sollievo della Sofferenza Hospital, San Giovanni Rotondo, Italy
42) Laboratory of Regulatory and Functional Genomics, Fondazione IRCCS Casa Sollievo della Sofferenza
43) Department of Medical Sciences, Fondazione IRCCS Casa Sollievo della Sofferenza Hospital, San Giovanni Rotondo, Italy
44) Clinical Trial Office, Fondazione IRCCS Casa Sollievo della Sofferenza Hospital, San Giovanni Rotondo, Italy
45) Department of Health Sciences, University of Genova, Genova, Italy
46) Infectious Diseases Clinic, Policlinico San Martino Hospital, IRCCS for Cancer Research Genova, Italy
47) Microbiology, Fondazione Policlinico Universitario Agostino Gemelli IRCCS, Catholic University of Medicine, Rome, Italy
48) Department of Laboratory Sciences and Infectious Diseases, Fondazione Policlinico Universitario A. Gemelli IRCCS, Rome, Italy
49) Department of Cardiovascular Diseases, University of Siena, Siena, Italy
50) Otolaryngology Unit, University of Siena, Italy
51) Department of Internal Medicine, ASST Valtellina e Alto Lario, Sondrio, Italy
52) Study Coordinator Oncologia Medica e Ufficio Flussi Sondrio, Italy
53) First Aid Department, Luigi Curto Hospital, Polla, Salerno, Italy
54) Department of Pharmaceutical Medicine, Misericordia Hospital, Grosseto, Italy.
55) Infectious Diseases Clinics, University of Modena and Reggio Emilia
56) U.O.C. Medicina, ASST Nord Milano, Ospedale Bassini, Cinisello Balsamo (MI), Italy
57) Istituto Auxologico Italiano, IRCCS, Department of Cardiovascular, Neural and Metabolic Sciences, San Luca Hospital, Milan, Italy
58) Department of Medicine and Surgery, University of Milano-Bicocca, Milan, Italy
59) Istituto Auxologico Italiano, IRCCS, Center for Cardiac Arrhythmias of Genetic Origin, Milan, Italy
60) Istituto Auxologico Italiano, IRCCS, Laboratory of Cardiovascular Genetics, Milan, Italy
61) Member of the European Reference Network for Rare, Low Prevalence and Complex Diseases of the Heart-ERN GUARD-Heart
62) Independent Data Scientist, Milan, Italy
63) University of Siena, DIISM-SAILAB, Siena, Italy
64) Maasai, I3S CNRS, Université Côte d’Azur, France
65) Laboratorio di Biologia Bio@SNS, Scuola Normale Superiore, Pisa, Italy
66) CNR-Consiglio Nazionale delle Ricerche, Istituto di Biologia e Biotecnologia Agraria (IBBA), Milano, Italy
67) Direzione Scientifica, Istituti Clinici Scientifici Maugeri IRCCS, Pavia, Italy
68) Istituti Clinici Scientifici Maugeri IRCCS, Department of Cardiology, Institute of Montescano, Pavia, Italy
69) Istituti Clinici Scientifici Maugeri IRCCS, Department of Cardiology, Institute of Milan, Italy
70) Fondazione IRCCS Ca’ Granda Ospedale Maggiore Policlinico, Milan, Italy
71) Core Research Laboratory, ISPRO, Florence, Italy
72) Health Management, Azienda USL Toscana Sud Est, Tuscany, Italy
73) IRCCS C. Mondino Foundation, Pavia, Italy
74) Medical Genetics Unit, Meyer Children's University Hospital
75) Department of Medicine, Pneumology Unit, Misericordia Hospital, Grosseto, Italy.
76) Department of Anesthesia and Intensive Care Unit, ASST Fatebenefratelli Sacco, Luigi Sacco Hospital, Polo Universitario, University of Milan, Milan
77) Infectious Disease Unit, Hospital of Lucca, Italy
78) Department of Diagnostic and Laboratory Medicine, Institute of Biochemistry and Clinical Biochemistry, Fondazione Policlinico Universitario A. Gemelli IRCCS, Catholic University of the Sacred Heart, Rome, Italy.
79) Clinic of Infectious Diseases, Catholic University of the Sacred Heart, Rome, Italy
80) Department of Clinical and Experimental Medicine, Infectious Diseases Unit, University of Pisa, Pisa, Italy
81) Department of Clinical Medicine, Public Health, Life and Environment Sciences, University of L'Aquila, Italy
82) Anesthesiology and Intensive Care, University of L'Aquila, L'Aquila, Italy
83) Department of Life, Health and Environmental Sciences, University of L'Aquila, 67100, L'Aquila, Italy
84) Human Functional Genomics Laboratory, IRCCS San Raffaele Roma, 00167, Rome, Italy
85) Infectious Disease Unit, Hospital of Massa, Italy
86) Infectious Diseases Unit, Santa Maria Annunziata Hospital, USL Centro, Florence, Italy
87) Laboratory of Clinical Pathology and Immunoallergy, Florence-Prato, Italy
88) Department of Medical, Surgical and Advanced Technologies "G.F. Ingrassia", University of Catania, Catania, Italy
89) Laboratorio Patologia Clinica, Azienda Ospedaliero-Universitaria Seneseù
90) Ambulatory Chronic Polipathology of Siena, Department of Medicine, Surgery and Neurosciences, University of Siena, Siena, Italy
91) Department of Biosciences and Nutrition, Karolinska Institutet, Stockholm, Sweden
92) Bioinformatics, University of Bologna, Italy
93) Institute for Biomedical Technologies, National Research Council, Segrate, Italy.

## Sheet: 8
Supplementary Table 8. Information on MexGen-COVID Initiative consortium authors.
Last Name	First Name	Middle Initial	Full Name	Affiliation	Email	ORCID	Role	Acknowledgements	Conflict of Interest
Lee	Seung Hyuk	T	Seung Hyuk T Lee	Department of Human Genetics, David Geffen School of Medicine at UCLA, Los Angeles, CA, USA	seunghyuklee@g.ucla.edu	0000-0002-0943-6076	Analysis Team Lead
Sukhatme	Mihir	G	Mihir G Sukhatme	Department of Human Genetics, David Geffen School of Medicine at UCLA, Los Angeles, CA, USA	msukhatme@g.ucla.edu	0000-0001-5127-6136	Analysis Team Member
Tusié-Luna	Teresa		Teresa Tusié-Luna	Unidad de Biología Molecular y Medicina Genómica, Instituto Nacional de Ciencias Médicas y Nutrición Salvador Zubirán/Instituto de Investigaciones Biomédicas UNAM, Tlalpan, CDMX 14080, México; Universidad Nacional Autónoma de México, Mexico City, Mexico	mttusie@gmail.com	0000-0003-4478-038X	Admin Team Lead
Pajukanta	Päivi		Päivi Pajukanta	Department of Human Genetics, David Geffen School of Medicine at UCLA, Los Angeles, CA, USA; Institute for Precision Health, David Geffen School of Medicine at UCLA, Los Angeles, CA, USA	PPajukanta@mednet.ucla.edu	0000-0002-6423-8056	Admin Team Lead
Pasaniuc	Bogdan		Bogdan Pasaniuc	Department of Computational Medicine, David Geffen School of Medicine at UCLA, Los Angeles, CA, USA; Department of Pathology and Laboratory Medicine, David Geffen School of Medicine at UCLA, Los Angeles, CA, USA; Department of Human Genetics, David Geffen School of Medicine at UCLA, Los Angeles, CA, USA	pasaniuc@ucla.edu		Admin Team Member
Moreno-Macías	Hortensia		Hortensia Moreno-Macías	Unidad de Biología Molecular y Medicina Genómica, Instituto Nacional de Ciencias Médicas y Nutrición Salvador Zubirán, Tlalpan, CDMX, 14080, México; Universidad Autónoma Metropolitana, Mexico City, Mexico	hortensiamor@gmail.com		Analysis Team Member
Huerta-Chagoya	Alicia		Alicia Huerta-Chagoya	Departamento de Medicina Genómica y Toxicología Ambiental, Instituto de Investigaciones Biomédicas, UNAM, Mexico City, Mexico	achagoya@iibiomedicas.unam.mx		Analysis Team Member
Ruth	Johnson		Johnson Ruth	Department of Computer Science, School of Engineering, UCLA, Los Angeles, CA, USA	ruthjohnson@ucla.edu	0000-0002-1929-0998	Analysis Team Member
Ochoa-Guzmán	Ana		Ana Ochoa-Guzmán	Unidad de Biología Molecular y Medicina Genómica, Instituto Nacional de Ciencias Médicas y Nutrición Salvador Zubirán, Tlalpan, Mexico City, Mexico	aochoaguzman@yahoo.com.mx	0000-0002-4870-3966	Data Collection Lead
González-Behn	Sebastián		Sebastián González-Behn	Unidad de Biología Molecular y Medicina Genómica, Instituto Nacional de Ciencias Médicas y Nutrición Salvador Zubirán, Tlalpan, Mexico City, Mexico	sebastian.gonbehn@gmail.com		Analysis Team Member
Geschwind	Daniel	H	Daniel H Geschwind	Department of Neurology, David Geffen School of Medicine at UCLA, Los Angeles, CA, USA; Department of Psychiatry and Biobehavioral Sciences, Semel Institute, David Geffen School of Medicine at UCLA, Los Angeles, CA, USA; Center for Autism Research and Treatment, Semel Institute, David Geffen School of Medicine at UCLA, Los Angeles, CA, USA; Department of Human Genetics, David Geffen School of Med…	dhg@mednet.ucla.edu		Admin Team Member
Aguilar-Salinas	Carlos	A	Carlos A Aguilar-Salinas	Dirección de Nutrición, Instituto Nacional de Ciencias Médicas y Nutrición Salvador Zubirán, Tlalpan, Mexico City, Mexico	caguilarsalinas@yahoo.com	0000-0001-8517-0241	Admin Team Member
Flores-Silva	Fernando	Daniel	Fernando Daniel Flores-Silva	Departamento de Neurología y Psiquiatría, Instituto Nacional de Ciencias Médicas y Nutrición Salvador Zubirán, Tlalpan, Mexico City, Mexico	ferfs98@gmail.com	0000-0002-3324-3565	Data Collection Lead
Chiquete	Erwin		Erwin Chiquete	Departamento de Neurología y Psiquiatría, Instituto Nacional de Ciencias Médicas y Nutrición Salvador Zubirán, Tlalpan, Mexico City, Mexico	erwin.chiquetea@incmnsz.mx	0000-0002-1142-295X	Data Collection Lead
Cantú-Brito	Carlos		Carlos Cantú-Brito	Departamento de Neurología y Psiquiatría, Instituto Nacional de Ciencias Médicas y Nutrición Salvador Zubirán, Tlalpan, Mexico City, Mexico	carloscantu_brito@hotmail.com		Data Collection Lead
García-Grimshaw	Miguel		Miguel García-Grimshaw	Departamento de Neurología y Psiquiatría, Instituto Nacional de Ciencias Médicas y Nutrición Salvador Zubirán, Tlalpan, Mexico City, Mexico	miguelgrimshaw@gmail.com		Data Collection Member
Chávez-Miranda	Oswaldo	Alan	Oswaldo Alan Chávez-Miranda	Departamento de Neurología y Psiquiatría, Instituto Nacional de Ciencias Médicas y Nutrición Salvador Zubirán, Tlalpan, Mexico City, Mexico	alanchavezhjm@gmail.com		Data Collection Member
Sifuentes-Osornio	José		José Sifuentes-Osornio	Dirección de Medicina, Instituto Nacional de Ciencias Médicas y Nutrición Salvador Zubirán, Tlalpan, Mexico City, Mexico	jose.sifuenteso@incmnsz.mx		Data Collection Lead
Ponce de León-Garduño	Alfredo		Alfredo Ponce de León-Garduño	Infectología, Instituto Nacional de Ciencias Médicas y Nutrición Salvador Zubirán, Tlalpan, Mexico City, Mexico	alfredo.poncedeleong@incmnsz.mx	0000-0003-2640-2916	Data Collection Lead
Hernández-Jiménez	Sergio	Cesar	Sergio Hernández-Jiménez	Centro de Atención del Paciente con Diabetes, Instituto Nacional de Ciencias Médicas y Nutrición Salvador Zubirán, Tlalpan, Mexico City, Mexico	sergio.hernandezj@incmnsz.mx		Data Collection Member
Román-Montes	Carla	Marina	Carla Marina Román-Montes	Infectología, Instituto Nacional de Ciencias Médicas y Nutrición Salvador Zubirán, Tlalpan, Mexico City, Mexico	carla.roman@infecto.mx	0000-0002-2509-618X	Data Collection Lead
Chávez-Manzanera	Emma	Adriana	Emma Chávez-Manzanera	Clínica de Obesidad, Instituto Nacional de Ciencias Médicas y Nutrición Salvador Zubirán, Tlalpan, Mexico City, Mexico	emma.chavez@incmnsz.mx		Data Collection Lead
Gómez Velasco	Donaji		Donaji Gómez Velasco	Unidad de Investigación en Enfermedades Metabólicas (UIEM), Instituto Nacional de Ciencias Médicas y Nutrición Salvador Zubirán, Tlalpan, Mexico City, Mexico	donajivgv@gmail.com	0000-0001-9648-4932	Data Collection Lead
Martagón-Rosado	Alexandro		Alexandro Martagón-Rosado	Unidad de Investigación en Enfermedades Metabólicas (UIEM), Instituto Nacional de Ciencias Médicas y Nutrición Salvador Zubirán, Tlalpan, Mexico City, Mexico	alexmartagon@gmail.com	0000-0003-2135-6295	Data Collection Lead
Cruz-Bautista	Ivette		Ivette Cruz-Bautista	Unidad de Investigación en Enfermedades Metabólicas (UIEM), Instituto Nacional de Ciencias Médicas y Nutrición Salvador Zubirán, Tlalpan, Mexico City, Mexico	ivette.cb27@gmail.com	0000-0002-2391-6367	Data Collection Lead
Guillen-Pineda	Luz	Elizabeth	Luz Elizabeth Guillen-Pineda	Departamento de Endocrinología y Metabolismo de Lípidos, Instituto Nacional de Ciencias Médicas y Nutrición Salvador Zubirán, Tlalpan, Mexico City, Mexico	lucy_gupi@yahoo.com.mx		Data Collection Member
Gómez-Pérez	Francisco	Javier	Francisco Javier Gómez-Pérez	Departamento de Endocrinología y Metabolismo de Lípidos, Instituto Nacional de Ciencias Médicas y Nutrición Salvador Zubirán, Tlalpan, Mexico City, Mexico	francisco.gomezp@incmnsz.mx	0000-0001-7539-1681	Data Collection Lead
Díaz-Olavarrieta	Claudia		Claudia Díaz-Olavarrieta	Departamento de Psiquiatría y Salud Mental, Facultad de Medicina, Universidad Nacional Autónoma de México, Mexico City, Mexico	claudiadiazolavarrieta@gmail.com		Data Collection Lead
Vargas-Martínez	María	de los Ángeles	María de los Ángeles Vargas-Martínez	Departamento de Neurología y Psiquiatría, Instituto Nacional de Ciencias Médicas y Nutrición Salvador Zubirán, Tlalpan, Mexico City, Mexico	avargasmartnez@gmail.com		Data Collection Member
Rodríguez	Maribel		Maribel Rodríguez	Unidad de Biología Molecular y Medicina Genómica, Instituto Nacional de Ciencias Médicas y Nutrición Salvador Zubirán, Tlalpan, Mexico City, Mexico	maribel.rodriguezt0@gmail.com		Data Collection Member
Rodríguez-Guillén	Rosario		Rosario Rodríguez-Guillén	Unidad de Biología Molecular y Medicina Genómica, Instituto Nacional de Ciencias Médicas y Nutrición Salvador Zubirán, Tlalpan, Mexico City, Mexico	roguez2008@gmail.com		Data Collection Member
Ordoñez	María	Luisa	María Luisa Ordoñez	Unidad de Biología Molecular y Medicina Genómica, Instituto Nacional de Ciencias Médicas y Nutrición Salvador Zubirán, Tlalpan, Mexico City, Mexico	ordsanchez@yahoo.com.mx		Data Collection Member
Segura-Kato	Yayoi	Xóchitl	Yayoi Segura-Kato	Unidad de Biología Molecular y Medicina Genómica, Instituto Nacional de Ciencias Médicas y Nutrición Salvador Zubirán, Tlalpan, Mexico City, Mexico	yayoi.segurak@incmnsz.mx	0000-0001-5452-6532	Data Collection Member
Rosado	Wendy	Natalia	Wendy Natalia Rosado	Instituto Nacional de Ciencias Médicas y Nutrición Salvador Zubirán, Tlalpan, Mexico City, Mexico	wendy.natalia.rosado@gmail.com		Data Collection Member
Almeda Valdés	Paloma		Paloma Almeda Valdés	Departamento de Endocrinología y Metabolismo de Lípidos, Instituto Nacional de Ciencias Médicas y Nutrición Salvador Zubirán, Tlalpan, Mexico City, Mexico	paloma.almedav@incmnsz.mx	0000-0002-9701-5879	Data Collection Lead
Muñóz-Hernández	Linda	Liliana	Linda Liliana Muñóz-Hernández	Unidad de Investigación en Enfermedades Metabólicas (UIEM), Instituto Nacional de Ciencias Médicas y Nutrición Salvador Zubirán, Tlalpan, Mexico City, Mexico	dralily@hotmail.com		Data Collection Lead
Pravin Mehta	Roopa		Roopa Pravin Mehta	Departamento de Endocrinología y Metabolismo de Lípidos, Instituto Nacional de Ciencias Médicas y Nutrición Salvador Zubirán, Tlalpan, Mexico City, Mexico	mehta.roopa@incmnsz.mx		Data Collection Lead
Elías-López	Daniel		Daniel Elías-López	Unidad de Investigación en Enfermedades Metabólicas (UIEM), Instituto Nacional de Ciencias Médicas y Nutrición Salvador Zubirán, Tlalpan, Mexico City, Mexico	drdanielelias@outlook.com		Data Collection Lead
Rajme-López	Sandra		Sandra Rajme-López	Laboratorio de Microbiología, Instituto Nacional de Ciencias Médicas y Nutrición Salvador Zubirán, Tlalpan, Mexico City, Mexico	sandra.rajmel@incmnsz.mx	0000-0001-7809-9619	Data Collection Member
González-Lara	María	Fernanda	María Fernanda González-Lara	Laboratorio de Microbiología, Instituto Nacional de Ciencias Médicas y Nutrición Salvador Zubirán, Tlalpan, Mexico City, Mexico	fernanda.gonzalezl@incmnsz.mx		Data Collection Member
Luna-Moreno	Dalia		Dalia Luna-Moreno	Unidad de Investigación en Enfermedades Metabólicas (UIEM), Instituto Nacional de Ciencias Médicas y Nutrición Salvador Zubirán, Tlalpan, Mexico City, Mexico	dalistica@hotmail.com		Data Collection Member
Suárez López	Jannet	de Jesús	Jannet de Jesús Suárez López	Unidad de Biología Molecular y Medicina Genómica, Instituto Nacional de Ciencias Médicas y Nutrición Salvador Zubirán, Tlalpan, Mexico City, Mexico	jannetsl179@gmail.com		Data Collection Member
Guillén-Quintero	Daniela	Mariel	Daniela Mariel Guillén-Quintero	Unidad de Biología Molecular y Medicina Genómica, Instituto Nacional de Ciencias Médicas y Nutrición Salvador Zubirán, Tlalpan, Mexico City, Mexico	bqc.mguillen@gmail.com		Data Collection Member
Vega	Juan		Juan Vega	Unidad de Biología Molecular y Medicina Genómica, Instituto Nacional de Ciencias Médicas y Nutrición Salvador Zubirán, Tlalpan, Mexico City, Mexico	juanv2308@gmail.com		Data Collection Member
Ramírez-Jiménez	Marco	Eduardo	Marco Eduardo Ramírez-Jiménez	Instituto Nacional de Ciencias Médicas y Nutrición Salvador Zubirán, Tlalpan, Mexico City, Mexico	me.ramirezjimenez@gmail.com		Data Collection Member
Fernández-Ruiz	Juan		Juan Fernández-Ruiz	Instituto Nacional de Neurología y Neurocirugía Manuel Velazco Suárez, Mexico City, Mexico	juanfernandezruiz@yahoo.com		Data Collection Member
Fuentes Zavaleta	David	Alejandro	David Alejandro Fuentes Zavaleta	Instituto Nacional de Ciencias Médicas y Nutrición Salvador Zubirán, Tlalpan, Mexico City, Mexico	dfuenteszmd@gmail.com		Data Collection Member
Alonso Catalán	María		María Alonso Catalán	Instituto Nacional de Ciencias Médicas y Nutrición Salvador Zubirán, Tlalpan, Mexico City, Mexico	maria.alonsocatalan@gmail.com		Data Collection Member
Ruíz-Ruíz	Eduardo		Eduardo Ruíz-Ruíz	Departamento de Neurología y Psiquiatría, Instituto Nacional de Ciencias Médicas y Nutrición Salvador Zubirán, Tlalpan, Mexico City, Mexico	biol.ruiz.ruiz@gmail.com		Data Collection Member
Villarreal Guerrero	Cristina		Cristina Villarreal Guerrero	Facultad de Medicina, Universidad Nacional Autónoma de México, Mexico City, Mexico	cristina.villarreal.guerrero@gmail.com		Data Collection Member
Hernández-Hernández	Sergio	Alfredo	Sergio Hernández-Hernández	Unidad de Biología Molecular y Medicina Genómica, Instituto Nacional de Ciencias Médicas y Nutrición Salvador Zubirán, Tlalpan, Mexico City, Mexico	alfredohdez.psic@gmail.com		Data Collection Member
Vidal Contreras	Diana		Diana Vidal Contreras	Unidad de Biología Molecular y Medicina Genómica, Instituto Nacional de Ciencias Médicas y Nutrición Salvador Zubirán, Tlalpan, Mexico City, Mexico	dianavidalcontreras@gmail.com		Data Collection Member
Duran-Gomez	Michelle		Michelle Duran-Gomez	Unidad de Biología Molecular y Medicina Genómica, Instituto Nacional de Ciencias Médicas y Nutrición Salvador Zubirán, Tlalpan, Mexico City, Mexico	duran.gomez04@gmail.com		Data Collection Member
Villa	Antonio		Antonio Villa	Research Division, School of Medicine, Universidad Nacional Autónoma de México, Mexico City, Mexico	avilla@unam.mx		Data Collection Member

## Sheet: 9
Supplementary Table 9. Information on VA Million Veteran Program (MVP) consortium authors.
Core Acknowledgements for Publications
March 2024
MVP Program Office
Sumitra Muralidhar, Ph.D., Program Director
US Department of Veterans Affairs, 810 Vermont Avenue NW, Washington, DC 20420
Jennifer Moser, Ph.D., Associate Director, Scientific Programs
US Department of Veterans Affairs, 810 Vermont Avenue NW, Washington, DC 20420
Jennifer E. Deen, B.S., Associate Director, Cohort & Public Relations
US Department of Veterans Affairs, 810 Vermont Avenue NW, Washington, DC 20420
MVP Executive Committee
Co-Chair: Philip S. Tsao, Ph.D.
VA Palo Alto Health Care System, 3801 Miranda Avenue, Palo Alto, CA 94304
Co-Chair: Sumitra Muralidhar, Ph.D.
US Department of Veterans Affairs, 810 Vermont Avenue NW, Washington, DC 20420
J. Michael Gaziano, M.D., M.P.H.
VA Boston Healthcare System, 150 S. Huntington Avenue, Boston, MA 02130
Elizabeth Hauser, Ph.D.
Durham VA Medical Center, 508 Fulton Street, Durham, NC 27705
Amy Kilbourne, Ph.D., M.P.H.
VA HSR&D, 2215 Fuller Road, Ann Arbor, MI 48105
Michael Matheny, M.D., M.S., M.P.H.
VA Tennessee Valley Healthcare System, 1310 24th Ave. South, Nashville, TN 37212
Dave Oslin, M.D.
Philadelphia VA Medical Center, 3900 Woodland Avenue, Philadelphia, PA 19104
Deepak Voora, MD
Durham VA Medical Center, 508 Fulton Street, Durham, NC 27705
MVP Co-Principal Investigators
J. Michael Gaziano, M.D., M.P.H.
VA Boston Healthcare System, 150 S. Huntington Avenue, Boston, MA 02130
Philip S. Tsao, Ph.D.
VA Palo Alto Health Care System, 3801 Miranda Avenue, Palo Alto, CA 94304
MVP Core Operations
Jessica V. Brewer, M.P.H., Director, MVP Cohort Operations
VA Boston Healthcare System, 150 S. Huntington Avenue, Boston, MA 02130
Mary T. Brophy M.D., M.P.H., Director, VA Central Biorepository
VA Boston Healthcare System, 150 S. Huntington Avenue, Boston, MA 02130
Kelly Cho, M.P.H, Ph.D., Director, MVP Phenomics
VA Boston Healthcare System, 150 S. Huntington Avenue, Boston, MA 02130
Lori Churby, B.S., Director, MVP Regulatory Affairs
VA Palo Alto Health Care System, 3801 Miranda Avenue, Palo Alto, CA 94304
Scott L. DuVall, Ph.D., Director, VA Informatics and Computing Infrastructure (VINCI)
VA Salt Lake City Health Care System, 500 Foothill Drive, Salt Lake City, UT 84148
Saiju Pyarajan Ph.D., Director, Data and Computational Sciences
VA Boston Healthcare System, 150 S. Huntington Avenue, Boston, MA 02130
Robert Ringer, Pharm.D., Director, VA Albuquerque Central Biorepository
New Mexico VA Health Care System, 1501 San Pedro Drive SE, Albuquerque, NM 87108
Luis E. Selva, Ph.D., Director, MVP Biorepository Coordination
VA Boston Healthcare System, 150 S. Huntington Avenue, Boston, MA 02130
Shahpoor (Alex) Shayan, M.S., Director, MVP PRE Informatics
VA Boston Healthcare System, 150 S. Huntington Avenue, Boston, MA 02130
Brady Stephens, M.S., Principal Investigator, MVP Information Center
Canandaigua VA Medical Center, 400 Fort Hill Avenue, Canandaigua, NY 14424
Stacey B. Whitbourne, Ph.D., Director, MVP Cohort Development and Management
VA Boston Healthcare System, 150 S. Huntington Avenue, Boston, MA 02130
MVP Publications and Presentations Committee
Co-Chair: Themistocles L. Assimes, M.D., Ph. D
VA Palo Alto Health Care System, 3801 Miranda Avenue, Palo Alto, CA 94304
Co-Chair: Adriana Hung, M.D.; M.P.H
VA Tennessee Valley Healthcare System, 1310 24th Ave. South, Nashville, TN 37212
Co-Chair: Henry Kranzler, M.D.
Philadelphia VA Medical Center, 3900 Woodland Avenue, Philadelphia, PA 19104

## Sheet: 10
Supplementary Table 10. Information on PHOSP-COVID consortium authors.
Affiliated Organisation	Initial + Name	Initial	Forename	Surname
Action for Pulmonary Fibrosis	S Jones	S		Jones
Airedale NHS Foundation Trust	L Armstrong	L	Lisa	Armstrong
Airedale NHS Foundation Trust	B Hairsine	B	Brigid	Hairsine
Airedale NHS Foundation Trust	H Henson	H	Helen	Henson
Airedale NHS Foundation Trust	C Kurasz	C	Claire	Kurasz
Airedale NHS Foundation Trust	A Shaw	A	Alison	Shaw
Airedale NHS Foundation Trust	L Shenton	L	Liz	Shenton
Alzheimer's Research UK	H Dobson	H	Hannah	Dobson
Aneurin Bevan University Health Board	A Dell	A	Amanda	Dell
Aneurin Bevan University Health Board	S Fairbairn	S	Sara	Fairbairn
Aneurin Bevan University Health Board	N Hawkings	N	Nancy	Hawkings
Aneurin Bevan University Health Board	J Haworth	J	Jill	Haworth
Aneurin Bevan University Health Board	M Hoare	M	Michaela	Hoare
Aneurin Bevan University Health Board	V Lewis	V	Victoria	Lewis
Aneurin Bevan University Health Board	A Lucey	A	Alice	Lucey
Aneurin Bevan University Health Board	G Mallison	G	Georgia	Mallison
Aneurin Bevan University Health Board	H Nassa	H	Heeah	Nassa
Aneurin Bevan University Health Board	C Pennington	C	Chris	Pennington
Aneurin Bevan University Health Board	A Price	A	Andrea	Price
Aneurin Bevan University Health Board	C Price	C	Claire	Price
Aneurin Bevan University Health Board	A Storrie	A	Andrew	Storrie
Aneurin Bevan University Health Board	G Willis	G	Gemma	Willis
Aneurin Bevan University Health Board	S Young	S	Susan	Young
Asthma UK and British Lung Foundation Partnership	K Poinasamy	K	Krisnah	Poinasamy
Asthma UK and British Lung Foundation Partnership	S Walker	S	Samantha	Walker
Asthma UK BLF	I Jarrold	I	Ian	Jarrold
Baillie Gifford Pandemic Science Hub, Centre for Inflammation Research, The Queen’s Medical Research Institute, University of Edinburgh	K Rawlik	K	Konrad	Rawlik
Baillie Gifford Pandemic Science Hub, Centre for Inflammation Research, The Queen’s Medical Research Institute, University of Edinburgh & Roslin Institute, University of Edinburgh	E Pairo-Castineira	E	Erola	Pairo-Castineira
Baillie Gifford Pandemic Science Hub, Centre for Inflammation Research, The Queen’s Medical Research Institute, University of Edinburgh & Roslin Institute, University of Edinburgh	N Avramidis	N	Nikos	Avramidis
Baillie Gifford Pandemic Science Hub, Centre for Inflammation Research, The Queen’s Medical Research Institute, University of Edinburgh & Roslin Institute, University of Edinburgh, Edinburgh, United Kingdom & Intensive Care Unit, Royal Infirmary of Edinburgh, Edinburgh, United Kingdom & MRC Human Genetics Unit, Institute of Genetics and Cancer, University of Edinburgh, Western General Hospital, E…	J K Baillie	J K	Kenneth	Baillie
Barnsley Hospital NHS Foundation Trust	A Sanderson	A	Amy	Sanderson
Barts Health NHS Trust	K Chong-James	K		Chong-James
Barts Health NHS Trust	C David	C		David
Barts Health NHS Trust	W Y James	W Y		James
Barts Health NHS Trust	P Pfeffer	P	Paul	Pfeffer
Barts Health NHS Trust	O Zongo	O		Zongo
Barts Health NHS Trust & Queen Mary University of London	A Martineau	A	Adrian	Martineau
Barts Heart Centre	C Manisty	C		Manisty
Belfast Health & Social Care Trust & Queen's University Belfast	C Armour	C	Cherie	Armour
Belfast Health & Social Care Trust & Queen's University Belfast	V Brown	V	Vanessa	Brown
Belfast Health & Social Care Trust & Queen's University Belfast	J Busby	J	John	Busby
Belfast Health & Social Care Trust & Queen's University Belfast	B Connolly	B	Bronwen	Connolly
Belfast Health & Social Care Trust & Queen's University Belfast	T Craig	T	Thelma	Craig
Belfast Health & Social Care Trust & Queen's University Belfast	S Drain	S	Stephen	Drain
Belfast Health & Social Care Trust & Queen's University Belfast	L G Heaney	L G	Liam	Heaney
Belfast Health & Social Care Trust & Queen's University Belfast	B King	B	Bernie	King
Belfast Health & Social Care Trust & Queen's University Belfast	N Magee	N	Nick	Magee
Belfast Health & Social Care Trust & Queen's University Belfast	E Major	E		Major
Belfast Health & Social Care Trust & Queen's University Belfast	D McAulay	D	Danny	McAulay
Belfast Health & Social Care Trust & Queen's University Belfast	L Mcgarvey	L	Lorcan	McGarvey
Belfast Health & Social Care Trust & Queen's University Belfast	J McGinness	J	Jade	McGinness
Belfast Health & Social Care Trust & Queen's University Belfast	T Peto	T	Tunde	Peto
Belfast Health & Social Care Trust & Queen's University Belfast	R Stone	R	Roisin	Stone
Betsi Cadwallader University Health Board	A Bolger	A	Annette	Bolger
Betsi Cadwallader University Health Board	F Davies	F	Ffyon	Davies
Betsi Cadwallader University Health Board	A Haggar	A	Ahmed	Haggar
Betsi Cadwallader University Health Board	J Lewis	J	Joanne	Lewis
Betsi Cadwallader University Health Board	A Lloyd	A	Arwel	Lloyd
Betsi Cadwallader University Health Board	R Manley	R		Manley
Betsi Cadwallader University Health Board	E McIvor	E	Emma	McIvor
Betsi Cadwallader University Health Board	D Menzies	D	Daniel	Menzies
Betsi Cadwallader University Health Board	K Roberts	K		Roberts
Betsi Cadwallader University Health Board	W Saxon	W		Saxon
Betsi Cadwallader University Health Board	D Southern	D	David	Southern
Betsi Cadwallader University Health Board	C Subbe	C	Christian	Subbe
Betsi Cadwallader University Health Board	V Whitehead	V	Victoria	Whitehead
BHF Centre for Cardiovascular Science, University of Edinburgh	A Bularga	A	Anda	Bularga
BHF Centre for Cardiovascular Science, Usher Institute of Population Health Sciences and Informatics, University of Edinburgh	N L Mills	N L	Nicholas	Mills
Borders General Hospital, NHS Borders	J Dawson	J	Joy	Dawson
Borders General Hospital, NHS Borders	H El-Taweel	H	Hosni	El-Taweel
Borders General Hospital, NHS Borders	L Robinson	L	Leanne	Robinson
Bradford Teaching Hospitals NHS Foundation Trust	L Brear	L	Lucy	Brear
Bradford Teaching Hospitals NHS Foundation Trust	K Regan	K	Karen	Regan
Bradford Teaching Hospitals NHS Foundation Trust	D Saralaya	D	Dinesh	Saralaya
Bradford Teaching Hospitals NHS Foundation Trust	K Storton	K	Kim	Storton
British Heart Foundation	S Amoils	S	Shannon	Amoils
Cambridge University Hospitals NHS Foundation Trust, NIHR Cambridge Clinical Research Facility & University of Cambridge	A Bermperi	A	Areti	Bermperi
Cambridge University Hospitals NHS Foundation Trust, NIHR Cambridge Clinical Research Facility & University of Cambridge	I Cruz	I	Isabel	Cruz
Cambridge University Hospitals NHS Foundation Trust, NIHR Cambridge Clinical Research Facility & University of Cambridge	K Dempsey	K		Dempsey
Cambridge University Hospitals NHS Foundation Trust, NIHR Cambridge Clinical Research Facility & University of Cambridge	A Elmer	A	Anne	Elmer
Cambridge University Hospitals NHS Foundation Trust, NIHR Cambridge Clinical Research Facility & University of Cambridge	J Fuld	J	Jonathon	Fuld
Cambridge University Hospitals NHS Foundation Trust, NIHR Cambridge Clinical Research Facility & University of Cambridge	H Jones	H		Jones
Cambridge University Hospitals NHS Foundation Trust, NIHR Cambridge Clinical Research Facility & University of Cambridge	S Jose	S	Sherly	Jose
Cambridge University Hospitals NHS Foundation Trust, NIHR Cambridge Clinical Research Facility & University of Cambridge	S Marciniak	S	Stefan	Marciniak
Cambridge University Hospitals NHS Foundation Trust, NIHR Cambridge Clinical Research Facility & University of Cambridge	M Parkes	M		Parkes
Cambridge University Hospitals NHS Foundation Trust, NIHR Cambridge Clinical Research Facility & University of Cambridge	C Ribeiro	C	Carla	Ribeiro
Cambridge University Hospitals NHS Foundation Trust, NIHR Cambridge Clinical Research Facility & University of Cambridge	J Taylor	J	Jessica	Taylor
Cambridge University Hospitals NHS Foundation Trust, NIHR Cambridge Clinical Research Facility & University of Cambridge	M Toshner	M	Mark	Toshner
Cambridge University Hospitals NHS Foundation Trust, NIHR Cambridge Clinical Research Facility & University of Cambridge	L Watson	L		Watson
Cambridge University Hospitals NHS Foundation Trust, NIHR Cambridge Clinical Research Facility & University of Cambridge	J Worsley	J		Worsley
Cardiff and Vale University Health Board	L Broad	L	Lauren	Broad
Cardiff and Vale University Health Board	T Evans	T	Teriann	Evans
Cardiff and Vale University Health Board	M Haynes	M	Matthew	Haynes
Cardiff and Vale University Health Board	L Jones	L		Jones
Cardiff and Vale University Health Board	L Knibbs	L	Lucy	Knibbs
Cardiff and Vale University Health Board	A McQueen	A	Alison	McQueen
Cardiff and Vale University Health Board	C Oliver	C	Catherine	Oliver
Cardiff and Vale University Health Board	K Paradowski	K	Kerry	Paradowski
Cardiff and Vale University Health Board	R Sabit	R	Ramsey	Sabit
Cardiff and Vale University Health Board	J Williams	J	Jenny	Williams
Cardiff University, National Centre for Mental Health	I Jones	I	Ian	Jones
CEO at MQ Mental Health Research,	L Milligan	L	Lea	Milligan
Chesterfield Royal Hospital NHS Trust	E Harris	E	Edward	Harris
Chesterfield Royal Hospital NHS Trust	C Sampson	C	Claire	Sampson
Cwm Taf Morgannwg University Health Board	E Davies	E	Ellie	Davies
Cwm Taf Morgannwg University Health Board	C Evenden	C	Cerys	Evenden
Cwm Taf Morgannwg University Health Board	A Hancock	A	Alyson	Hancock
Cwm Taf Morgannwg University Health Board	K Hancock	K	Kia	Hancock
Cwm Taf Morgannwg University Health Board	C Lynch	C	Ceri	Lynch
Cwm Taf Morgannwg University Health Board	M Rees	M	Meryl	Rees
Cwm Taf Morgannwg University Health Board	L Roche	L	Lisa	Roche
Cwm Taf Morgannwg University Health Board	N Stroud	N	Natalie	Stroud
Cwm Taf Morgannwg University Health Board	T Thomas-Woods	T		Thomas-Woods
Department of Oncology and Metabolism, University of Sheffield, Sheffield, UK	S Heller	S	Simon	Heller
Department of Psychological Medicine, Institute of Psychiatry, Psychology and Neuroscience, King's College London, London, United Kingdom	T Chalder	T	Trudie	Chalder
Diabetes UK	K Shah	K	Kamini	Shah
Diabetes UK, University of Glasgow	E Robertson	E	Elizabeth	Robertson
DUK | NHS Digital, Salford Royal Foundation Trust	B Young	B	Bob	Young
East Cheshire NHS Trust	M Babores	M	Marta	Babores
East Cheshire NHS Trust	M Holland	M	Maureen	Holland
East Cheshire NHS Trust	N Keenan	N	Natalie	Keenan
East Cheshire NHS Trust	S Shashaa	S	Sharlene	Shashaa
East Cheshire NHS Trust	H Wassall	H	Helen	Wassall
East Kent Hospitals University NHS Foundation Trust	L Austin	L	Liam	Austin
East Kent Hospitals University NHS Foundation Trust	E Beranova	E	Eva	Beranova
East Kent Hospitals University NHS Foundation Trust	T Cosier	T	Tracey	Cosier
East Kent Hospitals University NHS Foundation Trust	J Deery	J	Joanne	Deery
East Kent Hospitals University NHS Foundation Trust	T Hazelton	T	Tracy	Hazelton
East Kent Hospitals University NHS Foundation Trust	C Price	C	Carly	Price
East Kent Hospitals University NHS Foundation Trust	H Ramos	H	Hazel	Ramos
East Kent Hospitals University NHS Foundation Trust	R Solly	R	Reanne	Solly
East Kent Hospitals University NHS Foundation Trust	S Turney	S	Sharon	Turney
East Kent Hospitals University NHS Foundation Trust	H Weston	H	Heather	Weston
Francis Crick Institute	M Ralser	M	Markus	Ralser
Gateshead NHS Trust	L Pearce	L	Lorraine	Pearce
Gateshead NHS Trust	S Pugmire	S		Pugmire
Gateshead NHS Trust	W Stoker	W	Wendy	Stoker
Gateshead NHS Trust	A Wilson	A	Ann	Wilson
Gateshead NHS Trust	W McCormick	W		McCormick
Great Western Hospital Foundation Trust	E Fraile	E	Eva	Fraile
Great Western Hospital Foundation Trust	J Ugoji	J	Jacinta	Ugoji
Guy’s and St Thomas’ NHS Foundation Trust	L AguilarJimenez	L A	Laura	Aguilar Jimenez
Guy’s and St Thomas’ NHS Foundation Trust	G Arbane	G	Gill	Arbane
Guy’s and St Thomas’ NHS Foundation Trust	S Betts	S	Sarah	Betts
Guy’s and St Thomas’ NHS Foundation Trust	K Bisnauthsing	K	Karen	Bisnauthsing
Guy’s and St Thomas’ NHS Foundation Trust	A Dewar	A		Dewar
Guy’s and St Thomas’ NHS Foundation Trust	N Hart	N	Nicholas	Hart
Guy’s and St Thomas’ NHS Foundation Trust	G Kaltsakas	G		Kaltsakas
Guy’s and St Thomas’ NHS Foundation Trust	H Kerslake	H	Helen	Kerslake
Guy’s and St Thomas’ NHS Foundation Trust	MM Magtoto	M M	Murphy	Magtoto
Guy’s and St Thomas’ NHS Foundation Trust	P Marino	P	Philip	Marino
Guy’s and St Thomas’ NHS Foundation Trust	LM Martinez	L M		Martinez
Guy’s and St Thomas’ NHS Foundation Trust	M Ostermann	M	Marlies	Ostermann
Guy’s and St Thomas’ NHS Foundation Trust	J Rossdale	J	Jennifer	Rossdale
Guy’s and St Thomas’ NHS Foundation Trust	TS Solano	T S	Teresa	Solano
Hampshire Hospitals NHS Foundation Trust	M Alvarez Corral	M	Maria	Alvarez Corral
Hampshire Hospitals NHS Foundation Trust	A Arias	A	Ava Maria	Arias
Hampshire Hospitals NHS Foundation Trust	E Bevan	E	Emily	Bevan
Hampshire Hospitals NHS Foundation Trust	D Griffin	D	Denise	Griffin
Hampshire Hospitals NHS Foundation Trust	J Martin	J	Jane	Martin
Hampshire Hospitals NHS Foundation Trust	J Owen	J		Owen
Hampshire Hospitals NHS Foundation Trust	S Payne	S	Sheila	Payne
Hampshire Hospitals NHS Foundation Trust	A Prabhu	A		Prabhu
Hampshire Hospitals NHS Foundation Trust	A Reed	A	Annabel	Reed
Hampshire Hospitals NHS Foundation Trust	W Storrar	W	Will	Storrar
Hampshire Hospitals NHS Foundation Trust	N Williams	N	Nick	Williams
Hampshire Hospitals NHS Foundation Trust	C Wrey Brown	C	Caroline	Wrey Brown
Harrogate and District NHD Foundation Trust	T Burdett	T	Tracy	Burdett
Harrogate and District NHD Foundation Trust	J Featherstone	J	James	Featherstone
Harrogate and District NHD Foundation Trust	C Lawson	C	Cathy	Lawson
Harrogate and District NHD Foundation Trust	A Layton	A	Alison	Layton
Harrogate and District NHD Foundation Trust	C Mills	C	Clare	Mills
Harrogate and District NHD Foundation Trust	L Stephenson	L	Lorraine	Stephenson
Health & Care Research Wales	Y Ellis	Y	Yvette	Ellis
Hull University Teaching Hospitals NHS Trust & University of Hull	P Atkin	P	Paul	Atkin
Hull University Teaching Hospitals NHS Trust & University of Hull	K Brindle	K		Brindle
Hull University Teaching Hospitals NHS Trust & University of Hull	M G Crook	M G	Michael	Crooks
Hull University Teaching Hospitals NHS Trust & University of Hull	K Drury	K	Katie	Drury
Hull University Teaching Hospitals NHS Trust & University of Hull	N Easom	N	Nicholas	Easom
Hull University Teaching Hospitals NHS Trust & University of Hull	R Flockton	R	Rachel	Flockton
Hull University Teaching Hospitals NHS Trust & University of Hull	L Holdsworth	L		Holdsworth
Hull University Teaching Hospitals NHS Trust & University of Hull	A Richards	A		Richards
Hull University Teaching Hospitals NHS Trust & University of Hull	D L Sykes	D L		Sykes
Hull University Teaching Hospitals NHS Trust & University of Hull	S Thackray-Nocera	S	Susannah	Thackray-Nocera
Hull University Teaching Hospitals NHS Trust & University of Hull	C Wright	C		Wright
Hywel Dda University Health Board	S Coetzee	S		Coetzee
Hywel Dda University Health Board	K Davies	K	Kim	Davies
Hywel Dda University Health Board	R Hughes	R A	Rachel Ann	Hughes
Hywel Dda University Health Board	R Loosley	R	Ronda	Loosley
Hywel Dda University Health Board	H McGuinness	H	Heather	McGuinness
Hywel Dda University Health Board	A Mohamed	A	Abdelrahman	Mohamed
Hywel Dda University Health Board	L O’Brien	L	Linda	O’Brien
Hywel Dda University Health Board	Z Omar	Z	Zohra	Omar
Hywel Dda University Health Board	E Perkins	E	Emma	Perkins
Hywel Dda University Health Board	J Phipps	J	Janet	Phipps
Hywel Dda University Health Board	G Ross	G	Gavin	Ross
Hywel Dda University Health Board	A Taylor	A	Abigail	Taylor
Hywel Dda University Health Board	H Tench	H	Helen	Tench
Hywel Dda University Health Board	R Wolf-Roberts	R	Rebecca	Wolf-Roberts
Imperial College Healthcare NHS Trust & Imperial College London	L Burden	L		Burden
Imperial College Healthcare NHS Trust & Imperial College London	E Calvelo	E	Ellen	Calvelo
Imperial College Healthcare NHS Trust & Imperial College London	B Card	B	Bethany	Card
Imperial College Healthcare NHS Trust & Imperial College London	C Carr	C	Caitlin	Carr
Imperial College Healthcare NHS Trust & Imperial College London	E R Chilvers	E R	Edwin	Chilvers
Imperial College Healthcare NHS Trust & Imperial College London	D Copeland	D	Donna	Copeland
Imperial College Healthcare NHS Trust & Imperial College London	P Cullinan	P		Cullinan
Imperial College Healthcare NHS Trust & Imperial College London	P Daly	P	Patrick	Daly
Imperial College Healthcare NHS Trust & Imperial College London	L Evison	L	Lynsey	Evison
Imperial College Healthcare NHS Trust & Imperial College London	T Fayzan	T	Tamanah	Fayzan
Imperial College Healthcare NHS Trust & Imperial College London	H Gordon	H	Hussain	Gordon
Imperial College Healthcare NHS Trust & Imperial College London	S Haq	S	Sulaimaan	Haq
Imperial College Healthcare NHS Trust & Imperial College London	R G Jenkins	R G	Gisli	Jenkins
Imperial College Healthcare NHS Trust & Imperial College London	C King	C	Clara	King
Imperial College Healthcare NHS Trust & Imperial College London	O Kon	O	Onn Min	Kon
Imperial College Healthcare NHS Trust & Imperial College London	K March	K	Katherine	March
Imperial College Healthcare NHS Trust & Imperial College London	M Mariveles	M	Myril	Mariveles
Imperial College Healthcare NHS Trust & Imperial College London	L McLeavey	L	Laura	McLeavey
Imperial College Healthcare NHS Trust & Imperial College London	N Mohamed	N	Noura	Mohamed
Imperial College Healthcare NHS Trust & Imperial College London	S Moriera	S	Silvia	Moriera
Imperial College Healthcare NHS Trust & Imperial College London	U Munawar	U	Unber	Munawar
Imperial College Healthcare NHS Trust & Imperial College London	J Nunag	J L	Jose Lloyd	Nunag
Imperial College Healthcare NHS Trust & Imperial College London	U Nwanguma	U	Uchechi	Nwanguma
Imperial College Healthcare NHS Trust & Imperial College London	L Orriss-Dib	L	Lorna	Orriss-Dib
Imperial College Healthcare NHS Trust & Imperial College London	A Ross	A	Alexandra	Ross
Imperial College Healthcare NHS Trust & Imperial College London	M Roy	M	Maura	Roy
Imperial College Healthcare NHS Trust & Imperial College London	E Russell	E	Emily	Russell
Imperial College Healthcare NHS Trust & Imperial College London	K Samuel	K	Katherine	Samuel
Imperial College Healthcare NHS Trust & Imperial College London	J Schronce	J		Schronce
Imperial College Healthcare NHS Trust & Imperial College London	N Simpson	N	Neil	Simpson
Imperial College Healthcare NHS Trust & Imperial College London	L Tarusan	L	Lawrence	Tarusan
Imperial College Healthcare NHS Trust & Imperial College London	D C Thomas	D C	David	Thomas
Imperial College Healthcare NHS Trust & Imperial College London	C Wood	C	Chloe	Wood
Imperial College Healthcare NHS Trust & Imperial College London	N Yasmin	N	Najira	Yasmin
Imperial College London	D Altmann	D	Danny	Altmann
Imperial College London	L S Howard	L S	Luke	Howard
Imperial College London	D Johnston	D	Desmond	Johnston
Imperial College London	A Lingford-Hughes	A	Anne	Lingford-Hughes
Imperial College London	W D-C Man	W D-C	William	Man
Imperial College London	J Mitchell	J	Jane	Mitchell
Imperial College London	P L Molyneaux	P L	Philip	Molyneaux
Imperial College London	C Nicolaou	C	Christos	Nicolaou
Imperial College London	D P O'Regan	D P		O'Regan
Imperial College London	L Price	L		Price
Imperial College London	J Quint	J	Jenni	Quint
Imperial College London	D Smith	D	David	Smith
Imperial College London	R S Thwaites	R S	Ryan	Thwaites
Imperial College London	J Valabhji	J	Jonathon	Valabhji
Imperial College London	S Walsh	S	Simon	Walsh
Imperial College London	C M Efstathiou	C M	Claudia	Efstathiou
Imperial College London	F Liew	F	Felicity	Liew
Imperial College London	A Frankel	A	Anew	Frankel
Imperial College London	L Lightstone	L	Liz	Lightstone
Imperial College London	S McAdoo	S	Steve	McAdoo
Imperial College London	M Wilkins	M	Martin	Wilkins
Imperial College London	M Willicombe	M	Michelle	Willicombe
Institute of Cardiovascular & Medical Sciences, BHF Glasgow Cardiovoascular Research Centre, Universitty of Glasgow	R Touyz	R		Touyz
Kettering General Hospital NHS Trust	A-M Guerdette	A-M	Anne-Marie	Guerdette
Kettering General Hospital NHS Trust	M Hewitt	M	Melanie	Hewitt
Kettering General Hospital NHS Trust	R Reddy	R		Reddy
Kettering General Hospital NHS Trust	K Warwick	K	Katie	Warwick
Kettering General Hospital NHS Trust	S White	S	Sonia	White
Kidney Research UK	A McMahon	A	Aisling	McMahon
King’s College Hospital NHS Foundation Trust & Kings College London	O Adeyemi	O	Oluwaseun	Adeyemi
King’s College Hospital NHS Foundation Trust & Kings College London	R Adrego	R	Rita	Adrego
King’s College Hospital NHS Foundation Trust & Kings College London	H Assefa-Kebede	H	Hosanna	Assefa-Kebede
King’s College Hospital NHS Foundation Trust & Kings College London	J Breeze	J	Jonathon	Breeze
King’s College Hospital NHS Foundation Trust & Kings College London	S Byrne	S		Byrne
King’s College Hospital NHS Foundation Trust & Kings College London	P Dulawan	P	Pearl	Dulawan
King’s College Hospital NHS Foundation Trust & Kings College London	A Hoare	A	Amy	Hoare
King’s College Hospital NHS Foundation Trust & Kings College London	C J Jolley	C J	Caroline	Jolley
King’s College Hospital NHS Foundation Trust & Kings College London	A Knighton	A	Abigail	Knighton
King’s College Hospital NHS Foundation Trust & Kings College London	S Patale	S	Sheetal	Patale
King’s College Hospital NHS Foundation Trust & Kings College London	I Peralta	I	Ida	Peralta
King’s College Hospital NHS Foundation Trust & Kings College London	N Powell	N	Natassia	Powell
King’s College Hospital NHS Foundation Trust & Kings College London	A Ramos	A	Albert	Ramos
King’s College Hospital NHS Foundation Trust & Kings College London	K Shevket	K		Shevket
King’s College Hospital NHS Foundation Trust & Kings College London	F Speranza	F	Fabio	Speranza
King’s College Hospital NHS Foundation Trust & Kings College London	A Te	A	Amelie	Te
King’s College London, British Heart Foundation Centre, London, UK & King’s College Hospital NHS Foundation Trust, London, UK	A Shah	A	Ajay	Shah
Kings College Hospital / Guys and St Thomas NHS FT	A Chiribiri	A		Chiribiri
Kings College Hospital / Guys and St Thomas NHS FT	C O'Brien	C		O'Brien
Kings College Hospital NHS Foundation Trust & Kings College London	A Hayday	A		Hayday
King's College Hospital NHS Foundation Trust & Kings College London	M Malim	M		Malim
King's College London	K Bramham	K	Kate	Bramham
King's College London	M Brown	M		Brown
King's College London	K Ismail	K	Khalida	Ismail
King's College London	T Nicholson	T	Tim	Nicholson
King's College London	C Pariante	C	Carmen	Pariante
King's College London	C Sharpe	C	Claire	Sharpe
King's College London	S Wessely	S	Simon	Wessely
King's College London	J Whitney	J		Whitney
Leeds Teaching Hospitals & University of Leeds	A Ashworth	A	Andrew	Ashworth
Leeds Teaching Hospitals & University of Leeds	P Beirne	P	Paul	Beirne
Leeds Teaching Hospitals & University of Leeds	J Clarke	J	Jude	Clarke
Leeds Teaching Hospitals & University of Leeds	C Coupland	C		Coupland
Leeds Teaching Hospitals & University of Leeds	M Dalton	M	Matthhew	Dalton
Leeds Teaching Hospitals & University of Leeds	C Favager	C	Clair	Favager
Leeds Teaching Hospitals & University of Leeds	J Glossop	J	Jodie	Glossop
Leeds Teaching Hospitals & University of Leeds	J Greenwood	J	John	Greenwood
Leeds Teaching Hospitals & University of Leeds	L Hall	L	Lucy	Hall
Leeds Teaching Hospitals & University of Leeds	T Hardy	T	Tim	Hardy
Leeds Teaching Hospitals & University of Leeds	A Humphries	A	Amy	Humphries
Leeds Teaching Hospitals & University of Leeds	J Murira	J	Jennifer	Murira
Leeds Teaching Hospitals & University of Leeds	D Peckham	D	Dan	Peckham
Leeds Teaching Hospitals & University of Leeds	S Plein	S		Plein
Leeds Teaching Hospitals & University of Leeds	J Rangeley	J	Jade	Rangeley
Leeds Teaching Hospitals & University of Leeds	G Saalmink	G	Gwen	Saalmink
Leeds Teaching Hospitals & University of Leeds	A L Tan	A L	Ai Lyn	Tan
Leeds Teaching Hospitals & University of Leeds	E Wade	E	Elaine	Wade
Leeds Teaching Hospitals & University of Leeds	B Whittam	B	Beverley	Whittam
Leeds Teaching Hospitals & University of Leeds	N Window	N	Nicola	Window
Leeds Teaching Hospitals & University of Leeds	J Woods	J	Janet	Woods
Lewisham & Greenwich NHS Trust	G Coakley	G		Coakley
Liverpool University Hospitals NHS Foundation Trust & University of Liverpool	L Turtle	L	Lance	Turtle
Liverpool University Hospitals NHS Foundation Trust & University of Liverpool	L Allerton	L	Lisa	Allerton
Liverpool University Hospitals NHS Foundation Trust & University of Liverpool	AM Allt	AM	Ann Marie	Allt
Liverpool University Hospitals NHS Foundation Trust & University of Liverpool	M Beadsworth	M		Beadsworth
Liverpool University Hospitals NHS Foundation Trust & University of Liverpool	A Berridge	A	Anthony	Berridge
Liverpool University Hospitals NHS Foundation Trust & University of Liverpool	J Brown	J	Jo	Brown
Liverpool University Hospitals NHS Foundation Trust & University of Liverpool	S Cooper	S	Shirley	Cooper
Liverpool University Hospitals NHS Foundation Trust & University of Liverpool	A Cross	A	Andy	Cross
Liverpool University Hospitals NHS Foundation Trust & University of Liverpool	S Defres	S	Sylviane	Defres
Liverpool University Hospitals NHS Foundation Trust & University of Liverpool	S L Dobson	S L		Dobson
Liverpool University Hospitals NHS Foundation Trust & University of Liverpool	J Earley	J	Joanne	Earley
Liverpool University Hospitals NHS Foundation Trust & University of Liverpool	N French	N		French
Liverpool University Hospitals NHS Foundation Trust & University of Liverpool	W Greenhalf	W	William	Greenhalf
Liverpool University Hospitals NHS Foundation Trust & University of Liverpool	K Hainey	K	Kera	Hainey
Liverpool University Hospitals NHS Foundation Trust & University of Liverpool	H E Hardwick	H E	Hayley	Hardwick
Liverpool University Hospitals NHS Foundation Trust & University of Liverpool	J Hawkes	J	Jenny	Hawkes
Liverpool University Hospitals NHS Foundation Trust & University of Liverpool	V Highett	V	Victoria	Highett
Liverpool University Hospitals NHS Foundation Trust & University of Liverpool	S Kaprowska	S	Sabina	Kaprowska
Liverpool University Hospitals NHS Foundation Trust & University of Liverpool	A L Key	A L	Angela	Key
Liverpool University Hospitals NHS Foundation Trust & University of Liverpool	L Lavelle-Langham	L	Lara	Lavelle-Langham
Liverpool University Hospitals NHS Foundation Trust & University of Liverpool	N Lewis-Burke	N		Lewis-Burke
Liverpool University Hospitals NHS Foundation Trust & University of Liverpool	G Madzamba	G	Gladys	Madzamba
Liverpool University Hospitals NHS Foundation Trust & University of Liverpool	F Malein	F	Flora	Malein
Liverpool University Hospitals NHS Foundation Trust & University of Liverpool	S Marsh	S	Sophie	Marsh
Liverpool University Hospitals NHS Foundation Trust & University of Liverpool	C Mears	C	Chloe	Mears
Liverpool University Hospitals NHS Foundation Trust & University of Liverpool	L Melling	L	Lucy	Melling
Liverpool University Hospitals NHS Foundation Trust & University of Liverpool	M J Noonan	M J	Matthew	Noonan
Liverpool University Hospitals NHS Foundation Trust & University of Liverpool	L Poll	L		Poll
Liverpool University Hospitals NHS Foundation Trust & University of Liverpool	J Pratt	J	James	Pratt
Liverpool University Hospitals NHS Foundation Trust & University of Liverpool	E Richardson	E	Emma	Richardson
Liverpool University Hospitals NHS Foundation Trust & University of Liverpool	A Rowe	A	Anna	Rowe
Liverpool University Hospitals NHS Foundation Trust & University of Liverpool	M G Semple	M G	Calum	Semple
Liverpool University Hospitals NHS Foundation Trust & University of Liverpool	V Shaw	V	Victoria	Shaw
Liverpool University Hospitals NHS Foundation Trust & University of Liverpool	K A Tripp	K A		Tripp
Liverpool University Hospitals NHS Foundation Trust & University of Liverpool	L O Wajero	L O	Lilian	Wajero
Liverpool University Hospitals NHS Foundation Trust & University of Liverpool	S A Williams-Howard	S A		Williams-Howard
Liverpool University Hospitals NHS Foundation Trust & University of Liverpool	D G Wootton	D G	Dan	Wootton
Liverpool University Hospitals NHS Foundation Trust & University of Liverpool	J Wyles	J		Wyles
London North West University Healthcare NHS Trust	S N Diwanji	S N	Shalin	Diwanji
London North West University Healthcare NHS Trust	S Gurram	S	Sambasivarao	Gurram
London North West University Healthcare NHS Trust	P Papineni	P	Padmasayee	Papineni
London North West University Healthcare NHS Trust	S Quaid	S	Sheena	Quaid
London North West University Healthcare NHS Trust	G F Tiongson	G F	Gerlynn	Tiongson
London North West University Healthcare NHS Trust	E Watson	E	Ekaterina	Watson
London School of Hygiene & Tropical Medicine	A Briggs	A	Andrew	Briggs
London School of Hygiene & Tropical Medicine	M Marks	M	Michael	Marks
Long Covid Support	C Hastie	C	Claire	Hastie
Long Covid Support	N Rogers	N	Natalie	Rogers
Long Covid Support	N Smith	N	Nikki	Smith
Loughborough University	D Stensel	D	David	Stensel
Loughborough University	L Bishop	L	Lettie	Bishop
Manchester Centre for Clinical Neurosciences, Salford Royal NHS Foundation Trust	K McIvor	K	Katherine	McIvor
Manchester University NHD Foundation Trust	P Rivera-Ortega	P	Pilar	Rivera-Ortega
Manchester University NHS Foundation Trust & University of Manchester	B Al-Sheklly	B	Bashar	Al-Sheklly
Manchester University NHS Foundation Trust & University of Manchester	C Avram	C	Cristina	Avram
Manchester University NHS Foundation Trust & University of Manchester	J Blaikely	J	John	Blaikely
Manchester University NHS Foundation Trust & University of Manchester	M Buch	M		Buch
Manchester University NHS Foundation Trust & University of Manchester	N Choudhury	N		Choudhury
Manchester University NHS Foundation Trust & University of Manchester	D Faluyi	D	David	Faluyi
Manchester University NHS Foundation Trust & University of Manchester	T Felton	T		Felton
Manchester University NHS Foundation Trust & University of Manchester	T Gorsuch	T		Gorsuch
Manchester University NHS Foundation Trust & University of Manchester	N A Hanley	N A	Neil	Hanley
Manchester University NHS Foundation Trust & University of Manchester	A Horsley	A	Alex	Horsley
Manchester University NHS Foundation Trust & University of Manchester	T Hussell	T	Tracy	Hussell
Manchester University NHS Foundation Trust & University of Manchester	Z Kausar	Z	Zunaira	Kausar
Manchester University NHS Foundation Trust & University of Manchester	N Odell	N	Natasha	Odell
Manchester University NHS Foundation Trust & University of Manchester	R Osbourne	R	Rebecca	Osbourne
Manchester University NHS Foundation Trust & University of Manchester	K Piper Hanley	K	Karen	Piper Hanley
Manchester University NHS Foundation Trust & University of Manchester	K Radhakrishnan	K		Radhakrishnan
Manchester University NHS Foundation Trust & University of Manchester	S Stockdale	S	Sue	Stockdale
McPin Foundation	T Kabir	T	Thomas	Kabir
Monash Biomedicine Discovery Institute & Department of Biochemistry and Molecular Biology, Monash University, Clayton, Australia	E Coughlan	E	Eamon	Coughlan
MRC - University of Glasgow Centre for Virus Research	J T Scott	J T	Janet	Scott
MRC Human Genetics Unit, Institute of Genetics and Molecular Medicine, University of Edinburgh, Western General Hospital, Edinburgh	M Wham	M	Murray	Wham
National Heart and Lung Institute, Imperial College London, London, United Kingdom	P J M Openshaw	P J M	Peter	Openshaw
Newcastle University / Chair of NIHR Demantia TRC	D Burn	D	David	Burn
Newcastle upon Tyne Hospitals NHS Foundation Trust & University of Newcastle	A Ayoub	A		Ayoub
Newcastle upon Tyne Hospitals NHS Foundation Trust & University of Newcastle	J Brown	J		Brown
Newcastle upon Tyne Hospitals NHS Foundation Trust & University of Newcastle	G Burns	G		Burns
Newcastle upon Tyne Hospitals NHS Foundation Trust & University of Newcastle	G Davies	G	Gareth	Davies
Newcastle upon Tyne Hospitals NHS Foundation Trust & University of Newcastle	A De Soyza	A	Anthony	De Soyza
Newcastle upon Tyne Hospitals NHS Foundation Trust & University of Newcastle	C Echevarria	C	Carlos	Echevarria
Newcastle upon Tyne Hospitals NHS Foundation Trust & University of Newcastle	H Fisher	H	Helen	Fisher
Newcastle upon Tyne Hospitals NHS Foundation Trust & University of Newcastle	C Francis	C		Francis
Newcastle upon Tyne Hospitals NHS Foundation Trust & University of Newcastle	A Greenhalgh	A	Alan	Greenhalgh
Newcastle upon Tyne Hospitals NHS Foundation Trust & University of Newcastle	P Hogarth	P	Philip	Hogarth
Newcastle upon Tyne Hospitals NHS Foundation Trust & University of Newcastle	J Hughes	J	Joan	Hughes
Newcastle upon Tyne Hospitals NHS Foundation Trust & University of Newcastle	K Jiwa	K	Kasim	Jiwa
Newcastle upon Tyne Hospitals NHS Foundation Trust & University of Newcastle	G Jones	G		Jones
Newcastle upon Tyne Hospitals NHS Foundation Trust & University of Newcastle	G MacGowan	G		MacGowan
Newcastle upon Tyne Hospitals NHS Foundation Trust & University of Newcastle	D Price	D		Price
Newcastle upon Tyne Hospitals NHS Foundation Trust & University of Newcastle	A Sayer	A	Avan	Sayer
Newcastle upon Tyne Hospitals NHS Foundation Trust & University of Newcastle	J Simpson	J	John	Simpson
Newcastle upon Tyne Hospitals NHS Foundation Trust & University of Newcastle	H Tedd	H		Tedd
Newcastle upon Tyne Hospitals NHS Foundation Trust & University of Newcastle	S Thomas	S		Thomas
Newcastle upon Tyne Hospitals NHS Foundation Trust & University of Newcastle	S West	S	Sophie	West
Newcastle upon Tyne Hospitals NHS Foundation Trust & University of Newcastle	M Witham	M		Witham
Newcastle upon Tyne Hospitals NHS Foundation Trust & University of Newcastle	S Wright	S		Wright
Newcastle upon Tyne Hospitals NHS Foundation Trust & University of Newcastle	A Young	A		Young
NHS Dumfries and Galloway	M J McMahon	M J	Michael	McMahon
NHS Dumfries and Galloway	P Neill	P	Paula	Neill
NHS Greater Glasgow and Clyde Health Board & University of Glasgow	D Anderson	D	David	Anderson
NHS Greater Glasgow and Clyde Health Board & University of Glasgow	N Basu	N	Neil	Basu
NHS Greater Glasgow and Clyde Health Board & University of Glasgow	H Bayes	H	Hannah	Bayes
NHS Greater Glasgow and Clyde Health Board & University of Glasgow	A Brown	A	Ammani	Brown
NHS Greater Glasgow and Clyde Health Board & University of Glasgow	A Dougherty	A	Andrew	Dougherty
NHS Greater Glasgow and Clyde Health Board & University of Glasgow	K Fallon	K		Fallon
NHS Greater Glasgow and Clyde Health Board & University of Glasgow	L Gilmour	L		Gilmour
NHS Greater Glasgow and Clyde Health Board & University of Glasgow	D Grieve	D		Grieve
NHS Greater Glasgow and Clyde Health Board & University of Glasgow	K Mangion	K		Mangion
NHS Greater Glasgow and Clyde Health Board & University of Glasgow	A Morrow	A		Morrow
NHS Greater Glasgow and Clyde Health Board & University of Glasgow	R Sykes	R		Sykes
NHS Greater Glasgow and Clyde Health Board & University of Glasgow	C Berry	C	Colin	Berry
NHS Greater Glasgow and Clyde Health Board & University of Glasgow	I B McInnes	I B		McInnes
NHS Greater Glasgow and Clyde Health Board & University of Glasgow	K Scott	K	Kathryn	Scott
NHS Highland	F Barrett	F	Fiona	Barrett
NHS Highland	A Donaldson	A		Donaldson
NHS Highland	E K Sage	E K	Beth	Sage
NHS Lanarkshire	D Bell	M	Murdina	Bell
NHS Lanarkshire	A Brown	A	Angela	Brown
NHS Lanarkshire	M Brown	M		Brown
NHS Lanarkshire	R Hamil	R		Hamil
NHS Lanarkshire	K Leitch	K	Karen	Leitch
NHS Lanarkshire	L Macliver	L		Macliver
NHS Lanarkshire	M Patel	M	Manish	Patel
NHS Lanarkshire	J Quigley	J	Jackie	Quigley
NHS Lanarkshire	A Smith	A	Andrew	Smith
NHS Lanarkshire	B Welsh	B		Welsh
NHS Lothian & University of Edinburgh	G Choudhury	G	Gaunab	Choudhury
NHS Lothian & University of Edinburgh	S Clohisey	S		Clohisey
NHS Lothian & University of Edinburgh	A Deans	A	Andrew	Deans
NHS Lothian & University of Edinburgh	A B Docherty	A B	Annemarie	Docherty
NHS Lothian & University of Edinburgh	J Furniss	J		Furniss
NHS Lothian & University of Edinburgh	E M Harrison	E M	Ewen	Harrison
NHS Lothian & University of Edinburgh	S Kelly	S		Kelly
NHS Lothian & University of Edinburgh	A Sheikh	A	Aziz	Sheikh
NHS Tayside & University of Dundee	J D Chalmers	J D	James	Chalmers
NHS Tayside & University of Dundee	D Connell	D	David	Connell
NHS Tayside & University of Dundee	C Deas	C		Deas
NHS Tayside & University of Dundee	A Elliott	A	Anne	Elliott
NHS Tayside & University of Dundee	J George	J		George
NHS Tayside & University of Dundee	S Mohammed	S		Mohammed
NHS Tayside & University of Dundee	J Rowland	J		Rowland
NHS Tayside & University of Dundee	A R Solstice	AR		Solstice
NHS Tayside & University of Dundee	D Sutherland	D	Debbie	Sutherland
NHS Tayside & University of Dundee	C J Tee	CJ	Caroline	Tee
NIHR Leicester Biomedical Research Centre-Respiratory Patient and Public Involvement Group	J Bunker	J	Jenny	Bunker
NIHR Leicester Biomedical Research Centre-Respiratory Patient and Public Involvement Group	R Gill	R	Rhyan	Gill
NIHR Leicester Biomedical Research Centre-Respiratory Patient and Public Involvement Group	R Nathu	R	Rashmita	Nathu
NIHR Office for Clinical Research Infrastructure	K Holmes	K	Katie	Holmes
North Bristol NHS Trust & University of Bristol	H Adamali	H		Adamali
North Bristol NHS Trust & University of Bristol	D Arnold	D	David	Arnold
North Bristol NHS Trust & University of Bristol	S Barratt	S	Shaney	Barratt
North Bristol NHS Trust & University of Bristol	A Dipper	A		Dipper
North Bristol NHS Trust & University of Bristol	S Dunn	S	Sarah	Dunn
North Bristol NHS Trust & University of Bristol	N Maskell	N	Nick	Maskell
North Bristol NHS Trust & University of Bristol	A Morley	A	Anna	Morley
North Bristol NHS Trust & University of Bristol	L Morrison	L	Leigh	Morrison
North Bristol NHS Trust & University of Bristol	L Stadon	L	Louise	Stadon
North Bristol NHS Trust & University of Bristol	S Waterson	S	Samuel	Waterson
North Bristol NHS Trust & University of Bristol	H Welch	H		Welch
North Middlesex University Hospital NHS Trust	B Jayaraman	B	Bhagy	Jayaraman
North Middlesex University Hospital NHS Trust	T Light	T	Tessa	Light
Northumbria University	I Vogiatzis	I	Ioannis	Vogiatzis
Nottingham University Hospitals NHS Trust & University of Nottingham	P Almeida	P	Paula	Almeida
Nottingham University Hospitals NHS Trust & University of Nottingham	C E Bolton	C E	Charlotte	Bolton
Nottingham University Hospitals NHS Trust & University of Nottingham	A Hosseini	A	Akram	Hosseini
Nottingham University Hospitals NHS Trust & University of Nottingham	L Matthews	L	Laura	Matthews
Nottingham University Hospitals NHS Trust & University of Nottingham	R Needham	R	Robert	Needham
Nottingham University Hospitals NHS Trust & University of Nottingham	K Shaw	K	Karen	Shaw
Nottingham University Hospitals NHS Trust & University of Nottingham	A K Thomas	A K	Andrew	Thomas
Nottingham University Hospitals NHS Trust & University of Nottingham	J Bonnington	J		Bonnington
Nottingham University Hospitals NHS Trust & University of Nottingham	M Chrystal	M	Melanie	Chrystal
Nottingham University Hospitals NHS Trust & University of Nottingham	C Dupont	C	Catherine	Dupont
Nottingham University Hospitals NHS Trust & University of Nottingham	P L Greenhaff	P L	Paul	Greenhaff
Nottingham University Hospitals NHS Trust & University of Nottingham	A Gupta	A	Ayushman	Gupta
Nottingham University Hospitals NHS Trust & University of Nottingham	W Jang	W		Jang
Nottingham University Hospitals NHS Trust & University of Nottingham	S Linford	S		Linford
Nottingham University Hospitals NHS Trust & University of Nottingham	A Nikolaidis	A	Athanasios	Nikolaidis
Nottingham University Hospitals NHS Trust & University of Nottingham	S Prosper	S	Sabrina	Prosper
Oxford University Hospitals NHS Foundation Trust	A Burns	A		Burns
Oxford University Hospitals NHS Foundation Trust	N Kanellakis	N		Kanellakis
Oxford University Hospitals NHS Foundation Trust & University of Oxford	V M Ferreira	V		Ferreira
Oxford University Hospitals NHS Foundation Trust & University of Oxford	C Nikolaidou	C		Nikolaidou
Oxford University Hospitals NHS Foundation Trust & University of Oxford	C Xie	C		Xie
Oxford University Hospitals NHS Foundation Trust & University of Oxford	M Ainsworth	M	Mark	Ainsworth
Oxford University Hospitals NHS Foundation Trust & University of Oxford	A Alamoudi	A	Asma	Alamoudi
Oxford University Hospitals NHS Foundation Trust & University of Oxford	A Bloss	A	Angela	Bloss
Oxford University Hospitals NHS Foundation Trust & University of Oxford	P Carter	P	Penny	Carter
Oxford University Hospitals NHS Foundation Trust & University of Oxford	M Cassar	M		Cassar
Oxford University Hospitals NHS Foundation Trust & University of Oxford	J Chen	J	Jin	Chen
Oxford University Hospitals NHS Foundation Trust & University of Oxford	F Conneh	F	Florence	Conneh
Oxford University Hospitals NHS Foundation Trust & University of Oxford	T Dong	T		Dong
Oxford University Hospitals NHS Foundation Trust & University of Oxford	R I Evans	R I	Ranuromanana	Evans
Oxford University Hospitals NHS Foundation Trust & University of Oxford	E Fraser	E	Emily	Fraser
Oxford University Hospitals NHS Foundation Trust & University of Oxford	J R Geddes	J R	John	Geddes
Oxford University Hospitals NHS Foundation Trust & University of Oxford	F Gleeson	F		Gleeson
Oxford University Hospitals NHS Foundation Trust & University of Oxford	P Harrison	P	Paul	Harrison
Oxford University Hospitals NHS Foundation Trust & University of Oxford	M Havinden-Williams	M	May	Havinden-Williams
Oxford University Hospitals NHS Foundation Trust & University of Oxford	L P Ho	L P	Ling Pei	Ho
Oxford University Hospitals NHS Foundation Trust & University of Oxford	P Jezzard	P		Jezzard
Oxford University Hospitals NHS Foundation Trust & University of Oxford	I Koychev	I	Ivan	Koychev
Oxford University Hospitals NHS Foundation Trust & University of Oxford	P Kurupati	P	Prathiba	Kurupati
Oxford University Hospitals NHS Foundation Trust & University of Oxford	H McShane	H		McShane
Oxford University Hospitals NHS Foundation Trust & University of Oxford	C Megson	C	Clare	Megson
Oxford University Hospitals NHS Foundation Trust & University of Oxford	S Neubauer	S	Stefan	Neubauer
Oxford University Hospitals NHS Foundation Trust & University of Oxford	D Nicoll	D	Debby	Nicoll
Oxford University Hospitals NHS Foundation Trust & University of Oxford	G Ogg	G		Ogg
Oxford University Hospitals NHS Foundation Trust & University of Oxford	E Pacpaco	E	Edmund	Pacpaco
Oxford University Hospitals NHS Foundation Trust & University of Oxford	M Pavlides	M		Pavlides
Oxford University Hospitals NHS Foundation Trust & University of Oxford	Y Peng	Y	Yanchun	Peng
Oxford University Hospitals NHS Foundation Trust & University of Oxford	N Petousi	N	Nayia	Petousi
Oxford University Hospitals NHS Foundation Trust & University of Oxford	J Pimm	J	John	Pimm
Oxford University Hospitals NHS Foundation Trust & University of Oxford	N M Rahman	N M	Najib	Rahman
Oxford University Hospitals NHS Foundation Trust & University of Oxford	B Raman	B	Betty	Raman
Oxford University Hospitals NHS Foundation Trust & University of Oxford	M J Rowland	M J		Rowland
Oxford University Hospitals NHS Foundation Trust & University of Oxford	K Saunders	K	Kathryn	Saunders
Oxford University Hospitals NHS Foundation Trust & University of Oxford	M Sharpe	M	Michael	Sharpe
Oxford University Hospitals NHS Foundation Trust & University of Oxford	N Talbot	N	Nick	Talbot
Oxford University Hospitals NHS Foundation Trust & University of Oxford	E M Tunnicliffe	E M		Tunnicliffe
Queen Mary University of London	A Korszun	A	Ania	Korszun
Roslin Institute, The University of Edinburgh, Edinburgh, EH8 9AG, UK	S Kerr	S	Steven	Kerr
Royal Brompton and Harefield Clinical Group, Guy’s and St Thomas’ NHS Foundation trust.	R E Barker	R E		Barker
Royal Brompton and Harefield Clinical Group, Guy’s and St Thomas’ NHS Foundation trust.	D Cristiano	D	Daniele	Cristiano
Royal Brompton and Harefield Clinical Group, Guy’s and St Thomas’ NHS Foundation trust.	N Dormand	N		Dormand
Royal Brompton and Harefield Clinical Group, Guy’s and St Thomas’ NHS Foundation trust.	P George	P		George
Royal Brompton and Harefield Clinical Group, Guy’s and St Thomas’ NHS Foundation trust.	M Gummadi	M	Mahitha	Gummadi
Royal Brompton and Harefield Clinical Group, Guy’s and St Thomas’ NHS Foundation trust.	S Kon	S		Kon
Royal Brompton and Harefield Clinical Group, Guy’s and St Thomas’ NHS Foundation trust.	K Liyanage	K	Kamal	Liyanage
Royal Brompton and Harefield Clinical Group, Guy’s and St Thomas’ NHS Foundation trust.	C M Nolan	C M		Nolan
Royal Brompton and Harefield Clinical Group, Guy’s and St Thomas’ NHS Foundation trust.	B Patel	B		Patel
Royal Brompton and Harefield Clinical Group, Guy’s and St Thomas’ NHS Foundation trust.	S Patel	S	Suhani	Patel
Royal Brompton and Harefield Clinical Group, Guy’s and St Thomas’ NHS Foundation trust.	O Polgar	O	Oliver	Polgar
Royal Brompton and Harefield Clinical Group, Guy’s and St Thomas’ NHS Foundation trust.	L Price	L		Price
Royal Brompton and Harefield Clinical Group, Guy’s and St Thomas’ NHS Foundation trust.	P Shah	P		Shah
Royal Brompton and Harefield Clinical Group, Guy’s and St Thomas’ NHS Foundation trust.	S Singh	S	Suver	Singh
Royal Brompton and Harefield Clinical Group, Guy’s and St Thomas’ NHS Foundation trust.	J A Walsh	J A		Walsh
Royal Devon and Exeter NHS Trust	M Gibbons	M	Michael	Gibbons
Royal Free London NHS Foundation Trust	S Ahmad	S	Shanaz	Ahmad
Royal Free London NHS Foundation Trust	S Brill	S	Simon	Brill
Royal Free London NHS Foundation Trust	J Hurst	J	John	Hurst
Royal Free London NHS Foundation Trust	H Jarvis	H	Hannah	Jarvis
Royal Free London NHS Foundation Trust	L Lim	L	Lai	Lim
Royal Free London NHS Foundation Trust	S Mandal	S		Mandal
Royal Free London NHS Foundation Trust	D Matila	D	Darwin	Matila
Royal Free London NHS Foundation Trust	O Olaosebikan	O	Olaoluwa	Olaosebikan
Royal Free London NHS Foundation Trust	C Singh	C	Claire	Singh
Royal Free London NHS Foundation Trust	C Laing	C		Laing
Royal Papworth Hospital NHS Foundation Trust	H Baxendale	H	Helen	Baxendale
Royal Papworth Hospital NHS Foundation Trust	L Garner	L	Lucie	Garner
Royal Papworth Hospital NHS Foundation Trust	C Johnson	C		Johnson
Royal Papworth Hospital NHS Foundation Trust	J Mackie	J		Mackie
Royal Papworth Hospital NHS Foundation Trust	A Michael	A	Alice	Michael
Royal Papworth Hospital NHS Foundation Trust	J Newman	J		Newman
Royal Papworth Hospital NHS Foundation Trust	J Pack	J	Jamie	Pack
Royal Papworth Hospital NHS Foundation Trust	K Paques	K		Paques
Royal Papworth Hospital NHS Foundation Trust	H Parfrey	H		Parfrey
Royal Papworth Hospital NHS Foundation Trust	J Parmar	J		Parmar
Royal Papworth Hospital NHS Foundation Trust	A Reddy	A		Reddy
Royal Surrey NHS Foundation Trust	M Halling-Brown	M	Mark	Halling-Brown
Salford Royal NHS Foundation Trust	P Dark	P		Dark
Salford Royal NHS Foundation Trust	N Diar-Bakerly	N	Nawar	Diar-Bakerly
Salford Royal NHS Foundation Trust	D Evans	D		Evans
Salford Royal NHS Foundation Trust	E Hardy	E		Hardy
Salford Royal NHS Foundation Trust	A Harvey	A	Alice	Harvey
Salford Royal NHS Foundation Trust	D Holgate	D		Holgate
Salford Royal NHS Foundation Trust	S Knight	S	Sean	Knight
Salford Royal NHS Foundation Trust	N Mairs	N		Mairs
Salford Royal NHS Foundation Trust	N Majeed	N		Majeed
Salford Royal NHS Foundation Trust	L McMorrow	L		McMorrow
Salford Royal NHS Foundation Trust	J Oxton	J		Oxton
Salford Royal NHS Foundation Trust	J Pendlebury	J	Jessica	Pendlebury
Salford Royal NHS Foundation Trust	C Summersgill	C		Summersgill
Salford Royal NHS Foundation Trust	R Ugwuoke	R		Ugwuoke
Salford Royal NHS Foundation Trust	S Whittaker	S		Whittaker
Salisbury NHS Foundation Trust	W Matimba-Mupaya	W	Wadzanai	Matimba-Mupaya
Salisbury NHS Foundation Trust	S Strong-Sheldrake	S	Sophia	Strong-Sheldrake
School of Cardiovascular Medicine & Sciences. King’s College London	P Chowienczyk	P	Phillip	Chowienczyk
Sheffield Teaching NHS Foundation Trust & University of Sheffield	J Bagshaw	J		Bagshaw
Sheffield Teaching NHS Foundation Trust & University of Sheffield	M Begum	M		Begum
Sheffield Teaching NHS Foundation Trust & University of Sheffield	K Birchall	K		Birchall
Sheffield Teaching NHS Foundation Trust & University of Sheffield	R Butcher	R	Robyn	Butcher
Sheffield Teaching NHS Foundation Trust & University of Sheffield	H Carborn	H		Carborn
Sheffield Teaching NHS Foundation Trust & University of Sheffield	F Chan	F	Flora	Chan
Sheffield Teaching NHS Foundation Trust & University of Sheffield	K Chapman	K	Kerry	Chapman
Sheffield Teaching NHS Foundation Trust & University of Sheffield	Y Cheng	Y	Yutung	Cheng
Sheffield Teaching NHS Foundation Trust & University of Sheffield	L Chetham	L	Luke	Chetham
Sheffield Teaching NHS Foundation Trust & University of Sheffield	C Clark	C	Cameron	Clark
Sheffield Teaching NHS Foundation Trust & University of Sheffield	Z Coburn	Z	Zach	Coburn
Sheffield Teaching NHS Foundation Trust & University of Sheffield	J Cole	J	Joby	Cole
Sheffield Teaching NHS Foundation Trust & University of Sheffield	M Dixon	M	Myles	Dixon
Sheffield Teaching NHS Foundation Trust & University of Sheffield	A Fairman	A	Alexandra	Fairman
Sheffield Teaching NHS Foundation Trust & University of Sheffield	J Finnigan	J		Finnigan
Sheffield Teaching NHS Foundation Trust & University of Sheffield	H Foot	H		Foot
Sheffield Teaching NHS Foundation Trust & University of Sheffield	D Foote	D	David	Foote
Sheffield Teaching NHS Foundation Trust & University of Sheffield	A Ford	A	Amber	Ford
Sheffield Teaching NHS Foundation Trust & University of Sheffield	R Gregory	R	Rebecca	Gregory
Sheffield Teaching NHS Foundation Trust & University of Sheffield	K Harrington	K	Kate	Harrington
Sheffield Teaching NHS Foundation Trust & University of Sheffield	L Haslam	L		Haslam
Sheffield Teaching NHS Foundation Trust & University of Sheffield	L Hesselden	L		Hesselden
Sheffield Teaching NHS Foundation Trust & University of Sheffield	J Hockridge	J		Hockridge
Sheffield Teaching NHS Foundation Trust & University of Sheffield	A Holbourn	A	Ailsa	Holbourn
Sheffield Teaching NHS Foundation Trust & University of Sheffield	B Holroyd-Hind	B		Holroyd-Hind
Sheffield Teaching NHS Foundation Trust & University of Sheffield	L Holt	L		Holt
Sheffield Teaching NHS Foundation Trust & University of Sheffield	A Howell	A	Alice	Howell
Sheffield Teaching NHS Foundation Trust & University of Sheffield	E Hurditch	E		Hurditch
Sheffield Teaching NHS Foundation Trust & University of Sheffield	F Ilyas	F		Ilyas
Sheffield Teaching NHS Foundation Trust & University of Sheffield	C Jarman	C	Claire	Jarman
Sheffield Teaching NHS Foundation Trust & University of Sheffield	A Lawrie	A	Allan	Lawrie
Sheffield Teaching NHS Foundation Trust & University of Sheffield	J-H Lee	J-H	Ju Hee	Lee
Sheffield Teaching NHS Foundation Trust & University of Sheffield	E Lee	E	Elvina	Lee
Sheffield Teaching NHS Foundation Trust & University of Sheffield	R Lenagh	R	Rebecca	Lenagh
Sheffield Teaching NHS Foundation Trust & University of Sheffield	A Lye	A	Alison	Lye
Sheffield Teaching NHS Foundation Trust & University of Sheffield	I Macharia	I	Irene	Macharia
Sheffield Teaching NHS Foundation Trust & University of Sheffield	M Marshall	M		Marshall
Sheffield Teaching NHS Foundation Trust & University of Sheffield	A Mbuyisa	A	Angeline	Mbuyisa
Sheffield Teaching NHS Foundation Trust & University of Sheffield	J McNeill	J		McNeill
Sheffield Teaching NHS Foundation Trust & University of Sheffield	S Megson	S	Sharon	Megson
Sheffield Teaching NHS Foundation Trust & University of Sheffield	J Meiring	J		Meiring
Sheffield Teaching NHS Foundation Trust & University of Sheffield	L Milner	L		Milner
Sheffield Teaching NHS Foundation Trust & University of Sheffield	S Misra	S		Misra
Sheffield Teaching NHS Foundation Trust & University of Sheffield	H Newell	H	Helen	Newell
Sheffield Teaching NHS Foundation Trust & University of Sheffield	T Newman	T	Tom	Newman
Sheffield Teaching NHS Foundation Trust & University of Sheffield	C Norman	C		Norman
Sheffield Teaching NHS Foundation Trust & University of Sheffield	L Nwafor	L	Lorenza	Nwafor
Sheffield Teaching NHS Foundation Trust & University of Sheffield	D Pattenadk	D	Dibya	Pattenadk
Sheffield Teaching NHS Foundation Trust & University of Sheffield	M Plowright	M	Megan	Plowright
Sheffield Teaching NHS Foundation Trust & University of Sheffield	J Porter	J	Julie	Porter
Sheffield Teaching NHS Foundation Trust & University of Sheffield	P Ravencroft	P	Phillip	Ravencroft
Sheffield Teaching NHS Foundation Trust & University of Sheffield	C Roddis	C		Roddis
Sheffield Teaching NHS Foundation Trust & University of Sheffield	J Rodger	J		Rodger
Sheffield Teaching NHS Foundation Trust & University of Sheffield	S L Rowland-Jones	S L	Sarah	Rowland-Jones
Sheffield Teaching NHS Foundation Trust & University of Sheffield	P Saunders	P	Peter	Saunders
Sheffield Teaching NHS Foundation Trust & University of Sheffield	J Sidebottom	J		Sidebottom
Sheffield Teaching NHS Foundation Trust & University of Sheffield	J Smith	J	Jacqui	Smith
Sheffield Teaching NHS Foundation Trust & University of Sheffield	L Smith	L	Laurie	Smith
Sheffield Teaching NHS Foundation Trust & University of Sheffield	N Steele	N		Steele
Sheffield Teaching NHS Foundation Trust & University of Sheffield	G Stephens	G		Stephens
Sheffield Teaching NHS Foundation Trust & University of Sheffield	R Stimpson	R		Stimpson
Sheffield Teaching NHS Foundation Trust & University of Sheffield	B Thamu	B		Thamu
Sheffield Teaching NHS Foundation Trust & University of Sheffield	AAR Thompson	A A R		Thompson
Sheffield Teaching NHS Foundation Trust & University of Sheffield	N Tinker	N		Tinker
Sheffield Teaching NHS Foundation Trust & University of Sheffield	K Turner	K	Kim	Turner
Sheffield Teaching NHS Foundation Trust & University of Sheffield	H Turton	H	Helena	Turton
Sheffield Teaching NHS Foundation Trust & University of Sheffield	P Wade	P	Phillip	Wade
Sheffield Teaching NHS Foundation Trust & University of Sheffield	S Walker	S		Walker
Sheffield Teaching NHS Foundation Trust & University of Sheffield	J Watson	J	James	Watson
Sheffield Teaching NHS Foundation Trust & University of Sheffield	I Wilson	I	Imogen	Wilson
Sheffield Teaching NHS Foundation Trust & University of Sheffield	A Zawia	A	Amira	Zawia
Sherwood Forest Hospitals NHS Foundation Trust	L Allsop	L	Lynne	Allsop
Sherwood Forest Hospitals NHS Foundation Trust	K Bennett	K	Kaytie	Bennett
Sherwood Forest Hospitals NHS Foundation Trust	P Buckley	P	Phil	Buckley
Sherwood Forest Hospitals NHS Foundation Trust	M Flynn	M	Margaret	Flynn
Sherwood Forest Hospitals NHS Foundation Trust	M Gill	M	Mandy	Gill
Sherwood Forest Hospitals NHS Foundation Trust	C Goodwin	C	Camelia	Goodwin
Sherwood Forest Hospitals NHS Foundation Trust	M Greatorex	M		Greatorex
Sherwood Forest Hospitals NHS Foundation Trust	H Gregory	H	Heidi	Gregory
Sherwood Forest Hospitals NHS Foundation Trust	C Heeley	C	Cheryl	Heeley
Sherwood Forest Hospitals NHS Foundation Trust	L Holloway	L	Leah	Holloway
Sherwood Forest Hospitals NHS Foundation Trust	M Holmes	M	Megan	Holmes
Sherwood Forest Hospitals NHS Foundation Trust	J Hutchinson	J	John	Hutchinson
Sherwood Forest Hospitals NHS Foundation Trust	J Kirk	J	Jill	Kirk
Sherwood Forest Hospitals NHS Foundation Trust	W Lovegrove	W	Wayne	Lovegrove
Sherwood Forest Hospitals NHS Foundation Trust	TA Sewell	T A	Terri Ann	Sewell
Sherwood Forest Hospitals NHS Foundation Trust	S Shelton	S	Sarah	Shelton
Sherwood Forest Hospitals NHS Foundation Trust	D Sissons	D		Sissons
Sherwood Forest Hospitals NHS Foundation Trust	K Slack	K	Katie	Slack
Sherwood Forest Hospitals NHS Foundation Trust	S Smith	S	Susan	Smith
Sherwood Forest Hospitals NHS Foundation Trust	D Sowter	D		Sowter
Sherwood Forest Hospitals NHS Foundation Trust	S Turner	S	Sarah	Turner
Sherwood Forest Hospitals NHS Foundation Trust	V Whitworth	V		Whitworth
Sherwood Forest Hospitals NHS Foundation Trust	I Wynter	I	Inez	Wynter
Shropshire Community Health NHS Trust	J Tomlinson	J	Johanne	Tomlinson
Shropshire Community Health NHS Trust	L Warburton	L	Louise	Warburton
Shropshire Community Health NHS Trust	S Painter	S	Sharon	Painter
Somerset NHS Foundation Trust	S Palmer	S	Sue	Palmer
Somerset NHS Foundation Trust	D Redwood	D	Dawn	Redwood
Somerset NHS Foundation Trust	J Tilley	J	Jo	Tilley
Somerset NHS Foundation Trust	C Vickers	C	Carinna	Vickers
Somerset NHS Foundation Trust	T Wainwright	T	Tania	Wainwright
South London and Maudsley NHS Foundation Trust & Kings College London	G Breen	G		Breen
South London and Maudsley NHS Foundation Trust & Kings College London	M Hotopf	M		Hotopf
St George’s University Hospitals NHS Foundation Trust	M Ali	M	Mariam	Ali
St George’s University Hospitals NHS Foundation Trust	A Dunleavy	A		Dunleavy
St George’s University Hospitals NHS Foundation Trust	M Mencias	M	Mark	Mencias
St George’s University Hospitals NHS Foundation Trust	N Msimanga	N		Msimanga
St George’s University Hospitals NHS Foundation Trust	T Samakomva	T		Samakomva
St George’s University Hospitals NHS Foundation Trust	S Siddique	S	Sulman	Siddique
St George’s University Hospitals NHS Foundation Trust	V Tavoukjian	V	Vera	Tavoukjian
St George’s University Hospitals NHS Foundation Trust	J Teixeira	J		Teixeira
St George's University Hospitals NHS Foundation Trust	R Aul	R	Raminder	Aul
St George's University Hospitals NHS Foundation Trust	D Forton	D		Forton
Stroke Association	R Ahmed	R	Rubina	Ahmed
Stroke Association	R Francis	R	Richard	Francis
Swansea Bay University Health Board	L Connor	L	Lynda	Connor
Swansea Bay University Health Board	A Cook	A	Amanda	Cook
Swansea Bay University Health Board	G A Davies	G A	Gwyneth	Davies
Swansea Bay University Health Board	T Rees	T	Tabitha	Rees
Swansea Bay University Health Board	F Thaivalappil	F	Favas	Thaivalappil
Swansea Bay University Health Board	C Thomas	C	Caradog	Thomas
Swansea University	M McNarry	M		McNarry
Swansea University & Swansea Welsh Network	N Williams	N		Williams
Swansea University, Swansea Welsh Network, Hywel Dda University Health Board	K E Lewis	K E	Keir	Lewis
Tameside and Glossop Integrated Care NHS Foundation Trust	M Coulding	M	Martina	Coulding
Tameside and Glossop Integrated Care NHS Foundation Trust	H Jones	H	Heather	Jones
Tameside and Glossop Integrated Care NHS Foundation Trust	S Kilroy	S	Susan	Kilroy
Tameside and Glossop Integrated Care NHS Foundation Trust	J McCormick	J	Jacqueline	McCormick
Tameside and Glossop Integrated Care NHS Foundation Trust	J McIntosh	J	Jerome	McIntosh
Tameside and Glossop Integrated Care NHS Foundation Trust	V Turner	V	Victoria	Turner
Tameside and Glossop Integrated Care NHS Foundation Trust	J Vere	J	Joanne	Vere
Tameside and Glossop Integrated Care NHS Foundation Trust	A Butt	A	Al-Tahoor	Butt
Tameside and Glossop Integrated Care NHS Foundation Trust	H Savill	H	Heather	Savill
The Hillingdon Hospitals NHS Foundation Trust	S S Kon	S S	Samantha	Kon
The Hillingdon Hospitals NHS Foundation Trust	G Landers	G		Landers
The Hillingdon Hospitals NHS Foundation Trust	H Lota	H	Harpreet	Lota
The Hillingdon Hospitals NHS Foundation Trust	S Portukhay	S	Sofiya	Portukhay
The Hillingdon Hospitals NHS Foundation Trust	M Nasseri	M	Mariam	Nasseri
The Rotherham NHS Foundation Trust	A Daniels	A	Alison	Daniels
The Rotherham NHS Foundation Trust	A Hormis	A	Anil	Hormis
The Rotherham NHS Foundation Trust	J Ingham	J	Julie	Ingham
The Rotherham NHS Foundation Trust	L Zeidan	L	Lisa	Zeidan
United Lincolnshire Hospitals NHS Trust	M Chablani	M	Manish	Chablani
United Lincolnshire Hospitals NHS Trust	L Osborne	L	Lynn	Osborne
University College London	S Aslani	S	Shahab	Aslani
University College London	A Banerjee	A	Amita	Banerjee
University College London	R Batterham	R		Batterham
University College London	G Baxter	G	Gabrielle	Baxter
University College London	R Bell	R	Robert	Bell
University College London	A David	A	Anthony	David
University College London	E Denneny	E	Emma	Denneny
University College London	A D Hughes	A D	Alun	Hughes
University College London	W Lilaonitkul	W		Lilaonitkul
University College London	P Mehta	P		Mehta
University College London	A Pakzad	A	Ashkan	Pakzad
University College London	B Rangelov	B	Bojidar	Rangelov
University College London	B Williams	B		Williams
University College London	J Willoughby	J	James	Willoughby
University College London	M Xu	M	Moucheng	Xu
University College London Hospital & University College London	N Ahwireng	N	Nyarko	Ahwireng
University College London Hospital & University College London	D Bang	D	Dongchun	Bang
University College London Hospital & University College London	D Basire	D	Donna	Basire
University College London Hospital & University College London	J S Brown	J S	Jeremy	Brown
University College London Hospital & University College London	R C Chambers	R C	Rachel	Chambers
University College London Hospital & University College London	A Checkley	A		Checkley
University College London Hospital & University College London	R Evans	R		Evans
University College London Hospital & University College London	M Heightman	M		Heightman
University College London Hospital & University College London	T Hillman	T		Hillman
University College London Hospital & University College London	J Jacob	J	Joseph	Jacob
University College London Hospital & University College London	R Jastrub	R	Roman	Jastrub
University College London Hospital & University College London	M Lipman	M		Lipman
University College London Hospital & University College London	S Logan	S		Logan
University College London Hospital & University College London	D Lomas	D		Lomas
University College London Hospital & University College London	M Merida Morillas	M	Marta	Merida Morillas
University College London Hospital & University College London	H Plant	H	Hannah	Plant
University College London Hospital & University College London	J C Porter	J C	Joanna	Porter
University College London Hospital & University College London	K Roy	K		Roy
University College London Hospital & University College London	E Wall	E		Wall
University College London NHS Foundation Trust, London & Barts Health NHS Trust, London, UK	T Treibel	T		Treibel
University Hospital Birmingham NHS Foundation Trust & University of Birmingham	N Ahmad Haider	N		Ahmad Haider
University Hospital Birmingham NHS Foundation Trust & University of Birmingham	C Atkin	C	Catherine	Atkin
University Hospital Birmingham NHS Foundation Trust & University of Birmingham	R Baggott	R	Rhiannon	Baggott
University Hospital Birmingham NHS Foundation Trust & University of Birmingham	M Bates	M	Michelle	Bates
University Hospital Birmingham NHS Foundation Trust & University of Birmingham	A Botkai	A		Botkai
University Hospital Birmingham NHS Foundation Trust & University of Birmingham	A Casey	A	Anna	Casey
University Hospital Birmingham NHS Foundation Trust & University of Birmingham	B Cooper	B		Cooper
University Hospital Birmingham NHS Foundation Trust & University of Birmingham	J Dasgin	J	Joanne	Dasgin
University Hospital Birmingham NHS Foundation Trust & University of Birmingham	C Dawson	C	Camilla	Dawson
University Hospital Birmingham NHS Foundation Trust & University of Birmingham	K Draxlbauer	K	Katharine	Draxlbauer
University Hospital Birmingham NHS Foundation Trust & University of Birmingham	N Gautam	N		Gautam
University Hospital Birmingham NHS Foundation Trust & University of Birmingham	J Hazeldine	J		Hazeldine
University Hospital Birmingham NHS Foundation Trust & University of Birmingham	T Hiwot	T		Hiwot
University Hospital Birmingham NHS Foundation Trust & University of Birmingham	S Holden	S	Sophie	Holden
University Hospital Birmingham NHS Foundation Trust & University of Birmingham	K Isaacs	K	Karen	Isaacs
University Hospital Birmingham NHS Foundation Trust & University of Birmingham	T Jackson	T		Jackson
University Hospital Birmingham NHS Foundation Trust & University of Birmingham	V Kamwa	V	Vicky	Kamwa
University Hospital Birmingham NHS Foundation Trust & University of Birmingham	D Lewis	D		Lewis
University Hospital Birmingham NHS Foundation Trust & University of Birmingham	J M Lord	J M	Janet	Lord
University Hospital Birmingham NHS Foundation Trust & University of Birmingham	S Madathil	S		Madathil
University Hospital Birmingham NHS Foundation Trust & University of Birmingham	C McGhee	C		McGee
University Hospital Birmingham NHS Foundation Trust & University of Birmingham	K Mcgee	K		Mcgee
University Hospital Birmingham NHS Foundation Trust & University of Birmingham	A Neal	A	Aoife	Neal
University Hospital Birmingham NHS Foundation Trust & University of Birmingham	A Newton-Cox	A	Alex	Newton-Cox
University Hospital Birmingham NHS Foundation Trust & University of Birmingham	J Nyaboko	J	Joseph	Nyaboko
University Hospital Birmingham NHS Foundation Trust & University of Birmingham	D Parekh	D	Dhruv	Parekh
University Hospital Birmingham NHS Foundation Trust & University of Birmingham	Z Peterkin	Z		Peterkin
University Hospital Birmingham NHS Foundation Trust & University of Birmingham	H Qureshi	H		Qureshi
University Hospital Birmingham NHS Foundation Trust & University of Birmingham	L Ratcliffe	L	Liz	Ratcliffe
University Hospital Birmingham NHS Foundation Trust & University of Birmingham	E Sapey	E	Elizabeth	Sapey
University Hospital Birmingham NHS Foundation Trust & University of Birmingham	J Short	J		Short
University Hospital Birmingham NHS Foundation Trust & University of Birmingham	T Soulsby	T	Tracy	Soulsby
University Hospital Birmingham NHS Foundation Trust & University of Birmingham	J Stockley	J		Stockley
University Hospital Birmingham NHS Foundation Trust & University of Birmingham	Z Suleiman	Z	Zehra	Suleiman
University Hospital Birmingham NHS Foundation Trust & University of Birmingham	T Thompson	T	Tamika	Thompson
University Hospital Birmingham NHS Foundation Trust & University of Birmingham	M Ventura	M	Maximina	Ventura
University Hospital Birmingham NHS Foundation Trust & University of Birmingham	S Walder	S	Sinead	Walder
University Hospital Birmingham NHS Foundation Trust & University of Birmingham	C Welch	C	Carly	Welch
University Hospital Birmingham NHS Foundation Trust & University of Birmingham	D Wilson	D	Daisy	Wilson
University Hospital Birmingham NHS Foundation Trust & University of Birmingham	S Yasmin	S		Yasmin
University Hospital Birmingham NHS Foundation Trust & University of Birmingham	K P Yip	K P	Kay Por	Yip
University Hospital of South Manchester NHS Foundation Trust	N Chaudhuri	N		Chaudhuri
University Hospital Southampton NHS Foundation Trust & University of Southampton	C Childs	C	Caroline	Childs
University Hospital Southampton NHS Foundation Trust & University of Southampton	R Djukanovic	R		Djukanovic
University Hospital Southampton NHS Foundation Trust & University of Southampton	S Fletcher	S		Fletcher
University Hospital Southampton NHS Foundation Trust & University of Southampton	M Harvey	M	Matt	Harvey
University Hospital Southampton NHS Foundation Trust & University of Southampton	M G Jones	M G	Mark	Jones
University Hospital Southampton NHS Foundation Trust & University of Southampton	E Marouzet	E	Elizabeth	Marouzet
University Hospital Southampton NHS Foundation Trust & University of Southampton	B Marshall	B		Marshall
University Hospital Southampton NHS Foundation Trust & University of Southampton	R Samuel	R	Reena	Samuel
University Hospital Southampton NHS Foundation Trust & University of Southampton	T Sass	T		Sass
University Hospital Southampton NHS Foundation Trust & University of Southampton	T Wallis	T	Tim	Wallis
University Hospital Southampton NHS Foundation Trust & University of Southampton	H Wheeler	H	Helen	Wheeler
University Hospitals Birmingham NHS Foundation Trust & University of Birmingham	R Steeds	R		Steeds
University Hospitals of Derby and Burton	P Beckett	P	Paul	Beckett
University Hospitals of Derby and Burton	C Dickens	C	Caroline	Dickens
University Hospitals of Derby and Burton	U Nanda	U	Uttam	Nanda
University Hospitals of Leicester NHS Trust & University of Leicester	M Aljaroof	M		Aljaroof
University Hospitals of Leicester NHS Trust & University of Leicester	N Armstrong	N	Natalie	Armstrong
University Hospitals of Leicester NHS Trust & University of Leicester	H Arnold	H		Arnold
University Hospitals of Leicester NHS Trust & University of Leicester	H Aung	H	Hnin	Aung
University Hospitals of Leicester NHS Trust & University of Leicester	M Bakali	M	Majda	Bakali
University Hospitals of Leicester NHS Trust & University of Leicester	M Bakau	M		Bakau
University Hospitals of Leicester NHS Trust & University of Leicester	E Baldry	E		Baldry
University Hospitals of Leicester NHS Trust & University of Leicester	M Baldwin	M	Molly	Baldwin
University Hospitals of Leicester NHS Trust & University of Leicester	C Bourne	C	Charlotte	Bourne
University Hospitals of Leicester NHS Trust & University of Leicester	M Bourne	M	Michelle	Bourne
University Hospitals of Leicester NHS Trust & University of Leicester	C E Brightling	C E	Chris	Brightling
University Hospitals of Leicester NHS Trust & University of Leicester	N Brunskill	N	Nigel	Brunskill
University Hospitals of Leicester NHS Trust & University of Leicester	P Cairns	P		Cairns
University Hospitals of Leicester NHS Trust & University of Leicester	L Carr	L	Liesel	Carr
University Hospitals of Leicester NHS Trust & University of Leicester	A Charalambou	A	Amanda	Charalambou
University Hospitals of Leicester NHS Trust & University of Leicester	C Christie	C		Christie
University Hospitals of Leicester NHS Trust & University of Leicester	M J Davies	M J	Melanie	Davies
University Hospitals of Leicester NHS Trust & University of Leicester	E Daynes	E	Enya	Daynes
University Hospitals of Leicester NHS Trust & University of Leicester	S Diver	S	Sarah	Diver
University Hospitals of Leicester NHS Trust & University of Leicester	R Dowling	R	Rachael	Dowling
University Hospitals of Leicester NHS Trust & University of Leicester	S Edwards	S	Sarah	Edwards
University Hospitals of Leicester NHS Trust & University of Leicester	C Edwardson	C		Edwardson
University Hospitals of Leicester NHS Trust & University of Leicester	O Elneima	O	Omer	Elneima
University Hospitals of Leicester NHS Trust & University of Leicester	H Evans	H		Evans
University Hospitals of Leicester NHS Trust & University of Leicester	R A Evans	R A	Rachael	Evans
University Hospitals of Leicester NHS Trust & University of Leicester	J Finch	J		Finch
University Hospitals of Leicester NHS Trust & University of Leicester	S Glover	S	Sarah	Glover
University Hospitals of Leicester NHS Trust & University of Leicester	N Goodman	N	Nicola	Goodman
University Hospitals of Leicester NHS Trust & University of Leicester	B Gooptu	B	Bibek	Gooptu
University Hospitals of Leicester NHS Trust & University of Leicester	N J Greening	N J	Neil	Greening
University Hospitals of Leicester NHS Trust & University of Leicester	K Hadley	K	Kate	Hadley
University Hospitals of Leicester NHS Trust & University of Leicester	P Haldar	P	Pranab	Haldar
University Hospitals of Leicester NHS Trust & University of Leicester	B Hargadon	B	Beverley	Hargadon
University Hospitals of Leicester NHS Trust & University of Leicester	V C Harris	V C	Victoria	Harris
University Hospitals of Leicester NHS Trust & University of Leicester	L Houchen-Wolloff	L	Linzy	Houchen-Wolloff
University Hospitals of Leicester NHS Trust & University of Leicester	W Ibrahim	W		Ibrahim
University Hospitals of Leicester NHS Trust & University of Leicester	L Ingram	L		Ingram
University Hospitals of Leicester NHS Trust & University of Leicester	K Khunti	K	Kamlesh	Khunti
University Hospitals of Leicester NHS Trust & University of Leicester	A Lea	A		Lea
University Hospitals of Leicester NHS Trust & University of Leicester	D Lee	D		Lee
University Hospitals of Leicester NHS Trust & University of Leicester	H J C McAuley	H J C	Hamish	McAuley
University Hospitals of Leicester NHS Trust & University of Leicester	G P McCann	G P	Gerry	McCann
University Hospitals of Leicester NHS Trust & University of Leicester	P McCourt	P		McCourt
University Hospitals of Leicester NHS Trust & University of Leicester	T Mcnally	T	Teresa	Mcnally
University Hospitals of Leicester NHS Trust & University of Leicester	G Mills	G	George	Mills
University Hospitals of Leicester NHS Trust & University of Leicester	W Monteiro	W	Will	Monteiro
University Hospitals of Leicester NHS Trust & University of Leicester	M Pareek	M	Manish	Pareek
University Hospitals of Leicester NHS Trust & University of Leicester	S Parker	S		Parker
University Hospitals of Leicester NHS Trust & University of Leicester	A Prickett	A	Anne	Prickett
University Hospitals of Leicester NHS Trust & University of Leicester	I N Qureshi	I N		Qureshi
University Hospitals of Leicester NHS Trust & University of Leicester	A Rowland	A		Rowland
University Hospitals of Leicester NHS Trust & University of Leicester	R Russell	R	Richard	Russell
University Hospitals of Leicester NHS Trust & University of Leicester	M Sereno	M	Marco	Sereno
University Hospitals of Leicester NHS Trust & University of Leicester	A Shikotra	A	Aarti	Shikotra
University Hospitals of Leicester NHS Trust & University of Leicester	S Siddiqui	S	Salman	Siddiqui
University Hospitals of Leicester NHS Trust & University of Leicester	A Singapuri	A	Ananga	Singapuri
University Hospitals of Leicester NHS Trust & University of Leicester	S J Singh	S J	Sally	Singh
University Hospitals of Leicester NHS Trust & University of Leicester	J Skeemer	J		Skeemer
University Hospitals of Leicester NHS Trust & University of Leicester	M Soares	M		Soares
University Hospitals of Leicester NHS Trust & University of Leicester	E Stringer	E		Stringer
University Hospitals of Leicester NHS Trust & University of Leicester	T Thornton	T		Thornton
University Hospitals of Leicester NHS Trust & University of Leicester	M Tobin	M	Martin	Tobin
University Hospitals of Leicester NHS Trust & University of Leicester	L V Wain	L V	Louise	Wain
University Hospitals of Leicester NHS Trust & University of Leicester	T J C Ward	T J C		Ward
University Hospitals of Leicester NHS Trust & University of Leicester	F Woodhead	F		Woodhead
University Hospitals of Leicester NHS Trust & University of Leicester	T Yates	T	Tom	Yates
University Hospitals of Leicester NHS Trust & University of Leicester	A J Yousuf	A J		Yousuf
University of Birmingham	M Broome	M	Mattew	Broome
University of Birmingham	P McArdle	P	Paul	McArdle
University of Birmingham	D Thickett	D	David	Thickett
University of Birmingham	R Upthegrove	R	Rachel	Upthegrove
University of Birmingham	D Wilkinson	D	Dan	Wilkinson
University of Birmingham	P Moss	P	Paul	Moss
University of Birmingham	D Wraith	D	David	Wraith
University of Bristol	J Evans	J	Jonathon	Evans
University of Cambridge	E Bullmore	E	Ed	Bullmore
University of Cambridge	J L Heeney	J L	Jonathon	Heeney
University of Cambridge	C Langenberg	C	Claudia	Langenberg
University of Cambridge	W Schwaeble	W	William	Schwaeble
University of Cambridge	C Summers	C	Charlotte	Summers
University of Cambridge	J Weir McCall	J		Weir McCall
University of Edinburgh	D Adeloye	D	Davies	Adeloye
University of Edinburgh	D E Newby	D E		Newby
University of Edinburgh	R Pius	R	Riinu	Pius
University of Edinburgh	I Rudan	I	Igor	Rudan
University of Edinburgh	M Shankar-Hari	M	Manu	Shankar-Hari
University of Edinburgh	C L Sudlow	C L	Catherine	Sudlow
University of Edinburgh	M Thorpe	M	Mat	Thorpe
University of Edinburgh	S Walmsley	S	Sarah	Walmsley
University of Edinburgh	B Zheng	B	Bang	Zheng
University of Exeter	L Allan	L	Louise	Allan
University of Exeter	C Ballard	C	Clive	Ballard
University of Exeter	A McGovern	A	Andrew	McGovern
University of Exeter Medical School	J Dennis	J		Dennis
University of Glasgow	J Cavanagh	J	Jonathon	Cavanagh
University of Glasgow	S MacDonald	S		MacDonald
University of Glasgow	K O'Donnell	K	Kate	O'Donnell
University of Glasgow	J Petrie	J	John	Petrie
University of Glasgow	N Sattar	N	Naveed	Sattar
University of Glasgow	M Spears	M	Mark	Spears
University of Leeds	E Guthrie	E	Elspeth	Guthrie
University of Leeds	M Henderson	M	Max	Henderson
University of Leicester	R J Allen	R J	Richard	Allen
University of Leicester	M Bingham	M	Michelle	Bingham
University of Leicester	T Brugha	T	Terry	Brugha
University of Leicester	S Finney	S	Selina	Finney
University of Leicester	R Free	R	Rob	Free
University of Leicester	B Guillen-Guio	B	Beatriz	Guillen-Guio
University of Leicester	D Jones	D	Don	Jones
University of Leicester	C Lawson	C	Claire	Lawson
University of Leicester	O C Leavy	O C	Olivia	Leavy
University of Leicester	L Gardiner	L	Gardiner	Lucy
University of Leicester	A J Moss	A J	Alistair	Moss
University of Leicester	E Mukaetova-Ladinska	E	Elizabeta	Mukaetova-Ladinska
University of Leicester	P Novotny	P	Petr	Novotny
University of Leicester	C Overton	C	Charlotte	Overton
University of Leicester	J E Pearl	J E	John	Pearl
University of Leicester	T Plekhanova	T	Tatiana	Plekhanova
University of Leicester	M Richardson	M		Richardson
University of Leicester	N Samani	N	Nilesh	Samani
University of Leicester	J Sargent	J	Jack	Sargant
University of Leicester	M Sharma	M		Sharma
University of Leicester	M Steiner	M	Mike	Steiner
University of Leicester	C Taylor	C	Chris	Taylor
University of Leicester	S Terry	S	Sarah	Terry
University of Leicester	C Tong	C		Tong
University of Leicester	E Turner	E		Turner
University of Leicester	J Wormleighton	J		Wormleighton
University of Leicester	B Zhao	B	Bang	Zhao
University of Leicester	K Ntotsis	K	Kimon	Ntotsis
University of Leicester	R M Saunders	R M	Ruth	Saunders
University of Leicester	D Lozano-Rojas	D	Daniel	Lozano-Rojas
University of Liverpool	D Cuthbertson	D		Cuthbertson
University of Liverpool	G Kemp	G		Kemp
University of Liverpool	A McArdle	A	Anne	McArdle
University of Liverpool	B Michael	B	Benedict	Michael
University of Liverpool	W Reynolds	W	Will	Reynolds
University of Liverpool	L G Spencer	L G	Lisa	Spencer
University of Liverpool	B Vinson	B	Ben	Vinson
University of Liverpool	M Ashworth	M		Ashworth
University of Manchester	K Abel	K	Kathryn	Abel
University of Manchester	H Chinoy	H		Chinoy
University of Manchester	B Deakin	B	Bill	Deakin
University of Manchester	M Harvie	M		Harvie
University of Manchester	C A Miller	C A		Miller
University of Manchester	S Stanel	S	Stefan	Stanel
University of Manchester	P Barran	P	Perdita	Barran
University of Manchester	D Trivedi	D	Drupad	Trivedi
University of Newcastle	H McAllister-Williams	H	Hamish	McAllister-Williams
University of Newcastle	S Paddick	S	Stella-Maria	Paddick
University of Newcastle	A Rostron	A	Anthony	Rostron
University of Newcastle	J P Taylor	J P	John Paul	Taylor
University of Nottingham	D Baguley	D	David	Baguley
University of Nottingham	C Coleman	C	Chris	Coleman
University of Nottingham	E Cox	E		Cox
University of Nottingham	L Fabbri	L	Laura	Fabbri
University of Nottingham	S Francis	S	Susan	Francis
University of Nottingham	I Hall	I	Ian	Hall
University of Nottingham	E Hufton	E		Hufton
University of Nottingham	S Johnson	S	Simon	Johnson
University of Nottingham	F Khan	F	Fasih	Khan
University of Nottingham	P Kitterick	P	Paaig	Kitterick
University of Nottingham	R Morriss	R	Richard	Morriss
University of Nottingham	N Selby	N	Nick	Selby
University of Nottingham	I Stewart	I	Iain	Stewart
University of Nottingham	L Wright	L	Louise	Wright
University of Oxford	C Antoniades	C	Charalambos	Antoniades
University of Oxford	A Bates	A		Bates
University of Oxford	M Beggs	M		Beggs
University of Oxford	K Bhui	K	Kamaldeep	Bhui
University of Oxford	K Breeze	K	Katie	Breeze
University of Oxford	K M Channon	K M		Channon
University of Oxford	D Clark	D	David	Clark
University of Oxford	X Fu	X		Fu
University of Oxford	M Husain	M	Masud	Husain
University of Oxford	X Li	X		Li
University of Oxford	E Lukaschuk	E		Lukaschuk
University of Oxford	C McCracken	C	Celeste	McCracken
University of Oxford	K McGlynn	K		McGlynn
University of Oxford	R Menke	R		Menke
University of Oxford	K Motohashi	K		Motohashi
University of Oxford	T E Nichols	T E		Nichols
University of Oxford	G Ogbole	G	Godwin	Ogbole
University of Oxford	S Piechnik	S		Piechnik
University of Oxford	I Propescu	I		Propescu
University of Oxford	J Propescu	J		Propescu
University of Oxford	A A Samat	A A		Samat
University of Oxford	Z B Sanders	Z B		Sanders
University of Oxford	L Sigfrid	L	Louise	Sigfrid
University of Oxford	M Webster	M		Webster
University of Oxford	L Kingham	L	Lucy	Kingham
University of Oxford	P Klenerman	P	Paul	Klenerman
University of Oxford	H Lamlum	H	Hanan	Lamlum
University of Oxford, Nuffield Department of Medicine	G Carson	G		Carson
University of Sheffield	L Finnigan	L		Finnigan
University of Sheffield	L C Saunders	L C	Laura	Saunders
University of Sheffield	J M Wild	J M	James	Wild
University of Southampton	P C Calder	P C		Calder
University of Southampton	N Huneke	N	Nathan	Huneke
University of Southampton	G Simons	G	Gemma	Simons
University of Southampton	D Baldwin	D	David	Baldwin
University of Swansea	S Bain	S	Steve	Bain
Usher Institute, University of Edinburgh, Edinburgh, United Kingdom	L Daines	L	Luke	Daines
Usher Institute, University of Edinburgh, Edinburgh, United Kingdom and Royal Infirmary of Edinburgh, NHS Lothian, Edinburgh, United Kingdom	N I Lone	N I	Nazir	Lone
Whittington Health NHS Trust	E Bright	E		Bright
Whittington Health NHS Trust	P Crisp	P		Crisp
Whittington Health NHS Trust	R Dharmagunawardena	R	Ruvini	Dharmagunawardena
Whittington Health NHS Trust	M Stern	M		Stern
Wirral University Teaching Hospital	L Bailey	L	Elisabeth	Bailey
Wirral University Teaching Hospital	A Reddington	A	Anne	Reddington
Wirral University Teaching Hospital	A Wight	A	Andrew	Wight
Wrightington Wigan and Leigh NHS trust	A Ashish	A		Ashish
Wrightington Wigan and Leigh NHS trust	J Cooper	J	Josh	Cooper
Wrightington Wigan and Leigh NHS trust	E Robinson	E	Emma	Robinson
Yeovil District Hospital NHS Foundation Trust	A Broadley	A	Andrew	Broadley
York & Scarborough NHS Foundation Trust	L Barman	L	Laura	Barman
York & Scarborough NHS Foundation Trust	C Brookes	C	Claire	Brookes
York & Scarborough NHS Foundation Trust	K Elliott	K		Elliott
York & Scarborough NHS Foundation Trust	L Griffiths	L		Griffiths
York & Scarborough NHS Foundation Trust	Z Guy	Z	Zoe	Guy
York & Scarborough NHS Foundation Trust	K Howard	K	Kate	Howard
York & Scarborough NHS Foundation Trust	D Ionita	D	Diana	Ionita
York & Scarborough NHS Foundation Trust	H Redfearn	H	Heidi	Redfearn
York & Scarborough NHS Foundation Trust	C Sarginson	C	Carol	Sarginson
York & Scarborough NHS Foundation Trust	A Turnbull	A	Alison	Turnbull

[truncated: 26 more sheets: 11, 12, 13, 14, 15, 16, 17, 18, 19, 20, 21, 22, 23, 24, 25, 26, 27, 28, 29, 30 …]
