# Supplementary material for: Genome-wide association study of long COVID
Source: Nat Genet. 2025 May 21;57(6):1402–17. doi: 10.1038/s41588-025-02100-w (PMC12165857; doi:10.1038/s41588-025-02100-w)
Supplement: Supplementary file 4 — Harmonized association statistics for MR exposures and outcomes. [file 41588_2025_2100_MOESM4_ESM.xlsx]

## Sheet: SupplDataset1
SNP	effect_allele.exposure	other_allele.exposure	effect_allele.outcome	other_allele.outcome	beta.exposure	beta.outcome	eaf.exposure	eaf.outcome	remove	palindromic	ambiguous	chr.outcome	pos.outcome	se.outcome	z.outcome	pval.outcome	outcome	chr.exposure	pos.exposure	se.exposure	z.exposure	pval.exposure	exposure	mr_keep	pt	pleitropy_keep	mrpresso_RSSobs	mrpresso_pval	mrpresso_keep	domain.exposure	exposure.name	logistic.exposure	samplesize.exposure	ncase.exposure	ncontrol.exposure	prevelance.exposure	domain.outcome	outcome.name	samplesize.outcome	ncase.outcome	ncontrol.outcome	prevelance.outcome
rs10132280	A	C	A	C	-0.0223	-0.0161409	0.3017	0.308063	FALSE	FALSE	FALSE	14	25928179	0.0340208	-0.4744421060057377	0.635184	LongCOVID S case S control	14	25928179	0.0018	-12.38888888888889	5.6e-35	Yengo2018bmi	TRUE	5e-08	TRUE	NA	NA	TRUE	Risk factor	BMI	FALSE	690495	NA	NA	NA	Diagnosis	Long COVID: S case, S control	40910	2975	37935	0.0727
rs10169594	C	T	C	T	0.0121	-0.0311774	0.3596	0.358718	FALSE	FALSE	FALSE	2	41637688	0.0337649	-0.923367165310722	0.355816	LongCOVID S case S control	2	41637688	0.0018	6.72222	2e-11	Yengo2018bmi	TRUE	5e-08	TRUE	NA	NA	TRUE	Risk factor	BMI	FALSE	690495	NA	NA	NA	Diagnosis	Long COVID: S case, S control	40910	2975	37935	0.0727
rs10182181	G	A	G	A	0.0325	-0.051134	0.4753	0.477493	FALSE	FALSE	FALSE	2	25150296	0.0310026	-1.649345538761265	0.0990771	LongCOVID S case S control	2	25150296	0.0016	20.3125	6.699999999999999e-90	Yengo2018bmi	TRUE	5e-08	TRUE	NA	NA	TRUE	Risk factor	BMI	FALSE	690495	NA	NA	NA	Diagnosis	Long COVID: S case, S control	40910	2975	37935	0.0727
rs10192119	G	T	G	T	0.0166	-5.57696e-4	0.1673	0.167434	FALSE	FALSE	FALSE	2	164581241	0.0433765	-0.01285710004264982	0.989742	LongCOVID S case S control	2	164581241	0.0022	7.54545	3e-14	Yengo2018bmi	TRUE	5e-08	TRUE	NA	NA	TRUE	Risk factor	BMI	FALSE	690495	NA	NA	NA	Diagnosis	Long COVID: S case, S control	40910	2975	37935	0.0727
rs10197031	C	T	C	T	0.0166	0.0210834	0.2834	0.302775	FALSE	FALSE	FALSE	2	105454590	0.0339669	0.6207042738666172	0.534794	LongCOVID S case S control	2	105454590	0.0019	8.73684	1.9e-18	Yengo2018bmi	TRUE	5e-08	TRUE	NA	NA	TRUE	Risk factor	BMI	FALSE	690495	NA	NA	NA	Diagnosis	Long COVID: S case, S control	40910	2975	37935	0.0727
rs10247983	A	G	A	G	0.0201	-0.0387836	0.9213	0.92271	FALSE	FALSE	FALSE	7	114590228	0.0583406	-0.6647789018282294	0.506192	LongCOVID S case S control	7	114590228	0.0033	6.090909090909091	1.7e-9	Yengo2018bmi	TRUE	5e-08	TRUE	NA	NA	TRUE	Risk factor	BMI	FALSE	690495	NA	NA	NA	Diagnosis	Long COVID: S case, S control	40910	2975	37935	0.0727
rs10248136	T	C	T	C	-0.0097	0.025251	0.5142	0.505756	FALSE	FALSE	FALSE	7	39077397	0.0306526	0.8237800382349295	0.410064	LongCOVID S case S control	7	39077397	0.0017	-5.705882352941177	2e-8	Yengo2018bmi	TRUE	5e-08	TRUE	NA	NA	TRUE	Risk factor	BMI	FALSE	690495	NA	NA	NA	Diagnosis	Long COVID: S case, S control	40910	2975	37935	0.0727
rs10269783	A	G	A	G	0.0133	0.0102977	0.3896	0.403469	FALSE	FALSE	FALSE	7	49616203	0.0305623	0.33694126423731197	0.736161	LongCOVID S case S control	7	49616203	0.0017	7.823529411764706	1.4e-15	Yengo2018bmi	TRUE	5e-08	TRUE	NA	NA	TRUE	Risk factor	BMI	FALSE	690495	NA	NA	NA	Diagnosis	Long COVID: S case, S control	40910	2975	37935	0.0727
rs10478110	C	A	C	A	0.01	-0.0202149	0.4348	0.433375	FALSE	FALSE	FALSE	5	112445734	0.0316475	-0.6387518761355557	0.522984	LongCOVID S case S control	5	112445734	0.0017	5.88235	9.6e-9	Yengo2018bmi	TRUE	5e-08	TRUE	NA	NA	TRUE	Risk factor	BMI	FALSE	690495	NA	NA	NA	Diagnosis	Long COVID: S case, S control	40910	2975	37935	0.0727
rs1048932	A	C	A	C	-0.016	-0.00701212	0.4162	0.424747	FALSE	FALSE	FALSE	11	115044850	0.0311421	-0.22516529071578348	0.82185	LongCOVID S case S control	11	115044850	0.0017	-9.411764705882351	3.8e-22	Yengo2018bmi	TRUE	5e-08	TRUE	NA	NA	TRUE	Risk factor	BMI	FALSE	690495	NA	NA	NA	Diagnosis	Long COVID: S case, S control	40910	2975	37935	0.0727
rs10492229	T	C	T	C	0.0142	-0.0535765	0.2268	0.24742	FALSE	FALSE	FALSE	12	110602173	0.0361934	-1.4802836981328087	0.1387969999999999	LongCOVID S case S control	12	110602173	0.0019	7.473684210526316	7.7e-14	Yengo2018bmi	TRUE	5e-08	TRUE	NA	NA	TRUE	Risk factor	BMI	FALSE	690495	NA	NA	NA	Diagnosis	Long COVID: S case, S control	40910	2975	37935	0.0727
rs10510419	T	G	T	G	-0.0177	-0.0378375	0.1416	0.141735	FALSE	FALSE	FALSE	3	12426936	0.0431362	-0.8771634960891317	0.380398	LongCOVID S case S control	3	12426936	0.0023	-7.695652173913044	2.2e-14	Yengo2018bmi	TRUE	5e-08	TRUE	NA	NA	TRUE	Risk factor	BMI	FALSE	690495	NA	NA	NA	Diagnosis	Long COVID: S case, S control	40910	2975	37935	0.0727
rs10518694	A	C	A	C	0.0146	0.0542534	0.1424	0.132026	FALSE	FALSE	FALSE	15	53072673	0.0462072	1.1741330355442443	0.240342	LongCOVID S case S control	15	53072673	0.0025	5.84	3.3e-9	Yengo2018bmi	TRUE	5e-08	TRUE	NA	NA	TRUE	Risk factor	BMI	FALSE	690495	NA	NA	NA	Diagnosis	Long COVID: S case, S control	40910	2975	37935	0.0727
rs1064213	A	G	A	G	0.012	-0.04412	0.492	0.46874	FALSE	FALSE	FALSE	2	198950240	0.0325657	-1.3547996818738732	0.175482	LongCOVID S case S control	2	198950240	0.0017	7.058823529411765	2.4e-12	Yengo2018bmi	TRUE	5e-08	TRUE	NA	NA	TRUE	Risk factor	BMI	FALSE	690495	NA	NA	NA	Diagnosis	Long COVID: S case, S control	40910	2975	37935	0.0727
rs10733051	G	A	G	A	-0.0097	0.0413869	0.4802	0.51991	FALSE	FALSE	FALSE	1	167280354	0.0320172	1.292645827867521	0.196134	LongCOVID S case S control	1	167280354	0.0016	-6.0625	2.9e-9	Yengo2018bmi	TRUE	5e-08	TRUE	NA	NA	TRUE	Risk factor	BMI	FALSE	690495	NA	NA	NA	Diagnosis	Long COVID: S case, S control	40910	2975	37935	0.0727
rs10741329	A	G	A	G	0.011	0.00387969	0.681	0.699201	FALSE	FALSE	FALSE	11	89997796	0.0338585	0.11458540691406884	0.908774	LongCOVID S case S control	11	89997796	0.0019	5.789473684210526	4e-9	Yengo2018bmi	TRUE	5e-08	TRUE	NA	NA	TRUE	Risk factor	BMI	FALSE	690495	NA	NA	NA	Diagnosis	Long COVID: S case, S control	40910	2975	37935	0.0727
rs10742752	C	T	C	T	0.0124	-0.00854593	0.6159	0.608115	FALSE	FALSE	FALSE	11	45438374	0.0311387	-0.27444723125885157	0.783741	LongCOVID S case S control	11	45438374	0.0017	7.29412	1.1e-13	Yengo2018bmi	TRUE	5e-08	TRUE	NA	NA	TRUE	Risk factor	BMI	FALSE	690495	NA	NA	NA	Diagnosis	Long COVID: S case, S control	40910	2975	37935	0.0727
rs10747488	A	C	A	C	-0.0123	0.0786848	0.7601	0.746997	FALSE	FALSE	FALSE	1	98299475	0.0350189	2.2469238040029813	0.0246449999999999	LongCOVID S case S control	1	98299475	0.002	-6.15	1.2e-9	Yengo2018bmi	TRUE	5e-08	TRUE	NA	NA	TRUE	Risk factor	BMI	FALSE	690495	NA	NA	NA	Diagnosis	Long COVID: S case, S control	40910	2975	37935	0.0727
rs1075901	C	T	C	T	0.0121	0.0467954	0.5639	0.558928	FALSE	FALSE	FALSE	17	15943910	0.030561	1.5312129838683288	0.125716	LongCOVID S case S control	17	15943910	0.0016	7.5625	1.2e-13	Yengo2018bmi	TRUE	5e-08	TRUE	NA	NA	TRUE	Risk factor	BMI	FALSE	690495	NA	NA	NA	Diagnosis	Long COVID: S case, S control	40910	2975	37935	0.0727
rs10768994	C	T	C	T	-0.0114	0.0493953	0.4337	0.428487	FALSE	FALSE	FALSE	11	43936945	0.0318729	1.5497585723294711	0.121199	LongCOVID S case S control	11	43936945	0.0017	-6.70588	6.4e-12	Yengo2018bmi	TRUE	5e-08	TRUE	NA	NA	TRUE	Risk factor	BMI	FALSE	690495	NA	NA	NA	Diagnosis	Long COVID: S case, S control	40910	2975	37935	0.0727
rs10795422	G	A	G	A	0.0139	0.00157587	0.6905	0.699186	FALSE	FALSE	FALSE	10	16759312	0.0335676	0.04694616237085761	0.962556	LongCOVID S case S control	10	16759312	0.0019	7.31579	9.300000000000001e-14	Yengo2018bmi	TRUE	5e-08	TRUE	NA	NA	TRUE	Risk factor	BMI	FALSE	690495	NA	NA	NA	Diagnosis	Long COVID: S case, S control	40910	2975	37935	0.0727
rs10811871	G	A	G	A	-0.0108	-0.0307327	0.3829	0.375165	FALSE	FALSE	FALSE	9	23200766	0.0331348	-0.927505221096853	0.353665	LongCOVID S case S control	9	23200766	0.0018	-6	1.6e-9	Yengo2018bmi	TRUE	5e-08	TRUE	NA	NA	TRUE	Risk factor	BMI	FALSE	690495	NA	NA	NA	Diagnosis	Long COVID: S case, S control	40910	2975	37935	0.0727
rs10824218	T	A	T	A	-0.0122	0.039897	0.4478	0.425174	FALSE	TRUE	TRUE	10	76421216	0.0316608	1.260138720436628	0.2076189999999999	LongCOVID S case S control	10	76421216	0.0018	-6.77778	7.200000000000001e-12	Yengo2018bmi	FALSE	5e-08	TRUE	NA	NA	NA	Risk factor	BMI	FALSE	690495	NA	NA	NA	Diagnosis	Long COVID: S case, S control	40910	2975	37935	0.0727
rs10824345	T	C	T	C	0.0105	-0.0302304	0.5056	0.504172	FALSE	FALSE	FALSE	10	77630565	0.0308291	-0.980580036394186	0.326801	LongCOVID S case S control	10	77630565	0.0017	6.176470588235295	9.2e-10	Yengo2018bmi	TRUE	5e-08	TRUE	NA	NA	TRUE	Risk factor	BMI	FALSE	690495	NA	NA	NA	Diagnosis	Long COVID: S case, S control	40910	2975	37935	0.0727
rs10827649	G	A	G	A	0.0094	-0.00225047	0.4277	0.428207	FALSE	FALSE	FALSE	10	19909770	0.0311579	-0.07222791009663682	0.94242	LongCOVID S case S control	10	19909770	0.0016	5.875	9.1e-9	Yengo2018bmi	TRUE	5e-08	TRUE	NA	NA	TRUE	Risk factor	BMI	FALSE	690495	NA	NA	NA	Diagnosis	Long COVID: S case, S control	40910	2975	37935	0.0727
rs10832778	G	C	G	C	0.0125	-0.0527343	0.6222	0.601182	FALSE	TRUE	FALSE	11	17394073	0.0314795	-1.6751949681538778	0.0938955	LongCOVID S case S control	11	17394073	0.0017	7.35294	1.3e-13	Yengo2018bmi	TRUE	5e-08	TRUE	NA	NA	TRUE	Risk factor	BMI	FALSE	690495	NA	NA	NA	Diagnosis	Long COVID: S case, S control	40910	2975	37935	0.0727
rs10842166	T	C	T	C	0.0109	-0.0857979	0.7423	0.744292	FALSE	FALSE	FALSE	12	23570176	0.035964	-2.3856606606606605	0.0170487	LongCOVID S case S control	12	23570176	0.002	5.45	4e-8	Yengo2018bmi	TRUE	5e-08	TRUE	NA	NA	TRUE	Risk factor	BMI	FALSE	690495	NA	NA	NA	Diagnosis	Long COVID: S case, S control	40910	2975	37935	0.0727
rs10842240	C	G	C	G	0.0218	-0.017793	0.1158	0.125427	FALSE	TRUE	FALSE	12	24060075	0.0473525	-0.37575629586611053	0.707097	LongCOVID S case S control	12	24060075	0.0027	8.074074074074074	3.1e-16	Yengo2018bmi	TRUE	5e-08	TRUE	NA	NA	TRUE	Risk factor	BMI	FALSE	690495	NA	NA	NA	Diagnosis	Long COVID: S case, S control	40910	2975	37935	0.0727
rs10858334	G	C	G	C	0.0143	0.00166951	0.1415	0.124556	FALSE	TRUE	FALSE	9	137989785	0.0446803	0.03736568465296786	0.970193	LongCOVID S case S control	9	137989785	0.0026	5.5	2.7e-8	Yengo2018bmi	TRUE	5e-08	TRUE	NA	NA	TRUE	Risk factor	BMI	FALSE	690495	NA	NA	NA	Diagnosis	Long COVID: S case, S control	40910	2975	37935	0.0727
rs10867256	T	C	T	C	-0.0118	-0.0207068	0.553	0.565197	FALSE	FALSE	FALSE	9	81367391	0.0304618	-0.6797628505209804	0.496654	LongCOVID S case S control	9	81367391	0.0017	-6.9411764705882355	8.7e-12	Yengo2018bmi	TRUE	5e-08	TRUE	NA	NA	TRUE	Risk factor	BMI	FALSE	690495	NA	NA	NA	Diagnosis	Long COVID: S case, S control	40910	2975	37935	0.0727
rs10878946	T	C	T	C	-0.0141	-0.0139539	0.714	0.710358	FALSE	FALSE	FALSE	12	69642315	0.0334025	-0.4177501684005688	0.67613	LongCOVID S case S control	12	69642315	0.0019	-7.421052631578947	3.600000000000001e-13	Yengo2018bmi	TRUE	5e-08	TRUE	NA	NA	TRUE	Risk factor	BMI	FALSE	690495	NA	NA	NA	Diagnosis	Long COVID: S case, S control	40910	2975	37935	0.0727
rs10887578	C	G	C	G	0.0128	0.0282738	0.4896	0.488152	FALSE	TRUE	TRUE	10	88096047	0.03165	-0.8933270142180096	0.371683	LongCOVID S case S control	10	88096047	0.0017	7.529411764705883	1.6e-13	Yengo2018bmi	FALSE	5e-08	TRUE	NA	NA	NA	Risk factor	BMI	FALSE	690495	NA	NA	NA	Diagnosis	Long COVID: S case, S control	40910	2975	37935	0.0727
rs10915840	A	G	A	G	-0.0118	-3.82795e-4	0.283	0.254484	FALSE	FALSE	FALSE	1	225668524	0.0346397	-0.01105075967747988	0.991183	LongCOVID S case S control	1	225668524	0.0019	-6.2105263157894735	1.3e-9	Yengo2018bmi	TRUE	5e-08	TRUE	NA	NA	TRUE	Risk factor	BMI	FALSE	690495	NA	NA	NA	Diagnosis	Long COVID: S case, S control	40910	2975	37935	0.0727
rs10920678	G	A	G	A	-0.0155	0.0206439	0.5709	0.559864	FALSE	FALSE	FALSE	1	190239907	0.0308017	0.6702195008717051	0.502719	LongCOVID S case S control	1	190239907	0.0016	-9.6875	1.5e-21	Yengo2018bmi	TRUE	5e-08	TRUE	NA	NA	TRUE	Risk factor	BMI	FALSE	690495	NA	NA	NA	Diagnosis	Long COVID: S case, S control	40910	2975	37935	0.0727
rs10938397	G	A	G	A	0.0324	-0.0120854	0.4317	0.432487	FALSE	FALSE	FALSE	4	45182527	0.0316395	-0.381971902210844	0.702482	LongCOVID S case S control	4	45182527	0.0016	20.25	3.3999999999999986e-86	Yengo2018bmi	TRUE	5e-08	TRUE	NA	NA	TRUE	Risk factor	BMI	FALSE	690495	NA	NA	NA	Diagnosis	Long COVID: S case, S control	40910	2975	37935	0.0727
rs10942267	G	A	G	A	-0.0156	0.0264588	0.3088	0.287346	FALSE	FALSE	FALSE	5	80841914	0.0334399	0.7912344235479173	0.428807	LongCOVID S case S control	5	80841914	0.0019	-8.21053	3.9e-17	Yengo2018bmi	TRUE	5e-08	TRUE	NA	NA	TRUE	Risk factor	BMI	FALSE	690495	NA	NA	NA	Diagnosis	Long COVID: S case, S control	40910	2975	37935	0.0727
rs10953740	G	A	G	A	-0.0153	-0.0180518	0.5534	0.535167	FALSE	FALSE	FALSE	7	113460282	0.031708	-0.5693137378579538	0.569143	LongCOVID S case S control	7	113460282	0.0017	-9	1e-18	Yengo2018bmi	TRUE	5e-08	TRUE	NA	NA	TRUE	Risk factor	BMI	FALSE	690495	NA	NA	NA	Diagnosis	Long COVID: S case, S control	40910	2975	37935	0.0727
rs10962550	C	G	C	G	0.0182	0.0232488	0.1801	0.181146	FALSE	TRUE	FALSE	9	16720329	0.0404817	0.5743039447454035	0.565761	LongCOVID S case S control	9	16720329	0.0022	8.272727272727273	6.2e-16	Yengo2018bmi	TRUE	5e-08	TRUE	NA	NA	TRUE	Risk factor	BMI	FALSE	690495	NA	NA	NA	Diagnosis	Long COVID: S case, S control	40910	2975	37935	0.0727
rs10968114	C	A	C	A	-0.0113	0.0224038	0.4681	0.472869	FALSE	FALSE	FALSE	9	27800007	0.0316939	0.7068805038193471	0.47964	LongCOVID S case S control	9	27800007	0.0017	-6.64706	6.100000000000001e-11	Yengo2018bmi	TRUE	5e-08	TRUE	NA	NA	TRUE	Risk factor	BMI	FALSE	690495	NA	NA	NA	Diagnosis	Long COVID: S case, S control	40910	2975	37935	0.0727
rs10971709	T	C	T	C	0.0132	0.0128149	0.2062	0.210858	FALSE	FALSE	FALSE	9	33804813	0.0366476	0.34967910586232115	0.726579	LongCOVID S case S control	9	33804813	0.0021	6.2857142857142865	6.2e-10	Yengo2018bmi	TRUE	5e-08	TRUE	NA	NA	TRUE	Risk factor	BMI	FALSE	690495	NA	NA	NA	Diagnosis	Long COVID: S case, S control	40910	2975	37935	0.0727
rs10975933	G	C	G	C	-0.0122	0.0360549	0.3444	0.35166	FALSE	TRUE	FALSE	9	6954557	0.0314615	1.1460006674824783	0.251795	LongCOVID S case S control	9	6954557	0.0018	-6.77778	2.7e-11	Yengo2018bmi	TRUE	5e-08	TRUE	NA	NA	TRUE	Risk factor	BMI	FALSE	690495	NA	NA	NA	Diagnosis	Long COVID: S case, S control	40910	2975	37935	0.0727
rs10984756	G	C	G	C	0.0174	0.0774827	0.1048	0.104032	FALSE	TRUE	FALSE	9	122651784	0.0515484	1.503105818997292	0.132812	LongCOVID S case S control	9	122651784	0.0029	6	1.1e-9	Yengo2018bmi	TRUE	5e-08	TRUE	NA	NA	TRUE	Risk factor	BMI	FALSE	690495	NA	NA	NA	Diagnosis	Long COVID: S case, S control	40910	2975	37935	0.0727
rs11030618	T	C	T	C	0.011	-0.0207846	0.5679	0.566231	FALSE	FALSE	FALSE	11	29243293	0.0306875	-0.6772985743380856	0.498216	LongCOVID S case S control	11	29243293	0.0017	6.470588235294118	2.4e-10	Yengo2018bmi	TRUE	5e-08	TRUE	NA	NA	TRUE	Risk factor	BMI	FALSE	690495	NA	NA	NA	Diagnosis	Long COVID: S case, S control	40910	2975	37935	0.0727
rs11066188	A	G	A	G	-0.012	-0.0519654	0.4181	0.391143	FALSE	FALSE	FALSE	12	112610714	0.0318173	-1.6332435498926683	0.102418	LongCOVID S case S control	12	112610714	0.0017	-7.058823529411765	8.100000000000002e-13	Yengo2018bmi	TRUE	5e-08	TRUE	NA	NA	TRUE	Risk factor	BMI	FALSE	690495	NA	NA	NA	Diagnosis	Long COVID: S case, S control	40910	2975	37935	0.0727
rs11084553	G	A	G	A	-0.021	-0.0705724	0.1518	0.149771	FALSE	FALSE	FALSE	19	31019780	0.0430847	-1.6379921410616762	0.1014229999999999	LongCOVID S case S control	19	31019780	0.0024	-8.75	1.8e-18	Yengo2018bmi	TRUE	5e-08	TRUE	NA	NA	TRUE	Risk factor	BMI	FALSE	690495	NA	NA	NA	Diagnosis	Long COVID: S case, S control	40910	2975	37935	0.0727
rs11105839	A	T	A	T	-0.0109	0.0526111	0.3799	0.372927	FALSE	TRUE	FALSE	12	91237920	0.0321866	1.6345653160010687	0.10214	LongCOVID S case S control	12	91237920	0.0017	-6.411764705882353	1.1e-10	Yengo2018bmi	TRUE	5e-08	TRUE	NA	NA	TRUE	Risk factor	BMI	FALSE	690495	NA	NA	NA	Diagnosis	Long COVID: S case, S control	40910	2975	37935	0.0727
rs11115176	C	T	C	T	-0.0121	0.0232422	0.2399	0.235395	FALSE	FALSE	FALSE	12	82465797	0.0362936	0.6403938986487976	0.521917	LongCOVID S case S control	12	82465797	0.0019	-6.36842	2e-10	Yengo2018bmi	TRUE	5e-08	TRUE	NA	NA	TRUE	Risk factor	BMI	FALSE	690495	NA	NA	NA	Diagnosis	Long COVID: S case, S control	40910	2975	37935	0.0727
rs11118308	G	A	G	A	-0.0101	-0.0152739	0.4703	0.451607	FALSE	FALSE	FALSE	1	219633869	0.0311836	-0.4898055388088611	0.62427	LongCOVID S case S control	1	219633869	0.0016	-6.3125	4.8e-10	Yengo2018bmi	TRUE	5e-08	TRUE	NA	NA	TRUE	Risk factor	BMI	FALSE	690495	NA	NA	NA	Diagnosis	Long COVID: S case, S control	40910	2975	37935	0.0727
rs11129661	T	C	T	C	0.0124	0.014163	0.2112	0.215075	FALSE	FALSE	FALSE	3	35696026	0.0387709	0.3652997480068815	0.714888	LongCOVID S case S control	3	35696026	0.0021	5.904761904761905	5.4e-9	Yengo2018bmi	TRUE	5e-08	TRUE	NA	NA	TRUE	Risk factor	BMI	FALSE	690495	NA	NA	NA	Diagnosis	Long COVID: S case, S control	40910	2975	37935	0.0727
rs11150911	C	A	C	A	-0.0133	0.00114984	0.7191	0.70743	FALSE	FALSE	FALSE	18	73498528	0.0324403	0.03544480168185868	0.971725	LongCOVID S case S control	18	73498528	0.0018	-7.38889	4.7e-13	Yengo2018bmi	TRUE	5e-08	TRUE	NA	NA	TRUE	Risk factor	BMI	FALSE	690495	NA	NA	NA	Diagnosis	Long COVID: S case, S control	40910	2975	37935	0.0727
rs11165643	T	C	T	C	0.0206	-0.0247868	0.5828	0.589407	FALSE	FALSE	FALSE	1	96924097	0.0314897	-0.7871399219427304	0.43120000000000003	LongCOVID S case S control	1	96924097	0.0017	12.11764705882353	1.4e-35	Yengo2018bmi	TRUE	5e-08	TRUE	NA	NA	TRUE	Risk factor	BMI	FALSE	690495	NA	NA	NA	Diagnosis	Long COVID: S case, S control	40910	2975	37935	0.0727
rs11170468	C	A	C	A	-0.0123	-0.0223745	0.2326	0.231541	FALSE	FALSE	FALSE	12	39430048	0.0371425	-0.6023961768863162	0.54691	LongCOVID S case S control	12	39430048	0.0019	-6.47368	1.9e-10	Yengo2018bmi	TRUE	5e-08	TRUE	NA	NA	TRUE	Risk factor	BMI	FALSE	690495	NA	NA	NA	Diagnosis	Long COVID: S case, S control	40910	2975	37935	0.0727
rs11173522	A	C	A	C	0.0128	0.0445588	0.2078	0.204012	FALSE	FALSE	FALSE	12	60953472	0.0397843	1.1200096520486724	0.26271	LongCOVID S case S control	12	60953472	0.0021	6.095238095238096	1.1e-9	Yengo2018bmi	TRUE	5e-08	TRUE	NA	NA	TRUE	Risk factor	BMI	FALSE	690495	NA	NA	NA	Diagnosis	Long COVID: S case, S control	40910	2975	37935	0.0727
rs11185111	A	G	A	G	-0.0129	-0.0135327	0.3042	0.323313	FALSE	FALSE	FALSE	1	107962328	0.0339442	-0.3986748840744515	0.690133	LongCOVID S case S control	1	107962328	0.0019	-6.7894736842105265	7.7e-12	Yengo2018bmi	TRUE	5e-08	TRUE	NA	NA	TRUE	Risk factor	BMI	FALSE	690495	NA	NA	NA	Diagnosis	Long COVID: S case, S control	40910	2975	37935	0.0727
rs11251352	G	A	G	A	0.0109	0.0122536	0.5988	0.592906	FALSE	FALSE	FALSE	10	2585792	0.0315393	0.38851845158262865	0.697633	LongCOVID S case S control	10	2585792	0.0018	6.05556	7.000000000000001e-10	Yengo2018bmi	TRUE	5e-08	TRUE	NA	NA	TRUE	Risk factor	BMI	FALSE	690495	NA	NA	NA	Diagnosis	Long COVID: S case, S control	40910	2975	37935	0.0727
rs11496125	T	C	T	C	0.0169	0.0241729	0.4212	0.435787	FALSE	FALSE	FALSE	7	103417557	0.0315609	0.7659128858809475	0.443729	LongCOVID S case S control	7	103417557	0.0017	9.941176470588236	3e-22	Yengo2018bmi	TRUE	5e-08	TRUE	NA	NA	TRUE	Risk factor	BMI	FALSE	690495	NA	NA	NA	Diagnosis	Long COVID: S case, S control	40910	2975	37935	0.0727
rs11505821	T	A	T	A	0.0311	-0.113575	0.0601	0.0598545	FALSE	TRUE	FALSE	7	76818677	0.0663023	-1.7129873322644915	0.0867146	LongCOVID S case S control	7	76818677	0.0035	8.88571	2.7e-19	Yengo2018bmi	TRUE	5e-08	TRUE	NA	NA	TRUE	Risk factor	BMI	FALSE	690495	NA	NA	NA	Diagnosis	Long COVID: S case, S control	40910	2975	37935	0.0727
rs1150659	A	G	A	G	-0.0139	0.0476801	0.2254	0.238619	FALSE	FALSE	FALSE	6	26100023	0.036518	1.3056602223560985	0.191668	LongCOVID S case S control	6	26100023	0.0019	-7.31578947368421	3.8e-13	Yengo2018bmi	TRUE	5e-08	TRUE	NA	NA	TRUE	Risk factor	BMI	FALSE	690495	NA	NA	NA	Diagnosis	Long COVID: S case, S control	40910	2975	37935	0.0727
rs11538	G	A	G	A	0.0135	0.0349829	0.1805	0.18309	FALSE	FALSE	FALSE	22	18220831	0.0416081	0.8407713882633429	0.4004750000000001	LongCOVID S case S control	22	18220831	0.0023	5.86957	3.3e-9	Yengo2018bmi	TRUE	5e-08	TRUE	NA	NA	TRUE	Risk factor	BMI	FALSE	690495	NA	NA	NA	Diagnosis	Long COVID: S case, S control	40910	2975	37935	0.0727
rs11577094	T	C	T	C	0.0182	0.0560944	0.08109	0.0837639	FALSE	FALSE	FALSE	1	38026600	0.05691	0.9856685995431383	0.324297	LongCOVID S case S control	1	38026600	0.003	6.066666666666666	6.9e-10	Yengo2018bmi	TRUE	5e-08	TRUE	NA	NA	TRUE	Risk factor	BMI	FALSE	690495	NA	NA	NA	Diagnosis	Long COVID: S case, S control	40910	2975	37935	0.0727
rs1158805	A	C	A	C	-0.0137	0.057779	0.3766	0.409919	FALSE	FALSE	FALSE	18	40736590	0.0314687	1.8360783890024053	0.0663458	LongCOVID S case S control	18	40736590	0.0018	-7.611111111111112	1.2e-14	Yengo2018bmi	TRUE	5e-08	TRUE	NA	NA	TRUE	Risk factor	BMI	FALSE	690495	NA	NA	NA	Diagnosis	Long COVID: S case, S control	40910	2975	37935	0.0727
rs11609659	C	T	C	T	-0.0154	-0.0176145	0.2371	0.245537	FALSE	FALSE	FALSE	12	108296260	0.0355944	-0.49486717011664766	0.620694	LongCOVID S case S control	12	108296260	0.002	-7.7	2.2e-14	Yengo2018bmi	TRUE	5e-08	TRUE	NA	NA	TRUE	Risk factor	BMI	FALSE	690495	NA	NA	NA	Diagnosis	Long COVID: S case, S control	40910	2975	37935	0.0727
rs11611246	T	G	T	G	0.024	-0.0837883	0.21	0.21006	FALSE	FALSE	FALSE	12	939480	0.0385222	-2.1750652870292972	0.0296251	LongCOVID S case S control	12	939480	0.002	12	4.999999999999999e-32	Yengo2018bmi	TRUE	5e-08	TRUE	NA	NA	TRUE	Risk factor	BMI	FALSE	690495	NA	NA	NA	Diagnosis	Long COVID: S case, S control	40910	2975	37935	0.0727
rs11614340	C	T	C	T	0.0133	-0.0243373	0.3092	0.312111	FALSE	FALSE	FALSE	12	133426483	0.0339708	-0.7164182179989873	0.473733	LongCOVID S case S control	12	133426483	0.0019	7	8.499999999999999e-13	Yengo2018bmi	TRUE	5e-08	TRUE	NA	NA	TRUE	Risk factor	BMI	FALSE	690495	NA	NA	NA	Diagnosis	Long COVID: S case, S control	40910	2975	37935	0.0727
rs11615578	T	C	T	C	0.013	-0.0562731	0.2474	0.249484	FALSE	FALSE	FALSE	12	121714935	0.0370853	-1.5173963807762103	0.129167	LongCOVID S case S control	12	121714935	0.002	6.5	8.099999999999999e-11	Yengo2018bmi	TRUE	5e-08	TRUE	NA	NA	TRUE	Risk factor	BMI	FALSE	690495	NA	NA	NA	Diagnosis	Long COVID: S case, S control	40910	2975	37935	0.0727
rs11656076	A	G	A	G	-0.0142	-0.00873858	0.2254	0.223431	FALSE	FALSE	FALSE	17	31464270	0.0369226	-0.236672932025372	0.81291	LongCOVID S case S control	17	31464270	0.0021	-6.761904761904763	5.6e-12	Yengo2018bmi	TRUE	5e-08	TRUE	NA	NA	TRUE	Risk factor	BMI	FALSE	690495	NA	NA	NA	Diagnosis	Long COVID: S case, S control	40910	2975	37935	0.0727
rs11672660	T	C	T	C	-0.034	-0.0260043	0.2049	0.215457	FALSE	FALSE	FALSE	19	46180184	0.0387479	-0.671115079784969	0.502147	LongCOVID S case S control	19	46180184	0.0021	-16.190476190476193	1.6999999999999998e-60	Yengo2018bmi	TRUE	5e-08	TRUE	NA	NA	TRUE	Risk factor	BMI	FALSE	690495	NA	NA	NA	Diagnosis	Long COVID: S case, S control	40910	2975	37935	0.0727
rs11713193	A	G	A	G	0.0239	-0.0249287	0.5073	0.490266	FALSE	FALSE	FALSE	3	49924424	0.0304146	-0.8196293885173569	0.412427	LongCOVID S case S control	3	49924424	0.0017	14.058823529411766	2.3999999999999996e-44	Yengo2018bmi	TRUE	5e-08	TRUE	NA	NA	TRUE	Risk factor	BMI	FALSE	690495	NA	NA	NA	Diagnosis	Long COVID: S case, S control	40910	2975	37935	0.0727
rs11736228	T	A	T	A	-0.0139	-0.0193722	0.2587	0.242975	FALSE	TRUE	FALSE	4	147376805	0.0347648	-0.5572360548600883	0.577365	LongCOVID S case S control	4	147376805	0.002	-6.95	4.1e-12	Yengo2018bmi	TRUE	5e-08	TRUE	NA	NA	TRUE	Risk factor	BMI	FALSE	690495	NA	NA	NA	Diagnosis	Long COVID: S case, S control	40910	2975	37935	0.0727
rs11738695	A	C	A	C	0.0097	-0.01806	0.586	0.588279	FALSE	FALSE	FALSE	5	108699161	0.0322921	-0.559269914313408	0.575977	LongCOVID S case S control	5	108699161	0.0017	5.705882352941177	2e-8	Yengo2018bmi	TRUE	5e-08	TRUE	NA	NA	TRUE	Risk factor	BMI	FALSE	690495	NA	NA	NA	Diagnosis	Long COVID: S case, S control	40910	2975	37935	0.0727
rs11739877	T	C	T	C	0.0117	0.00754954	0.6118	0.60172	FALSE	FALSE	FALSE	5	105876806	0.0316388	0.23861650884357183	0.811403	LongCOVID S case S control	5	105876806	0.0018	6.5	6.6e-11	Yengo2018bmi	TRUE	5e-08	TRUE	NA	NA	TRUE	Risk factor	BMI	FALSE	690495	NA	NA	NA	Diagnosis	Long COVID: S case, S control	40910	2975	37935	0.0727
rs11773362	T	C	T	C	-0.0111	0.00289045	0.3369	0.351278	FALSE	FALSE	FALSE	7	147668180	0.0320975	0.09005218474959109	0.928246	LongCOVID S case S control	7	147668180	0.0018	-6.166666666666667	1.5e-9	Yengo2018bmi	TRUE	5e-08	TRUE	NA	NA	TRUE	Risk factor	BMI	FALSE	690495	NA	NA	NA	Diagnosis	Long COVID: S case, S control	40910	2975	37935	0.0727
rs11781699	C	T	C	T	0.0132	-0.0307839	0.1896	0.197884	FALSE	FALSE	FALSE	8	118863061	0.0395045	-0.7792504651368831	0.435832	LongCOVID S case S control	8	118863061	0.0021	6.28571	3.1e-10	Yengo2018bmi	TRUE	5e-08	TRUE	NA	NA	TRUE	Risk factor	BMI	FALSE	690495	NA	NA	NA	Diagnosis	Long COVID: S case, S control	40910	2975	37935	0.0727
rs11856579	A	G	A	G	-0.0141	-0.0945126	0.2654	0.255522	FALSE	FALSE	FALSE	15	78012688	0.035671	-2.6495640716548454	0.0080596399999999	LongCOVID S case S control	15	78012688	0.002	-7.05	8e-13	Yengo2018bmi	TRUE	5e-08	TRUE	NA	NA	TRUE	Risk factor	BMI	FALSE	690495	NA	NA	NA	Diagnosis	Long COVID: S case, S control	40910	2975	37935	0.0727
rs1187352	C	T	C	T	0.0119	-0.0292185	0.6518	0.657774	FALSE	FALSE	FALSE	9	87293457	0.0333101	-0.8771663849703243	0.380396	LongCOVID S case S control	9	87293457	0.0018	6.61111	6e-11	Yengo2018bmi	TRUE	5e-08	TRUE	NA	NA	TRUE	Risk factor	BMI	FALSE	690495	NA	NA	NA	Diagnosis	Long COVID: S case, S control	40910	2975	37935	0.0727
rs1188017	T	C	T	C	-0.0142	-0.0144789	0.1954	0.187588	FALSE	FALSE	FALSE	11	63824364	0.0410192	-0.35297860514100715	0.724104	LongCOVID S case S control	11	63824364	0.0021	-6.761904761904763	1.2e-11	Yengo2018bmi	TRUE	5e-08	TRUE	NA	NA	TRUE	Risk factor	BMI	FALSE	690495	NA	NA	NA	Diagnosis	Long COVID: S case, S control	40910	2975	37935	0.0727
rs11880870	G	A	G	A	-0.0189	0.0334413	0.4801	0.485835	FALSE	FALSE	FALSE	19	18830704	0.0322953	1.035485039618768	0.300442	LongCOVID S case S control	19	18830704	0.0017	-11.1176	1.0000000000000001e-28	Yengo2018bmi	TRUE	5e-08	TRUE	NA	NA	TRUE	Risk factor	BMI	FALSE	690495	NA	NA	NA	Diagnosis	Long COVID: S case, S control	40910	2975	37935	0.0727
rs11889536	G	A	G	A	-0.0189	-0.0106643	0.1493	0.12468	FALSE	FALSE	FALSE	2	220163543	0.0464497	-0.2295881351225089	0.818412	LongCOVID S case S control	2	220163543	0.0024	-7.875	6.4e-15	Yengo2018bmi	TRUE	5e-08	TRUE	NA	NA	TRUE	Risk factor	BMI	FALSE	690495	NA	NA	NA	Diagnosis	Long COVID: S case, S control	40910	2975	37935	0.0727
rs11904898	A	G	A	G	-0.0121	-0.0142538	0.2329	0.248431	FALSE	FALSE	FALSE	20	47423179	0.0364354	-0.3912074520932939	0.695645	LongCOVID S case S control	20	47423179	0.0021	-5.761904761904762	3.7e-9	Yengo2018bmi	TRUE	5e-08	TRUE	NA	NA	TRUE	Risk factor	BMI	FALSE	690495	NA	NA	NA	Diagnosis	Long COVID: S case, S control	40910	2975	37935	0.0727
rs11945861	A	G	A	G	-0.0148	0.0222014	0.2369	0.231145	FALSE	FALSE	FALSE	4	65700865	0.0371587	0.5974751538670621	0.55019	LongCOVID S case S control	4	65700865	0.002	-7.4	5e-13	Yengo2018bmi	TRUE	5e-08	TRUE	NA	NA	TRUE	Risk factor	BMI	FALSE	690495	NA	NA	NA	Diagnosis	Long COVID: S case, S control	40910	2975	37935	0.0727
rs11951673	T	C	T	C	-0.0123	-0.0146762	0.3941	0.38038	FALSE	FALSE	FALSE	5	95861012	0.0320344	-0.458138750842844	0.646852	LongCOVID S case S control	5	95861012	0.0017	-7.23529411764706	1.1e-13	Yengo2018bmi	TRUE	5e-08	TRUE	NA	NA	TRUE	Risk factor	BMI	FALSE	690495	NA	NA	NA	Diagnosis	Long COVID: S case, S control	40910	2975	37935	0.0727
rs12033257	G	A	G	A	-0.0146	0.00870117	0.3835	0.383537	FALSE	FALSE	FALSE	1	112318484	0.0436339	0.1994130710296352	0.84194	LongCOVID S case S control	1	112318484	0.0018	-8.11111	2.4e-15	Yengo2018bmi	TRUE	5e-08	TRUE	NA	NA	TRUE	Risk factor	BMI	FALSE	690495	NA	NA	NA	Diagnosis	Long COVID: S case, S control	40910	2975	37935	0.0727
rs12041258	C	T	C	T	-0.0146	0.0879312	0.2287	0.236182	FALSE	FALSE	FALSE	1	195047936	0.0363508	2.4189618935484223	0.0155648999999999	LongCOVID S case S control	1	195047936	0.002	-7.3	9.5e-13	Yengo2018bmi	TRUE	5e-08	TRUE	NA	NA	TRUE	Risk factor	BMI	FALSE	690495	NA	NA	NA	Diagnosis	Long COVID: S case, S control	40910	2975	37935	0.0727
rs12044597	G	A	G	A	0.0143	-0.0163983	0.5029	0.508492	FALSE	FALSE	FALSE	1	1708801	0.0317746	-0.5160820277831979	0.605797	LongCOVID S case S control	1	1708801	0.0016	8.9375	1.7e-18	Yengo2018bmi	TRUE	5e-08	TRUE	NA	NA	TRUE	Risk factor	BMI	FALSE	690495	NA	NA	NA	Diagnosis	Long COVID: S case, S control	40910	2975	37935	0.0727
rs12049202	T	C	T	C	0.024	-0.0488394	0.203	0.204109	FALSE	FALSE	FALSE	1	77967523	0.0388967	-1.2556180858530417	0.209255	LongCOVID S case S control	1	77967523	0.0022	10.909090909090908	1.0000000000000001e-28	Yengo2018bmi	TRUE	5e-08	TRUE	NA	NA	TRUE	Risk factor	BMI	FALSE	690495	NA	NA	NA	Diagnosis	Long COVID: S case, S control	40910	2975	37935	0.0727
rs12150665	C	T	C	T	-0.0162	-0.0371512	0.4058	0.405465	FALSE	FALSE	FALSE	17	34914787	0.0305832	-1.2147584294645426	0.2244579999999999	LongCOVID S case S control	17	34914787	0.0017	-9.52941	1.6000000000000002e-22	Yengo2018bmi	TRUE	5e-08	TRUE	NA	NA	TRUE	Risk factor	BMI	FALSE	690495	NA	NA	NA	Diagnosis	Long COVID: S case, S control	40910	2975	37935	0.0727
rs1218822	A	G	A	G	0.0168	-0.0294137	0.6663	0.65298	FALSE	FALSE	FALSE	13	28011963	0.0319405	-0.9208904055979088	0.357107	LongCOVID S case S control	13	28011963	0.0017	9.882352941176473	1.9e-22	Yengo2018bmi	TRUE	5e-08	TRUE	NA	NA	TRUE	Risk factor	BMI	FALSE	690495	NA	NA	NA	Diagnosis	Long COVID: S case, S control	40910	2975	37935	0.0727
rs12299814	A	C	A	C	-0.0157	-0.00285059	0.2525	0.28487	FALSE	FALSE	FALSE	12	90216146	0.0345296	-0.0825549673323757	0.934205	LongCOVID S case S control	12	90216146	0.002	-7.849999999999999	5.2e-15	Yengo2018bmi	TRUE	5e-08	TRUE	NA	NA	TRUE	Risk factor	BMI	FALSE	690495	NA	NA	NA	Diagnosis	Long COVID: S case, S control	40910	2975	37935	0.0727
rs12328930	C	T	C	T	0.0098	0.00401852	0.4235	0.413699	FALSE	FALSE	FALSE	2	175079125	0.0330977	0.12141387468011372	0.903363	LongCOVID S case S control	2	175079125	0.0017	5.76471	1.8e-8	Yengo2018bmi	TRUE	5e-08	TRUE	NA	NA	TRUE	Risk factor	BMI	FALSE	690495	NA	NA	NA	Diagnosis	Long COVID: S case, S control	40910	2975	37935	0.0727
rs12334877	A	G	A	G	-0.0144	0.0354277	0.198	0.201327	FALSE	FALSE	FALSE	8	67194171	0.0379599	0.9332927642064388	0.350669	LongCOVID S case S control	8	67194171	0.0022	-6.545454545454545	7.7e-11	Yengo2018bmi	TRUE	5e-08	TRUE	NA	NA	TRUE	Risk factor	BMI	FALSE	690495	NA	NA	NA	Diagnosis	Long COVID: S case, S control	40910	2975	37935	0.0727
rs12364470	G	T	G	T	0.0178	0.017062	0.1626	0.173386	FALSE	FALSE	FALSE	11	134601012	0.0426324	0.40021204529888066	0.689	LongCOVID S case S control	11	134601012	0.0022	8.09091	1.1e-15	Yengo2018bmi	TRUE	5e-08	TRUE	NA	NA	TRUE	Risk factor	BMI	FALSE	690495	NA	NA	NA	Diagnosis	Long COVID: S case, S control	40910	2975	37935	0.0727
rs12369179	T	C	T	C	-0.0359	0.0510151	0.08782	0.0846021	FALSE	FALSE	FALSE	12	122963550	0.0569664	0.8955296455454443	0.370504	LongCOVID S case S control	12	122963550	0.0031	-11.580645161290324	2.4999999999999998e-31	Yengo2018bmi	TRUE	5e-08	TRUE	NA	NA	TRUE	Risk factor	BMI	FALSE	690495	NA	NA	NA	Diagnosis	Long COVID: S case, S control	40910	2975	37935	0.0727
rs12416812	A	G	A	G	0.0111	-0.0141331	0.5088	0.517051	FALSE	FALSE	FALSE	11	888632	0.0308291	-0.4584337525260224	0.64664	LongCOVID S case S control	11	888632	0.0016	6.9375	6.0999999999999995e-12	Yengo2018bmi	TRUE	5e-08	TRUE	NA	NA	TRUE	Risk factor	BMI	FALSE	690495	NA	NA	NA	Diagnosis	Long COVID: S case, S control	40910	2975	37935	0.0727
rs1241986	A	G	A	G	-0.0139	-0.0219773	0.8479	0.835869	FALSE	FALSE	FALSE	18	6873954	0.0419839	-0.5234697110082676	0.600648	LongCOVID S case S control	18	6873954	0.0024	-5.791666666666667	1.1000000000000001e-8	Yengo2018bmi	TRUE	5e-08	TRUE	NA	NA	TRUE	Risk factor	BMI	FALSE	690495	NA	NA	NA	Diagnosis	Long COVID: S case, S control	40910	2975	37935	0.0727
rs12429545	A	G	A	G	0.0316	-0.0107728	0.1248	0.135191	FALSE	FALSE	FALSE	13	54102206	0.0436936	-0.24655327095959137	0.805254	LongCOVID S case S control	13	54102206	0.0025	12.64	9.6e-38	Yengo2018bmi	TRUE	5e-08	TRUE	NA	NA	TRUE	Risk factor	BMI	FALSE	690495	NA	NA	NA	Diagnosis	Long COVID: S case, S control	40910	2975	37935	0.0727
rs12448257	A	G	A	G	0.0184	-0.036577	0.218	0.198736	FALSE	FALSE	FALSE	16	3599655	0.0375691	-0.9735926599253109	0.33026	LongCOVID S case S control	16	3599655	0.002	9.2	8.099999999999999e-20	Yengo2018bmi	TRUE	5e-08	TRUE	NA	NA	TRUE	Risk factor	BMI	FALSE	690495	NA	NA	NA	Diagnosis	Long COVID: S case, S control	40910	2975	37935	0.0727
rs12495178	C	T	C	T	-0.0184	-0.0543637	0.3614	0.368803	FALSE	FALSE	FALSE	3	85886077	0.0317961	-1.7097600020128254	0.0873098999999999	LongCOVID S case S control	3	85886077	0.0017	-10.8235	7.600000000000001e-28	Yengo2018bmi	TRUE	5e-08	TRUE	NA	NA	TRUE	Risk factor	BMI	FALSE	690495	NA	NA	NA	Diagnosis	Long COVID: S case, S control	40910	2975	37935	0.0727
rs12527426	A	G	A	G	0.0135	4.7829e-4	0.2969	0.297765	FALSE	FALSE	FALSE	6	153392002	0.0341208	0.01401754941267496	0.988816	LongCOVID S case S control	6	153392002	0.0019	7.105263157894737	1.4e-12	Yengo2018bmi	TRUE	5e-08	TRUE	NA	NA	TRUE	Risk factor	BMI	FALSE	690495	NA	NA	NA	Diagnosis	Long COVID: S case, S control	40910	2975	37935	0.0727
rs12564992	G	A	G	A	0.0196	0.0015188	0.1144	0.102962	FALSE	FALSE	FALSE	1	174478100	0.0507081	0.02995182229269091	0.976106	LongCOVID S case S control	1	174478100	0.0026	7.53846	5.3e-14	Yengo2018bmi	TRUE	5e-08	TRUE	NA	NA	TRUE	Risk factor	BMI	FALSE	690495	NA	NA	NA	Diagnosis	Long COVID: S case, S control	40910	2975	37935	0.0727
rs12593036	G	A	G	A	-0.0154	-0.0139682	0.2993	0.307199	FALSE	FALSE	FALSE	15	81058652	0.033401	-0.4181970599682645	0.675804	LongCOVID S case S control	15	81058652	0.0019	-8.10526	3.7999999999999996e-16	Yengo2018bmi	TRUE	5e-08	TRUE	NA	NA	TRUE	Risk factor	BMI	FALSE	690495	NA	NA	NA	Diagnosis	Long COVID: S case, S control	40910	2975	37935	0.0727
rs12602912	T	C	T	C	0.0176	0.0838881	0.2048	0.210297	FALSE	FALSE	FALSE	17	65870073	0.0363481	2.3079088040365243	0.0210043	LongCOVID S case S control	17	65870073	0.0021	8.380952380952381	9.9e-18	Yengo2018bmi	TRUE	5e-08	TRUE	NA	NA	TRUE	Risk factor	BMI	FALSE	690495	NA	NA	NA	Diagnosis	Long COVID: S case, S control	40910	2975	37935	0.0727
rs1260326	C	T	C	T	0.0105	-0.00269778	0.5973	0.632443	FALSE	FALSE	FALSE	2	27730940	0.0323305	-0.08344380693153523	0.933498	LongCOVID S case S control	2	27730940	0.0017	6.17647	3.9e-10	Yengo2018bmi	TRUE	5e-08	TRUE	NA	NA	TRUE	Risk factor	BMI	FALSE	690495	NA	NA	NA	Diagnosis	Long COVID: S case, S control	40910	2975	37935	0.0727
rs12629015	G	A	G	A	-0.0135	-0.0329717	0.1852	0.189793	FALSE	FALSE	FALSE	3	119618053	0.0390851	-0.8435874540425892	0.3989	LongCOVID S case S control	3	119618053	0.0023	-5.86957	2.0999999999999998e-9	Yengo2018bmi	TRUE	5e-08	TRUE	NA	NA	TRUE	Risk factor	BMI	FALSE	690495	NA	NA	NA	Diagnosis	Long COVID: S case, S control	40910	2975	37935	0.0727
rs12652212	G	A	G	A	0.0123	-0.0259928	0.4214	0.404369	FALSE	FALSE	FALSE	5	88808594	0.0314203	-0.8272613565115546	0.408089	LongCOVID S case S control	5	88808594	0.0017	7.23529	9.7e-14	Yengo2018bmi	TRUE	5e-08	TRUE	NA	NA	TRUE	Risk factor	BMI	FALSE	690495	NA	NA	NA	Diagnosis	Long COVID: S case, S control	40910	2975	37935	0.0727
rs1266874	G	A	G	A	0.014	0.0062488	0.3558	0.372567	FALSE	FALSE	FALSE	6	51779638	0.0327062	0.19105857604980095	0.848479	LongCOVID S case S control	6	51779638	0.0018	7.77778	9.8e-15	Yengo2018bmi	TRUE	5e-08	TRUE	NA	NA	TRUE	Risk factor	BMI	FALSE	690495	NA	NA	NA	Diagnosis	Long COVID: S case, S control	40910	2975	37935	0.0727
rs12675063	T	A	T	A	0.0156	-0.0126528	0.1131	0.10632	FALSE	TRUE	FALSE	8	132879047	0.0470769	-0.2687687592003722	0.788108	LongCOVID S case S control	8	132879047	0.0026	6	1.3e-9	Yengo2018bmi	TRUE	5e-08	TRUE	NA	NA	TRUE	Risk factor	BMI	FALSE	690495	NA	NA	NA	Diagnosis	Long COVID: S case, S control	40910	2975	37935	0.0727
rs1268065	A	G	A	G	-0.0102	0.0194261	0.4794	0.473003	FALSE	FALSE	FALSE	6	126042783	0.02956	0.6571752368064954	0.5110690000000001	LongCOVID S case S control	6	126042783	0.0017	-6.000000000000001	1e-9	Yengo2018bmi	TRUE	5e-08	TRUE	NA	NA	TRUE	Risk factor	BMI	FALSE	690495	NA	NA	NA	Diagnosis	Long COVID: S case, S control	40910	2975	37935	0.0727
rs12680842	G	A	G	A	-0.0133	-0.0452792	0.3205	0.344681	FALSE	FALSE	FALSE	8	95582606	0.0329673	-1.3734579416573394	0.1696109999999999	LongCOVID S case S control	8	95582606	0.0018	-7.38889	4.4e-14	Yengo2018bmi	TRUE	5e-08	TRUE	NA	NA	TRUE	Risk factor	BMI	FALSE	690495	NA	NA	NA	Diagnosis	Long COVID: S case, S control	40910	2975	37935	0.0727
rs12718572	T	C	T	C	-0.0117	0.0215986	0.4024	0.386409	FALSE	FALSE	FALSE	7	50573325	0.0318865	0.6773587568406693	0.498178	LongCOVID S case S control	7	50573325	0.0018	-6.5	3e-11	Yengo2018bmi	TRUE	5e-08	TRUE	NA	NA	TRUE	Risk factor	BMI	FALSE	690495	NA	NA	NA	Diagnosis	Long COVID: S case, S control	40910	2975	37935	0.0727
rs12762034	C	T	C	T	0.024	0.0681744	0.07583	0.0815848	FALSE	FALSE	FALSE	10	33969931	0.0563486	1.2098685681631842	0.226329	LongCOVID S case S control	10	33969931	0.0032	7.5	7.299999999999999e-14	Yengo2018bmi	TRUE	5e-08	TRUE	NA	NA	TRUE	Risk factor	BMI	FALSE	690495	NA	NA	NA	Diagnosis	Long COVID: S case, S control	40910	2975	37935	0.0727
rs12779328	T	C	T	C	0.0105	0.0184569	0.2833	0.259289	FALSE	FALSE	FALSE	10	12943973	0.0343363	0.5375331646100482	0.590899	LongCOVID S case S control	10	12943973	0.0019	5.526315789473685	4.5e-8	Yengo2018bmi	TRUE	5e-08	TRUE	NA	NA	TRUE	Risk factor	BMI	FALSE	690495	NA	NA	NA	Diagnosis	Long COVID: S case, S control	40910	2975	37935	0.0727
rs12881629	G	A	G	A	0.0212	0.0224232	0.07946	0.0830979	FALSE	FALSE	FALSE	14	101146413	0.0580443	0.38631183423695353	0.699266	LongCOVID S case S control	14	101146413	0.0033	6.42424	1e-10	Yengo2018bmi	TRUE	5e-08	TRUE	NA	NA	TRUE	Risk factor	BMI	FALSE	690495	NA	NA	NA	Diagnosis	Long COVID: S case, S control	40910	2975	37935	0.0727
rs12888545	G	A	G	A	0.0136	-0.00837556	0.2519	0.259915	FALSE	FALSE	FALSE	14	88308044	0.035981	-0.23277729913009643	0.815934	LongCOVID S case S control	14	88308044	0.002	6.8	9.1e-12	Yengo2018bmi	TRUE	5e-08	TRUE	NA	NA	TRUE	Risk factor	BMI	FALSE	690495	NA	NA	NA	Diagnosis	Long COVID: S case, S control	40910	2975	37935	0.0727
rs12905439	G	C	G	C	-0.0118	0.0539142	0.3393	0.350034	FALSE	TRUE	FALSE	15	99521883	0.0334531	1.611635394029253	0.107041	LongCOVID S case S control	15	99521883	0.0018	-6.55556	1.3999999999999998e-10	Yengo2018bmi	TRUE	5e-08	TRUE	NA	NA	TRUE	Risk factor	BMI	FALSE	690495	NA	NA	NA	Diagnosis	Long COVID: S case, S control	40910	2975	37935	0.0727
rs12922346	C	G	C	G	0.0136	-0.0144882	0.2657	0.257497	FALSE	TRUE	FALSE	16	82438337	0.0363548	-0.3985223409288457	0.690245	LongCOVID S case S control	16	82438337	0.002	6.8	1e-11	Yengo2018bmi	TRUE	5e-08	TRUE	NA	NA	TRUE	Risk factor	BMI	FALSE	690495	NA	NA	NA	Diagnosis	Long COVID: S case, S control	40910	2975	37935	0.0727
rs12933482	G	A	G	A	0.0186	-0.0748142	0.1048	0.103018	FALSE	FALSE	FALSE	16	72189604	0.0522904	-1.4307444578737205	0.152503	LongCOVID S case S control	16	72189604	0.0028	6.64286	4.9e-11	Yengo2018bmi	TRUE	5e-08	TRUE	NA	NA	TRUE	Risk factor	BMI	FALSE	690495	NA	NA	NA	Diagnosis	Long COVID: S case, S control	40910	2975	37935	0.0727
rs12936083	G	A	G	A	0.0139	0.00708817	0.3267	0.334022	FALSE	FALSE	FALSE	17	4801887	0.0329496	0.21512157962463885	0.829673	LongCOVID S case S control	17	4801887	0.0019	7.31579	4.1e-13	Yengo2018bmi	TRUE	5e-08	TRUE	NA	NA	TRUE	Risk factor	BMI	FALSE	690495	NA	NA	NA	Diagnosis	Long COVID: S case, S control	40910	2975	37935	0.0727
rs12939549	G	A	G	A	-0.018	-0.0420224	0.4335	0.425491	FALSE	FALSE	FALSE	17	78611724	0.0314124	-1.337764704384256	0.180973	LongCOVID S case S control	17	78611724	0.0016	-11.25	2.7000000000000003e-28	Yengo2018bmi	TRUE	5e-08	TRUE	NA	NA	TRUE	Risk factor	BMI	FALSE	690495	NA	NA	NA	Diagnosis	Long COVID: S case, S control	40910	2975	37935	0.0727
rs1296328	C	A	C	A	-0.0179	0.022015	0.5657	0.539285	FALSE	FALSE	FALSE	4	137083193	0.031945	0.6891532321177023	0.490727	LongCOVID S case S control	4	137083193	0.0018	-9.94444	4.899999999999999e-24	Yengo2018bmi	TRUE	5e-08	TRUE	NA	NA	TRUE	Risk factor	BMI	FALSE	690495	NA	NA	NA	Diagnosis	Long COVID: S case, S control	40910	2975	37935	0.0727
rs12964689	G	A	G	A	-0.0203	-0.033484	0.4824	0.491384	FALSE	FALSE	FALSE	18	21116998	0.0318368	-1.0517388682279627	0.292919	LongCOVID S case S control	18	21116998	0.0017	-11.9412	5.099999999999999e-32	Yengo2018bmi	TRUE	5e-08	TRUE	NA	NA	TRUE	Risk factor	BMI	FALSE	690495	NA	NA	NA	Diagnosis	Long COVID: S case, S control	40910	2975	37935	0.0727
rs12981256	A	G	A	G	0.0142	-0.00995363	0.5325	0.516797	FALSE	FALSE	FALSE	19	1865901	0.031532	-0.3156675757960168	0.752255	LongCOVID S case S control	19	1865901	0.0018	7.888888888888889	1.1e-15	Yengo2018bmi	TRUE	5e-08	TRUE	NA	NA	TRUE	Risk factor	BMI	FALSE	690495	NA	NA	NA	Diagnosis	Long COVID: S case, S control	40910	2975	37935	0.0727
rs12987009	T	A	T	A	0.011	0.00694014	0.4386	0.447686	FALSE	TRUE	TRUE	2	219658170	0.0332721	0.20858737500788951	0.834771	LongCOVID S case S control	2	219658170	0.0017	6.47059	2.4e-10	Yengo2018bmi	FALSE	5e-08	TRUE	NA	NA	NA	Risk factor	BMI	FALSE	690495	NA	NA	NA	Diagnosis	Long COVID: S case, S control	40910	2975	37935	0.0727
rs13021737	G	A	G	A	0.0574	-0.00222147	0.8319	0.834267	FALSE	FALSE	FALSE	2	632348	0.0419917	-0.05290259741806119	0.957809	LongCOVID S case S control	2	632348	0.0021	27.3333	7.499999999999997e-157	Yengo2018bmi	TRUE	5e-08	TRUE	NA	NA	TRUE	Risk factor	BMI	FALSE	690495	NA	NA	NA	Diagnosis	Long COVID: S case, S control	40910	2975	37935	0.0727
rs1304070	A	G	A	G	0.0126	0.0291833	0.7615	0.752393	FALSE	FALSE	FALSE	13	65479449	0.0365682	0.7980513123424177	0.42484	LongCOVID S case S control	13	65479449	0.002	6.3	3.7000000000000007e-10	Yengo2018bmi	TRUE	5e-08	TRUE	NA	NA	TRUE	Risk factor	BMI	FALSE	690495	NA	NA	NA	Diagnosis	Long COVID: S case, S control	40910	2975	37935	0.0727
rs13047416	G	C	G	C	-0.0154	-0.0730036	0.3769	0.393493	FALSE	TRUE	FALSE	21	40309436	0.0336597	-2.1688725686800536	0.0300924999999999	LongCOVID S case S control	21	40309436	0.0018	-8.55556	2.2e-17	Yengo2018bmi	TRUE	5e-08	TRUE	NA	NA	TRUE	Risk factor	BMI	FALSE	690495	NA	NA	NA	Diagnosis	Long COVID: S case, S control	40910	2975	37935	0.0727
rs13069244	A	G	A	G	0.0187	0.0370046	0.07747	0.0675097	FALSE	FALSE	FALSE	3	180441172	0.0628355	0.5889123186733614	0.55592	LongCOVID S case S control	3	180441172	0.0032	5.84375	3e-9	Yengo2018bmi	TRUE	5e-08	TRUE	NA	NA	TRUE	Risk factor	BMI	FALSE	690495	NA	NA	NA	Diagnosis	Long COVID: S case, S control	40910	2975	37935	0.0727
rs13107325	T	C	T	C	0.047	-0.048739	0.07373	0.0563383	FALSE	FALSE	FALSE	4	103188709	0.0627899	-0.7762235646178764	0.4376169999999999	LongCOVID S case S control	4	103188709	0.0032	14.6875	1.0999999999999999e-47	Yengo2018bmi	TRUE	5e-08	TRUE	NA	NA	TRUE	Risk factor	BMI	FALSE	690495	NA	NA	NA	Diagnosis	Long COVID: S case, S control	40910	2975	37935	0.0727
rs13110266	A	G	A	G	-0.0117	-0.0293073	0.4065	0.407298	FALSE	FALSE	FALSE	4	162129844	0.0321312	-0.9121134598147596	0.361709	LongCOVID S case S control	4	162129844	0.0017	-6.882352941176471	1.9e-12	Yengo2018bmi	TRUE	5e-08	TRUE	NA	NA	TRUE	Risk factor	BMI	FALSE	690495	NA	NA	NA	Diagnosis	Long COVID: S case, S control	40910	2975	37935	0.0727
rs13147390	C	T	C	T	0.0103	-0.033611	0.3569	0.345292	FALSE	FALSE	FALSE	4	80712000	0.0327251	-1.0270709638778797	0.304388	LongCOVID S case S control	4	80712000	0.0018	5.72222	1e-8	Yengo2018bmi	TRUE	5e-08	TRUE	NA	NA	TRUE	Risk factor	BMI	FALSE	690495	NA	NA	NA	Diagnosis	Long COVID: S case, S control	40910	2975	37935	0.0727
rs13174863	G	A	G	A	0.0192	-0.0559336	0.1548	0.147029	FALSE	FALSE	FALSE	5	139080745	0.0448374	-1.2474764370815437	0.212223	LongCOVID S case S control	5	139080745	0.0023	8.34783	2.9e-16	Yengo2018bmi	TRUE	5e-08	TRUE	NA	NA	TRUE	Risk factor	BMI	FALSE	690495	NA	NA	NA	Diagnosis	Long COVID: S case, S control	40910	2975	37935	0.0727
rs13184896	T	G	T	G	-0.0133	-0.0079355	0.4346	0.432135	FALSE	FALSE	FALSE	5	122734005	0.0302315	-0.26249111026578237	0.792943	LongCOVID S case S control	5	122734005	0.0016	-8.3125	3.3e-16	Yengo2018bmi	TRUE	5e-08	TRUE	NA	NA	TRUE	Risk factor	BMI	FALSE	690495	NA	NA	NA	Diagnosis	Long COVID: S case, S control	40910	2975	37935	0.0727
rs13191362	G	A	G	A	-0.0236	0.00409793	0.1198	0.116832	FALSE	FALSE	FALSE	6	163033350	0.0501956	0.08163922734263561	0.934934	LongCOVID S case S control	6	163033350	0.0025	-9.44	5.899999999999999e-21	Yengo2018bmi	TRUE	5e-08	TRUE	NA	NA	TRUE	Risk factor	BMI	FALSE	690495	NA	NA	NA	Diagnosis	Long COVID: S case, S control	40910	2975	37935	0.0727
rs1320903	A	G	A	G	0.0216	-0.0417011	0.3174	0.310178	FALSE	FALSE	FALSE	3	131758077	0.0317205	-1.314641950788922	0.188631	LongCOVID S case S control	3	131758077	0.0018	12.000000000000002	9.199999999999999e-32	Yengo2018bmi	TRUE	5e-08	TRUE	NA	NA	TRUE	Risk factor	BMI	FALSE	690495	NA	NA	NA	Diagnosis	Long COVID: S case, S control	40910	2975	37935	0.0727
rs13240600	G	A	G	A	-0.0204	-0.0434593	0.1552	0.157079	FALSE	FALSE	FALSE	7	99064466	0.0442303	-0.9825685107268094	0.32582	LongCOVID S case S control	7	99064466	0.0024	-8.5	3.4999999999999996e-17	Yengo2018bmi	TRUE	5e-08	TRUE	NA	NA	TRUE	Risk factor	BMI	FALSE	690495	NA	NA	NA	Diagnosis	Long COVID: S case, S control	40910	2975	37935	0.0727
rs13250058	T	G	T	G	0.0112	-0.021421	0.6771	0.675445	FALSE	FALSE	FALSE	8	112270826	0.0332547	-0.6441495487855852	0.519479	LongCOVID S case S control	8	112270826	0.0018	6.222222222222222	2.9e-10	Yengo2018bmi	TRUE	5e-08	TRUE	NA	NA	TRUE	Risk factor	BMI	FALSE	690495	NA	NA	NA	Diagnosis	Long COVID: S case, S control	40910	2975	37935	0.0727
rs13263601	C	A	C	A	0.0154	-0.0186132	0.3478	0.323866	FALSE	FALSE	FALSE	8	14095900	0.0327464	-0.5684044658344123	0.569759	LongCOVID S case S control	8	14095900	0.0018	8.55556	2.2e-17	Yengo2018bmi	TRUE	5e-08	TRUE	NA	NA	TRUE	Risk factor	BMI	FALSE	690495	NA	NA	NA	Diagnosis	Long COVID: S case, S control	40910	2975	37935	0.0727
rs1327259	G	A	G	A	-0.0155	0.0110573	0.3872	0.402844	FALSE	FALSE	FALSE	6	51177811	0.0308748	0.3581334939821473	0.720243	LongCOVID S case S control	6	51177811	0.0018	-8.61111	1.7e-18	Yengo2018bmi	TRUE	5e-08	TRUE	NA	NA	TRUE	Risk factor	BMI	FALSE	690495	NA	NA	NA	Diagnosis	Long COVID: S case, S control	40910	2975	37935	0.0727
rs13287131	C	T	C	T	0.0123	-0.00672198	0.2491	0.263397	FALSE	FALSE	FALSE	9	92119579	0.0350966	-0.1915279542747731	0.848112	LongCOVID S case S control	9	92119579	0.002	6.15	6.8e-10	Yengo2018bmi	TRUE	5e-08	TRUE	NA	NA	TRUE	Risk factor	BMI	FALSE	690495	NA	NA	NA	Diagnosis	Long COVID: S case, S control	40910	2975	37935	0.0727
rs13288178	G	A	G	A	-0.014	-0.00391783	0.3594	0.360549	FALSE	FALSE	FALSE	9	37107799	0.0315197	-0.12429782009346536	0.90108	LongCOVID S case S control	9	37107799	0.0018	-7.77778	2.7e-15	Yengo2018bmi	TRUE	5e-08	TRUE	NA	NA	TRUE	Risk factor	BMI	FALSE	690495	NA	NA	NA	Diagnosis	Long COVID: S case, S control	40910	2975	37935	0.0727
rs1330052	G	C	G	C	0.0132	-0.016325	0.3504	0.366283	FALSE	TRUE	FALSE	13	86536006	0.0329961	-0.4947554407945181	0.620773	LongCOVID S case S control	13	86536006	0.0018	7.33333	1.5e-13	Yengo2018bmi	TRUE	5e-08	TRUE	NA	NA	TRUE	Risk factor	BMI	FALSE	690495	NA	NA	NA	Diagnosis	Long COVID: S case, S control	40910	2975	37935	0.0727
rs13329567	T	C	T	C	-0.0293	-0.0407584	0.2308	0.21191	FALSE	FALSE	FALSE	15	68104367	0.0368368	-1.1064587586326715	0.268528	LongCOVID S case S control	15	68104367	0.002	-14.65	9.999999999999999e-51	Yengo2018bmi	TRUE	5e-08	TRUE	NA	NA	TRUE	Risk factor	BMI	FALSE	690495	NA	NA	NA	Diagnosis	Long COVID: S case, S control	40910	2975	37935	0.0727
rs1365466	T	C	T	C	-0.0137	0.0197298	0.7406	0.751765	FALSE	FALSE	FALSE	18	36182440	0.0364393	0.5414428927010123	0.588202	LongCOVID S case S control	18	36182440	0.0019	-7.2105263157894735	3.3e-13	Yengo2018bmi	TRUE	5e-08	TRUE	NA	NA	TRUE	Risk factor	BMI	FALSE	690495	NA	NA	NA	Diagnosis	Long COVID: S case, S control	40910	2975	37935	0.0727
rs1371108	A	C	A	C	0.0119	0.0519793	0.3247	0.311651	FALSE	FALSE	FALSE	2	81816251	0.045906	1.1322986102034591	0.257509	LongCOVID S case S control	2	81816251	0.0018	6.611111111111112	9e-11	Yengo2018bmi	TRUE	5e-08	TRUE	NA	NA	TRUE	Risk factor	BMI	FALSE	690495	NA	NA	NA	Diagnosis	Long COVID: S case, S control	40910	2975	37935	0.0727
rs1372177	C	G	C	G	-0.0098	-0.00710501	0.5194	0.511925	FALSE	TRUE	TRUE	13	79571869	0.0303362	0.23420896486705653	0.814823	LongCOVID S case S control	13	79571869	0.0017	-5.764705882352941	1.4e-8	Yengo2018bmi	FALSE	5e-08	TRUE	NA	NA	NA	Risk factor	BMI	FALSE	690495	NA	NA	NA	Diagnosis	Long COVID: S case, S control	40910	2975	37935	0.0727
rs138289	T	A	T	A	-0.0103	0.0494905	0.4829	0.450432	FALSE	TRUE	TRUE	22	32182708	0.0317127	1.5605892907257974	0.11862	LongCOVID S case S control	22	32182708	0.0017	-6.05882	3.3e-9	Yengo2018bmi	FALSE	5e-08	TRUE	NA	NA	NA	Risk factor	BMI	FALSE	690495	NA	NA	NA	Diagnosis	Long COVID: S case, S control	40910	2975	37935	0.0727
rs1399471	G	C	G	C	0.0131	0.0347459	0.7392	0.73079	FALSE	TRUE	FALSE	12	19312221	0.0332262	1.0457380019382296	0.295683	LongCOVID S case S control	12	19312221	0.002	6.55	2.7e-11	Yengo2018bmi	TRUE	5e-08	TRUE	NA	NA	TRUE	Risk factor	BMI	FALSE	690495	NA	NA	NA	Diagnosis	Long COVID: S case, S control	40910	2975	37935	0.0727
rs1409818	T	C	T	C	0.0201	-0.0939883	0.1156	0.100376	FALSE	FALSE	FALSE	20	21381121	0.0488758	-1.923002794839164	0.05448	LongCOVID S case S control	20	21381121	0.0029	6.931034482758621	2.5000000000000007e-12	Yengo2018bmi	TRUE	5e-08	TRUE	NA	NA	TRUE	Risk factor	BMI	FALSE	690495	NA	NA	NA	Diagnosis	Long COVID: S case, S control	40910	2975	37935	0.0727
rs1412235	C	G	C	G	0.0246	-0.0113235	0.3175	0.324929	FALSE	TRUE	FALSE	9	28410996	0.0337581	-0.33543060776524747	0.7373	LongCOVID S case S control	9	28410996	0.0017	14.47058823529412	5.999999999999999e-45	Yengo2018bmi	TRUE	5e-08	TRUE	NA	NA	TRUE	Risk factor	BMI	FALSE	690495	NA	NA	NA	Diagnosis	Long COVID: S case, S control	40910	2975	37935	0.0727
rs1421334	C	A	C	A	-0.0125	-0.0254002	0.5431	0.555554	FALSE	FALSE	FALSE	8	30865733	0.0308467	-0.8234333008068935	0.410262	LongCOVID S case S control	8	30865733	0.0018	-6.94444	1e-12	Yengo2018bmi	TRUE	5e-08	TRUE	NA	NA	TRUE	Risk factor	BMI	FALSE	690495	NA	NA	NA	Diagnosis	Long COVID: S case, S control	40910	2975	37935	0.0727
rs1431659	G	A	G	A	-0.0196	-0.001749	0.7344	0.742077	FALSE	FALSE	FALSE	8	73439070	0.0355322	-0.04922295833075351	0.960742	LongCOVID S case S control	8	73439070	0.0019	-10.3158	5.9999999999999984e-24	Yengo2018bmi	TRUE	5e-08	TRUE	NA	NA	TRUE	Risk factor	BMI	FALSE	690495	NA	NA	NA	Diagnosis	Long COVID: S case, S control	40910	2975	37935	0.0727
rs1436344	C	G	C	G	0.0141	0.00746319	0.5922	0.582561	FALSE	TRUE	FALSE	3	104606144	0.0312847	0.23855718610055396	0.811449	LongCOVID S case S control	3	104606144	0.0017	8.294117647058824	4.0999999999999996e-16	Yengo2018bmi	TRUE	5e-08	TRUE	NA	NA	TRUE	Risk factor	BMI	FALSE	690495	NA	NA	NA	Diagnosis	Long COVID: S case, S control	40910	2975	37935	0.0727
rs1445652	A	G	A	G	0.0123	0.00662125	0.1855	0.18606	FALSE	FALSE	FALSE	2	155668460	0.0395053	0.1676040936279436	0.866895	LongCOVID S case S control	2	155668460	0.0022	5.590909090909091	4.3e-8	Yengo2018bmi	TRUE	5e-08	TRUE	NA	NA	TRUE	Risk factor	BMI	FALSE	690495	NA	NA	NA	Diagnosis	Long COVID: S case, S control	40910	2975	37935	0.0727
rs1452075	T	C	T	C	0.0141	0.0358004	0.7277	0.72875	FALSE	FALSE	FALSE	3	62481063	0.034366	1.0417389280102427	0.297532	LongCOVID S case S control	3	62481063	0.0018	7.833333333333333	1.3e-14	Yengo2018bmi	TRUE	5e-08	TRUE	NA	NA	TRUE	Risk factor	BMI	FALSE	690495	NA	NA	NA	Diagnosis	Long COVID: S case, S control	40910	2975	37935	0.0727
rs1454687	G	C	G	C	-0.0202	-4.69185e-4	0.5227	0.534087	FALSE	TRUE	TRUE	3	94038085	0.0315311	-0.01488007078725449	0.988128	LongCOVID S case S control	3	94038085	0.0017	-11.8824	5.2e-32	Yengo2018bmi	FALSE	5e-08	TRUE	NA	NA	NA	Risk factor	BMI	FALSE	690495	NA	NA	NA	Diagnosis	Long COVID: S case, S control	40910	2975	37935	0.0727
rs1465900	C	A	C	A	-0.0125	-0.0401474	0.2188	0.22209	FALSE	FALSE	FALSE	11	76473138	0.0360576	-1.1134240770323038	0.265527	LongCOVID S case S control	11	76473138	0.002	-6.25	4.8e-10	Yengo2018bmi	TRUE	5e-08	TRUE	NA	NA	TRUE	Risk factor	BMI	FALSE	690495	NA	NA	NA	Diagnosis	Long COVID: S case, S control	40910	2975	37935	0.0727
rs1477199	G	A	G	A	0.0228	0.00427209	0.1451	0.130603	FALSE	FALSE	FALSE	16	53712135	0.0448428	0.09526813669084	0.924102	LongCOVID S case S control	16	53712135	0.0024	9.5	9.4e-22	Yengo2018bmi	TRUE	5e-08	TRUE	NA	NA	TRUE	Risk factor	BMI	FALSE	690495	NA	NA	NA	Diagnosis	Long COVID: S case, S control	40910	2975	37935	0.0727
rs1477887	G	A	G	A	0.0138	0.0309983	0.5433	0.515789	FALSE	FALSE	FALSE	4	18514827	0.0307241	1.0089245901425916	0.313011	LongCOVID S case S control	4	18514827	0.0017	8.11765	2e-15	Yengo2018bmi	TRUE	5e-08	TRUE	NA	NA	TRUE	Risk factor	BMI	FALSE	690495	NA	NA	NA	Diagnosis	Long COVID: S case, S control	40910	2975	37935	0.0727
rs1492767	T	C	T	C	0.0094	0.0349157	0.4957	0.495563	FALSE	FALSE	FALSE	4	55221467	0.029749	1.1736764260983563	0.240523	LongCOVID S case S control	4	55221467	0.0016	5.875	1e-8	Yengo2018bmi	TRUE	5e-08	TRUE	NA	NA	TRUE	Risk factor	BMI	FALSE	690495	NA	NA	NA	Diagnosis	Long COVID: S case, S control	40910	2975	37935	0.0727
rs1503526	C	T	C	T	0.014	0.0269468	0.4838	0.500525	FALSE	FALSE	FALSE	5	63020706	0.0308838	0.872522163723376	0.382924	LongCOVID S case S control	5	63020706	0.0017	8.2352900000000009	5.5e-17	Yengo2018bmi	TRUE	5e-08	TRUE	NA	NA	TRUE	Risk factor	BMI	FALSE	690495	NA	NA	NA	Diagnosis	Long COVID: S case, S control	40910	2975	37935	0.0727
rs1521527	C	G	C	G	-0.0121	0.032336	0.5324	0.532362	FALSE	TRUE	TRUE	2	165427825	0.0326501	0.9903798150694788	0.321988	LongCOVID S case S control	2	165427825	0.0017	-7.11764705882353	3.1e-12	Yengo2018bmi	FALSE	5e-08	TRUE	NA	NA	NA	Risk factor	BMI	FALSE	690495	NA	NA	NA	Diagnosis	Long COVID: S case, S control	40910	2975	37935	0.0727
rs1522569	G	T	G	T	-0.0164	-0.00846126	0.1819	0.162328	FALSE	FALSE	FALSE	4	171632637	0.0403955	-0.2094604597046701	0.834089	LongCOVID S case S control	4	171632637	0.0022	-7.45455	2.9e-13	Yengo2018bmi	TRUE	5e-08	TRUE	NA	NA	TRUE	Risk factor	BMI	FALSE	690495	NA	NA	NA	Diagnosis	Long COVID: S case, S control	40910	2975	37935	0.0727
rs1528435	T	C	T	C	0.0164	-0.052706	0.6331	0.628314	FALSE	FALSE	FALSE	2	181550962	0.0328685	-1.6035413846083637	0.108815	LongCOVID S case S control	2	181550962	0.0017	9.647058823529411	9.1e-23	Yengo2018bmi	TRUE	5e-08	TRUE	NA	NA	TRUE	Risk factor	BMI	FALSE	690495	NA	NA	NA	Diagnosis	Long COVID: S case, S control	40910	2975	37935	0.0727
rs1535660	C	T	C	T	-0.0147	-0.00751901	0.8554	0.867395	FALSE	FALSE	FALSE	9	10371073	0.0446641	-0.1683457183733692	0.866311	LongCOVID S case S control	9	10371073	0.0025	-5.88	5.2e-9	Yengo2018bmi	TRUE	5e-08	TRUE	NA	NA	TRUE	Risk factor	BMI	FALSE	690495	NA	NA	NA	Diagnosis	Long COVID: S case, S control	40910	2975	37935	0.0727
rs156201	C	G	C	G	0.0123	-0.0364733	0.7606	0.728325	FALSE	TRUE	FALSE	6	104847441	0.0364532	-1.0005513919216968	0.317043	LongCOVID S case S control	6	104847441	0.002	6.15	5.8e-10	Yengo2018bmi	TRUE	5e-08	TRUE	NA	NA	TRUE	Risk factor	BMI	FALSE	690495	NA	NA	NA	Diagnosis	Long COVID: S case, S control	40910	2975	37935	0.0727
rs1579557	T	C	T	C	0.0213	-0.0117976	0.2998	0.296932	FALSE	FALSE	FALSE	6	40371918	0.0336182	-0.3509289610984526	0.725643	LongCOVID S case S control	6	40371918	0.0019	11.210526315789473	1.1e-29	Yengo2018bmi	TRUE	5e-08	TRUE	NA	NA	TRUE	Risk factor	BMI	FALSE	690495	NA	NA	NA	Diagnosis	Long COVID: S case, S control	40910	2975	37935	0.0727
rs1583123	C	A	C	A	-0.0108	0.0391371	0.3776	0.377383	FALSE	FALSE	FALSE	18	58206046	0.0325707	1.2016045095745562	0.229516	LongCOVID S case S control	18	58206046	0.0018	-6	1.3e-9	Yengo2018bmi	TRUE	5e-08	TRUE	NA	NA	TRUE	Risk factor	BMI	FALSE	690495	NA	NA	NA	Diagnosis	Long COVID: S case, S control	40910	2975	37935	0.0727
rs1624134	C	G	C	G	0.0101	-0.0601976	0.4068	0.409657	FALSE	TRUE	FALSE	10	34834482	0.0305801	-1.9685220126814496	0.0490082999999999	LongCOVID S case S control	10	34834482	0.0018	5.611111111111111	1.1000000000000001e-8	Yengo2018bmi	TRUE	5e-08	TRUE	NA	NA	TRUE	Risk factor	BMI	FALSE	690495	NA	NA	NA	Diagnosis	Long COVID: S case, S control	40910	2975	37935	0.0727
rs1656377	C	T	C	T	0.0099	0.00462146	0.5885	0.577554	FALSE	FALSE	FALSE	3	158285280	0.0306287	0.15088658676339511	0.880065	LongCOVID S case S control	3	158285280	0.0017	5.82353	1.6e-8	Yengo2018bmi	TRUE	5e-08	TRUE	NA	NA	TRUE	Risk factor	BMI	FALSE	690495	NA	NA	NA	Diagnosis	Long COVID: S case, S control	40910	2975	37935	0.0727
rs16822990	G	A	G	A	-0.0187	-0.0366848	0.0801	0.079201	FALSE	FALSE	FALSE	3	114319407	0.0572411	-0.6408821633406765	0.521599	LongCOVID S case S control	3	114319407	0.0032	-5.84375	3.8e-9	Yengo2018bmi	TRUE	5e-08	TRUE	NA	NA	TRUE	Risk factor	BMI	FALSE	690495	NA	NA	NA	Diagnosis	Long COVID: S case, S control	40910	2975	37935	0.0727
rs16849710	G	A	G	A	-0.0116	0.0353046	0.515	0.528242	FALSE	FALSE	FALSE	1	202106797	0.0312397	1.1301196874489832	0.2584270000000001	LongCOVID S case S control	1	202106797	0.0018	-6.44444	6e-11	Yengo2018bmi	TRUE	5e-08	TRUE	NA	NA	TRUE	Risk factor	BMI	FALSE	690495	NA	NA	NA	Diagnosis	Long COVID: S case, S control	40910	2975	37935	0.0727
rs16851483	T	G	T	G	0.0369	0.0633123	0.06928	0.0670851	FALSE	FALSE	FALSE	3	141275436	0.0617595	1.0251426905982075	0.305296	LongCOVID S case S control	3	141275436	0.0035	10.542857142857144	3.2e-26	Yengo2018bmi	TRUE	5e-08	TRUE	NA	NA	TRUE	Risk factor	BMI	FALSE	690495	NA	NA	NA	Diagnosis	Long COVID: S case, S control	40910	2975	37935	0.0727
rs16871902	A	G	A	G	0.0125	-0.0270946	0.4877	0.487785	FALSE	FALSE	FALSE	5	3488462	0.0315057	-0.859990414432944	0.389794	LongCOVID S case S control	5	3488462	0.0017	7.352941176470589	4.6e-13	Yengo2018bmi	TRUE	5e-08	TRUE	NA	NA	TRUE	Risk factor	BMI	FALSE	690495	NA	NA	NA	Diagnosis	Long COVID: S case, S control	40910	2975	37935	0.0727
rs16889835	T	C	T	C	-0.0145	-0.00938122	0.1429	0.141962	FALSE	FALSE	FALSE	6	24947772	0.0429663	-0.21833902383961384	0.827165	LongCOVID S case S control	6	24947772	0.0025	-5.8	4.3e-9	Yengo2018bmi	TRUE	5e-08	TRUE	NA	NA	TRUE	Risk factor	BMI	FALSE	690495	NA	NA	NA	Diagnosis	Long COVID: S case, S control	40910	2975	37935	0.0727
rs16903285	C	T	C	T	0.0331	0.010549	0.1407	0.127647	FALSE	FALSE	FALSE	5	87978252	0.0447612	0.23567285953012876	0.813687	LongCOVID S case S control	5	87978252	0.0026	12.7308	7.599999999999999e-38	Yengo2018bmi	TRUE	5e-08	TRUE	NA	NA	TRUE	Risk factor	BMI	FALSE	690495	NA	NA	NA	Diagnosis	Long COVID: S case, S control	40910	2975	37935	0.0727
rs16953563	A	G	A	G	-0.0134	0.0936616	0.2516	0.24393	FALSE	FALSE	FALSE	15	66686770	0.0403385	2.321890997434213	0.0202389	LongCOVID S case S control	15	66686770	0.002	-6.7	1.5e-11	Yengo2018bmi	TRUE	5e-08	TRUE	NA	NA	TRUE	Risk factor	BMI	FALSE	690495	NA	NA	NA	Diagnosis	Long COVID: S case, S control	40910	2975	37935	0.0727
rs17001561	A	G	A	G	0.0151	-0.00513311	0.1573	0.143554	FALSE	FALSE	FALSE	4	77096118	0.0422109	-0.12160626757543666	0.903211	LongCOVID S case S control	4	77096118	0.0023	6.565217391304349	3.8e-11	Yengo2018bmi	TRUE	5e-08	TRUE	NA	NA	TRUE	Risk factor	BMI	FALSE	690495	NA	NA	NA	Diagnosis	Long COVID: S case, S control	40910	2975	37935	0.0727
rs17014375	G	T	G	T	0.0172	-0.0124527	0.1348	0.127433	FALSE	FALSE	FALSE	1	209543560	0.0449497	-0.2770363317219025	0.781752	LongCOVID S case S control	1	209543560	0.0025	6.88	1.1e-11	Yengo2018bmi	TRUE	5e-08	TRUE	NA	NA	TRUE	Risk factor	BMI	FALSE	690495	NA	NA	NA	Diagnosis	Long COVID: S case, S control	40910	2975	37935	0.0727
rs17056301	C	T	C	T	0.0118	-0.0242639	0.2636	0.256225	FALSE	FALSE	FALSE	5	158271680	0.0343322	-0.7067388632246113	0.479728	LongCOVID S case S control	5	158271680	0.002	5.9	2.4e-9	Yengo2018bmi	TRUE	5e-08	TRUE	NA	NA	TRUE	Risk factor	BMI	FALSE	690495	NA	NA	NA	Diagnosis	Long COVID: S case, S control	40910	2975	37935	0.0727
rs17066856	C	T	C	T	-0.0385	-0.0889289	0.09571	0.101139	FALSE	FALSE	FALSE	18	58049656	0.0525914	-1.690939963568188	0.0908480999999999	LongCOVID S case S control	18	58049656	0.0028	-13.75	1.4999999999999998e-42	Yengo2018bmi	TRUE	5e-08	TRUE	NA	NA	TRUE	Risk factor	BMI	FALSE	690495	NA	NA	NA	Diagnosis	Long COVID: S case, S control	40910	2975	37935	0.0727
rs17113297	T	C	T	C	0.0166	0.0146155	0.2082	0.210057	FALSE	FALSE	FALSE	10	102395982	0.0365082	0.40033471932333015	0.688911	LongCOVID S case S control	10	102395982	0.0021	7.904761904761905	2.1e-15	Yengo2018bmi	TRUE	5e-08	TRUE	NA	NA	TRUE	Risk factor	BMI	FALSE	690495	NA	NA	NA	Diagnosis	Long COVID: S case, S control	40910	2975	37935	0.0727
rs17119937	C	T	C	T	0.0212	0.0823564	0.06905	0.0618544	FALSE	FALSE	FALSE	8	14502274	0.0591405	1.3925550172893364	0.163754	LongCOVID S case S control	8	14502274	0.0036	5.88889	5.6000000000000005e-9	Yengo2018bmi	TRUE	5e-08	TRUE	NA	NA	TRUE	Risk factor	BMI	FALSE	690495	NA	NA	NA	Diagnosis	Long COVID: S case, S control	40910	2975	37935	0.0727
rs17203016	G	A	G	A	0.015	-0.0151181	0.196	0.201859	FALSE	FALSE	FALSE	2	208255518	0.038474	-0.3929432863752144	0.694362	LongCOVID S case S control	2	208255518	0.002	7.5	2.1e-13	Yengo2018bmi	TRUE	5e-08	TRUE	NA	NA	TRUE	Risk factor	BMI	FALSE	690495	NA	NA	NA	Diagnosis	Long COVID: S case, S control	40910	2975	37935	0.0727
rs17207196	T	C	T	C	-0.0221	0.0434021	0.4118	0.43259	FALSE	FALSE	FALSE	7	75101065	0.0323805	1.3403776964531122	0.180123	LongCOVID S case S control	7	75101065	0.0018	-12.27777777777778	2.0999999999999997e-35	Yengo2018bmi	TRUE	5e-08	TRUE	NA	NA	TRUE	Risk factor	BMI	FALSE	690495	NA	NA	NA	Diagnosis	Long COVID: S case, S control	40910	2975	37935	0.0727
rs17238110	G	A	G	A	-0.0353	0.0253424	0.1634	0.040289	FALSE	FALSE	FALSE	15	62150364	0.0756916	0.3348112604304837	0.737768	LongCOVID S case S control	15	62150364	0.005	-7.06	2e-12	Yengo2018bmi	TRUE	5e-08	TRUE	NA	NA	TRUE	Risk factor	BMI	FALSE	690495	NA	NA	NA	Diagnosis	Long COVID: S case, S control	40910	2975	37935	0.0727
rs17311369	T	C	T	C	-0.0104	0.0383211	0.3278	0.31194	FALSE	FALSE	FALSE	15	47709199	0.0323241	1.1855272072540302	0.235809	LongCOVID S case S control	15	47709199	0.0019	-5.473684210526316	3.1e-8	Yengo2018bmi	TRUE	5e-08	TRUE	NA	NA	TRUE	Risk factor	BMI	FALSE	690495	NA	NA	NA	Diagnosis	Long COVID: S case, S control	40910	2975	37935	0.0727
rs17327461	C	T	C	T	-0.0125	-0.0583678	0.5502	0.570795	FALSE	FALSE	FALSE	2	35512183	0.0327448	-1.7825059246048227	0.0746664	LongCOVID S case S control	2	35512183	0.0016	-7.8125	1.5e-14	Yengo2018bmi	TRUE	5e-08	TRUE	NA	NA	TRUE	Risk factor	BMI	FALSE	690495	NA	NA	NA	Diagnosis	Long COVID: S case, S control	40910	2975	37935	0.0727
rs17405819	C	T	C	T	-0.0215	0.00882011	0.301	0.298374	FALSE	FALSE	FALSE	8	76806584	0.0342605	0.25744253586491733	0.796837	LongCOVID S case S control	8	76806584	0.0018	-11.9444	4.2999999999999996e-33	Yengo2018bmi	TRUE	5e-08	TRUE	NA	NA	TRUE	Risk factor	BMI	FALSE	690495	NA	NA	NA	Diagnosis	Long COVID: S case, S control	40910	2975	37935	0.0727
rs17424296	A	G	A	G	-0.0108	0.0190174	0.3659	0.352505	FALSE	FALSE	FALSE	5	60838903	0.034356	0.5535394108743742	0.579894	LongCOVID S case S control	5	60838903	0.0018	-6.000000000000001	2.4e-9	Yengo2018bmi	TRUE	5e-08	TRUE	NA	NA	TRUE	Risk factor	BMI	FALSE	690495	NA	NA	NA	Diagnosis	Long COVID: S case, S control	40910	2975	37935	0.0727
rs17425707	C	T	C	T	0.0167	0.0326696	0.1003	0.0950368	FALSE	FALSE	FALSE	1	57874879	0.0513239	0.6365377533663654	0.524426	LongCOVID S case S control	1	57874879	0.0028	5.96429	4.4e-9	Yengo2018bmi	TRUE	5e-08	TRUE	NA	NA	TRUE	Risk factor	BMI	FALSE	690495	NA	NA	NA	Diagnosis	Long COVID: S case, S control	40910	2975	37935	0.0727
rs17446257	A	G	A	G	0.0153	4.43527e-4	0.1292	0.134572	FALSE	FALSE	FALSE	13	40749213	0.0462256	0.00959483489668062	0.992345	LongCOVID S case S control	13	40749213	0.0026	5.884615384615385	2.9e-9	Yengo2018bmi	TRUE	5e-08	TRUE	NA	NA	TRUE	Risk factor	BMI	FALSE	690495	NA	NA	NA	Diagnosis	Long COVID: S case, S control	40910	2975	37935	0.0727
rs17499593	G	C	G	C	0.0125	0.0644176	0.1897	0.188106	FALSE	TRUE	FALSE	2	172649755	0.0396999	1.622613658976471	0.104672	LongCOVID S case S control	2	172649755	0.0022	5.68182	1.1000000000000001e-8	Yengo2018bmi	TRUE	5e-08	TRUE	NA	NA	TRUE	Risk factor	BMI	FALSE	690495	NA	NA	NA	Diagnosis	Long COVID: S case, S control	40910	2975	37935	0.0727
rs17513613	C	T	C	T	0.0186	0.0324825	0.3236	0.320571	FALSE	FALSE	FALSE	19	30286822	0.033488	0.9699743191591018	0.33206	LongCOVID S case S control	19	30286822	0.0018	10.3333	3.6000000000000007e-26	Yengo2018bmi	TRUE	5e-08	TRUE	NA	NA	TRUE	Risk factor	BMI	FALSE	690495	NA	NA	NA	Diagnosis	Long COVID: S case, S control	40910	2975	37935	0.0727
rs175165	G	T	G	T	-0.0103	-0.027934	0.3941	0.411119	FALSE	FALSE	FALSE	22	20116015	0.0306279	-0.9120442472386288	0.36174499999999993	LongCOVID S case S control	22	20116015	0.0018	-5.72222	5.2e-9	Yengo2018bmi	TRUE	5e-08	TRUE	NA	NA	TRUE	Risk factor	BMI	FALSE	690495	NA	NA	NA	Diagnosis	Long COVID: S case, S control	40910	2975	37935	0.0727
rs17535082	T	C	T	C	-0.0171	-0.0192064	0.0939	0.0858953	FALSE	FALSE	FALSE	14	35667554	0.0553844	-0.3467835708249976	0.728754	LongCOVID S case S control	14	35667554	0.003	-5.7	7.8e-9	Yengo2018bmi	TRUE	5e-08	TRUE	NA	NA	TRUE	Risk factor	BMI	FALSE	690495	NA	NA	NA	Diagnosis	Long COVID: S case, S control	40910	2975	37935	0.0727
rs17535749	A	G	A	G	0.015	-0.0127499	0.1023	0.10382	FALSE	FALSE	FALSE	3	10027724	0.0507713	-0.25112415872747007	0.801718	LongCOVID S case S control	3	10027724	0.0027	5.555555555555555	2.5e-8	Yengo2018bmi	TRUE	5e-08	TRUE	NA	NA	TRUE	Risk factor	BMI	FALSE	690495	NA	NA	NA	Diagnosis	Long COVID: S case, S control	40910	2975	37935	0.0727
rs17551974	A	C	A	C	-0.0141	-0.0302244	0.1782	0.184903	FALSE	FALSE	FALSE	2	142293146	0.0401338	-0.7530909109030294	0.451396	LongCOVID S case S control	2	142293146	0.0022	-6.409090909090908	1.9e-10	Yengo2018bmi	TRUE	5e-08	TRUE	NA	NA	TRUE	Risk factor	BMI	FALSE	690495	NA	NA	NA	Diagnosis	Long COVID: S case, S control	40910	2975	37935	0.0727
rs1759975	A	G	A	G	0.0096	-0.0167128	0.6062	0.608458	FALSE	FALSE	FALSE	13	78385158	0.0304732	-0.5484425659267815	0.583388	LongCOVID S case S control	13	78385158	0.0017	5.647058823529411	1.9e-8	Yengo2018bmi	TRUE	5e-08	TRUE	NA	NA	TRUE	Risk factor	BMI	FALSE	690495	NA	NA	NA	Diagnosis	Long COVID: S case, S control	40910	2975	37935	0.0727
rs17636031	C	T	C	T	0.016	0.0370511	0.2701	0.267846	FALSE	FALSE	FALSE	10	126594078	0.0427991	0.8656981104742856	0.386655	LongCOVID S case S control	10	126594078	0.0019	8.42105	1.2e-17	Yengo2018bmi	TRUE	5e-08	TRUE	NA	NA	TRUE	Risk factor	BMI	FALSE	690495	NA	NA	NA	Diagnosis	Long COVID: S case, S control	40910	2975	37935	0.0727
rs17663412	A	C	A	C	0.0157	-0.0150885	0.1139	0.104296	FALSE	FALSE	FALSE	5	167595121	0.0481537	-0.31334040790219647	0.754023	LongCOVID S case S control	5	167595121	0.0027	5.814814814814814	6.1e-9	Yengo2018bmi	TRUE	5e-08	TRUE	NA	NA	TRUE	Risk factor	BMI	FALSE	690495	NA	NA	NA	Diagnosis	Long COVID: S case, S control	40910	2975	37935	0.0727
rs17710386	C	T	C	T	0.0126	0.00638717	0.3319	0.32884	FALSE	FALSE	FALSE	18	63461201	0.0329569	0.19380372547175256	0.84633	LongCOVID S case S control	18	63461201	0.0018	7	1e-12	Yengo2018bmi	TRUE	5e-08	TRUE	NA	NA	TRUE	Risk factor	BMI	FALSE	690495	NA	NA	NA	Diagnosis	Long COVID: S case, S control	40910	2975	37935	0.0727
rs17724992	G	A	G	A	-0.0183	-0.018484	0.2596	0.255451	FALSE	FALSE	FALSE	19	18454825	0.0355214	-0.5203623731046637	0.602811	LongCOVID S case S control	19	18454825	0.0019	-9.63158	1e-22	Yengo2018bmi	TRUE	5e-08	TRUE	NA	NA	TRUE	Risk factor	BMI	FALSE	690495	NA	NA	NA	Diagnosis	Long COVID: S case, S control	40910	2975	37935	0.0727
rs17767510	C	G	C	G	0.0129	-0.0064614	0.1697	0.179902	FALSE	TRUE	FALSE	4	68156598	0.041575	-0.1554155141310884	0.876494	LongCOVID S case S control	4	68156598	0.0023	5.608695652173913	1.9e-8	Yengo2018bmi	TRUE	5e-08	TRUE	NA	NA	TRUE	Risk factor	BMI	FALSE	690495	NA	NA	NA	Diagnosis	Long COVID: S case, S control	40910	2975	37935	0.0727
rs17789218	C	T	C	T	0.013	-0.00529549	0.2392	0.224372	FALSE	FALSE	FALSE	6	100600097	0.0371596	-0.14250664700373522	0.88668	LongCOVID S case S control	6	100600097	0.0019	6.84211	7.4e-12	Yengo2018bmi	TRUE	5e-08	TRUE	NA	NA	TRUE	Risk factor	BMI	FALSE	690495	NA	NA	NA	Diagnosis	Long COVID: S case, S control	40910	2975	37935	0.0727
rs17806379	T	C	T	C	-0.0258	0.00245888	0.1789	0.182593	FALSE	FALSE	FALSE	20	51107290	0.0407645	0.060319150241018533	0.951901	LongCOVID S case S control	20	51107290	0.0022	-11.727272727272728	1.5000000000000001e-30	Yengo2018bmi	TRUE	5e-08	TRUE	NA	NA	TRUE	Risk factor	BMI	FALSE	690495	NA	NA	NA	Diagnosis	Long COVID: S case, S control	40910	2975	37935	0.0727
rs1784460	A	T	A	T	0.0132	0.0225143	0.4035	0.378617	FALSE	TRUE	FALSE	11	118938371	0.0324926	0.6929054615512454	0.488369	LongCOVID S case S control	11	118938371	0.0018	7.333333333333334	9.000000000000002e-14	Yengo2018bmi	TRUE	5e-08	TRUE	NA	NA	TRUE	Risk factor	BMI	FALSE	690495	NA	NA	NA	Diagnosis	Long COVID: S case, S control	40910	2975	37935	0.0727
rs1804528	A	G	A	G	0.0109	0.0523656	0.3507	0.379929	FALSE	FALSE	FALSE	4	146056320	0.0330598	1.5839660252028145	0.113201	LongCOVID S case S control	4	146056320	0.002	5.45	3e-8	Yengo2018bmi	TRUE	5e-08	TRUE	NA	NA	TRUE	Risk factor	BMI	FALSE	690495	NA	NA	NA	Diagnosis	Long COVID: S case, S control	40910	2975	37935	0.0727
rs1814170	T	A	T	A	-0.0203	0.0847529	0.1054	0.115185	FALSE	TRUE	FALSE	7	138794149	0.0458125	1.8499950886766712	0.0643140999999999	LongCOVID S case S control	7	138794149	0.0029	-7	2.1e-12	Yengo2018bmi	TRUE	5e-08	TRUE	NA	NA	TRUE	Risk factor	BMI	FALSE	690495	NA	NA	NA	Diagnosis	Long COVID: S case, S control	40910	2975	37935	0.0727
rs1830074	C	T	C	T	0.0115	0.00523686	0.288	0.294352	FALSE	FALSE	FALSE	7	6718674	0.0335308	0.15618058620730793	0.875891	LongCOVID S case S control	7	6718674	0.0019	6.05263	1.4e-9	Yengo2018bmi	TRUE	5e-08	TRUE	NA	NA	TRUE	Risk factor	BMI	FALSE	690495	NA	NA	NA	Diagnosis	Long COVID: S case, S control	40910	2975	37935	0.0727
rs1863652	A	G	A	G	-0.0115	0.0224117	0.3449	0.336697	FALSE	FALSE	FALSE	4	95991417	0.0326579	0.6862566178474427	0.492551	LongCOVID S case S control	4	95991417	0.0018	-6.388888888888889	1.3999999999999998e-10	Yengo2018bmi	TRUE	5e-08	TRUE	NA	NA	TRUE	Risk factor	BMI	FALSE	690495	NA	NA	NA	Diagnosis	Long COVID: S case, S control	40910	2975	37935	0.0727
rs1884389	T	C	T	C	-0.0103	-0.0119812	0.4289	0.436419	FALSE	FALSE	FALSE	20	1410582	0.0312103	-0.3838860888873225	0.701063	LongCOVID S case S control	20	1410582	0.0017	-6.058823529411765	4e-9	Yengo2018bmi	TRUE	5e-08	TRUE	NA	NA	TRUE	Risk factor	BMI	FALSE	690495	NA	NA	NA	Diagnosis	Long COVID: S case, S control	40910	2975	37935	0.0727
rs1884897	G	A	G	A	0.0194	0.0209661	0.6308	0.643898	FALSE	FALSE	FALSE	20	6612832	0.0321017	0.6531149440683828	0.513683	LongCOVID S case S control	20	6612832	0.0017	11.4118	1.3000000000000001e-30	Yengo2018bmi	TRUE	5e-08	TRUE	NA	NA	TRUE	Risk factor	BMI	FALSE	690495	NA	NA	NA	Diagnosis	Long COVID: S case, S control	40910	2975	37935	0.0727
rs1885728	A	G	A	G	0.0108	-0.0263752	0.6787	0.677422	FALSE	FALSE	FALSE	6	5977833	0.0317226	-0.8314324803137196	0.40573	LongCOVID S case S control	6	5977833	0.0019	5.684210526315789	1e-8	Yengo2018bmi	TRUE	5e-08	TRUE	NA	NA	TRUE	Risk factor	BMI	FALSE	690495	NA	NA	NA	Diagnosis	Long COVID: S case, S control	40910	2975	37935	0.0727
rs1891216	G	T	G	T	0.0107	0.0255234	0.3759	0.39058	FALSE	FALSE	FALSE	1	7728391	0.0312727	0.8161559443220445	0.4144109999999999	LongCOVID S case S control	1	7728391	0.0018	5.94444	2.4e-9	Yengo2018bmi	TRUE	5e-08	TRUE	NA	NA	TRUE	Risk factor	BMI	FALSE	690495	NA	NA	NA	Diagnosis	Long COVID: S case, S control	40910	2975	37935	0.0727
rs1896767	A	G	A	G	-0.0109	-0.00773445	0.5376	0.539924	FALSE	FALSE	FALSE	16	62838304	0.0318149	-0.2431077891176776	0.807922	LongCOVID S case S control	16	62838304	0.0017	-6.411764705882353	2.4e-10	Yengo2018bmi	TRUE	5e-08	TRUE	NA	NA	TRUE	Risk factor	BMI	FALSE	690495	NA	NA	NA	Diagnosis	Long COVID: S case, S control	40910	2975	37935	0.0727
rs189843	C	G	C	G	-0.0098	-0.00499685	0.5557	0.579339	FALSE	TRUE	TRUE	5	164600151	0.0302812	-0.165014926753233	0.868933	LongCOVID S case S control	5	164600151	0.0017	-5.764705882352941	1.7e-8	Yengo2018bmi	FALSE	5e-08	TRUE	NA	NA	NA	Risk factor	BMI	FALSE	690495	NA	NA	NA	Diagnosis	Long COVID: S case, S control	40910	2975	37935	0.0727
rs1927790	C	T	C	T	0.0148	-0.0045332	0.4109	0.414569	FALSE	FALSE	FALSE	13	96922191	0.0319748	-0.14177414714087347	0.887259	LongCOVID S case S control	13	96922191	0.0016	9.25	1.8e-19	Yengo2018bmi	TRUE	5e-08	TRUE	NA	NA	TRUE	Risk factor	BMI	FALSE	690495	NA	NA	NA	Diagnosis	Long COVID: S case, S control	40910	2975	37935	0.0727
rs1928295	C	T	C	T	-0.0141	0.0132946	0.4461	0.447651	FALSE	FALSE	FALSE	9	120378483	0.0310974	0.4275148404689781	0.669004	LongCOVID S case S control	9	120378483	0.0016	-8.8125	5.4000000000000005e-18	Yengo2018bmi	TRUE	5e-08	TRUE	NA	NA	TRUE	Risk factor	BMI	FALSE	690495	NA	NA	NA	Diagnosis	Long COVID: S case, S control	40910	2975	37935	0.0727
rs1937433	G	C	G	C	0.0124	0.00195243	0.5358	0.541485	FALSE	TRUE	TRUE	1	66444183	0.0299587	0.06517071835560288	0.948038	LongCOVID S case S control	1	66444183	0.0017	7.29412	8.499999999999999e-13	Yengo2018bmi	FALSE	5e-08	TRUE	NA	NA	NA	Risk factor	BMI	FALSE	690495	NA	NA	NA	Diagnosis	Long COVID: S case, S control	40910	2975	37935	0.0727
rs1937684	A	T	A	T	0.0112	-0.0309342	0.6592	0.653434	FALSE	TRUE	FALSE	10	53680085	0.0327063	-0.9458177782262132	0.344242	LongCOVID S case S control	10	53680085	0.0018	6.222222222222222	8.699999999999998e-10	Yengo2018bmi	TRUE	5e-08	TRUE	NA	NA	TRUE	Risk factor	BMI	FALSE	690495	NA	NA	NA	Diagnosis	Long COVID: S case, S control	40910	2975	37935	0.0727
rs1948080	G	T	G	T	-0.0137	-0.0453705	0.3749	0.357671	FALSE	FALSE	FALSE	9	11852043	0.0319728	-1.4190343041585347	0.155889	LongCOVID S case S control	9	11852043	0.0018	-7.61111	1.1e-14	Yengo2018bmi	TRUE	5e-08	TRUE	NA	NA	TRUE	Risk factor	BMI	FALSE	690495	NA	NA	NA	Diagnosis	Long COVID: S case, S control	40910	2975	37935	0.0727
rs1951455	C	T	C	T	0.0145	0.0326767	0.7253	0.714487	FALSE	FALSE	FALSE	14	91512339	0.033525	0.9746964951528712	0.329711	LongCOVID S case S control	14	91512339	0.0019	7.63158	4.5e-14	Yengo2018bmi	TRUE	5e-08	TRUE	NA	NA	TRUE	Risk factor	BMI	FALSE	690495	NA	NA	NA	Diagnosis	Long COVID: S case, S control	40910	2975	37935	0.0727
rs1982441	T	G	T	G	0.0175	0.018366	0.1381	0.152472	FALSE	FALSE	FALSE	8	28021769	0.0425808	0.43132115883214966	0.666235	LongCOVID S case S control	8	28021769	0.0026	6.730769230769232	7e-12	Yengo2018bmi	TRUE	5e-08	TRUE	NA	NA	TRUE	Risk factor	BMI	FALSE	690495	NA	NA	NA	Diagnosis	Long COVID: S case, S control	40910	2975	37935	0.0727
rs1982725	T	C	T	C	0.0097	0.025937	0.4778	0.479069	FALSE	FALSE	FALSE	19	30618771	0.0304539	0.85168073711413	0.39439	LongCOVID S case S control	19	30618771	0.0017	5.705882352941177	3.3e-8	Yengo2018bmi	TRUE	5e-08	TRUE	NA	NA	TRUE	Risk factor	BMI	FALSE	690495	NA	NA	NA	Diagnosis	Long COVID: S case, S control	40910	2975	37935	0.0727
rs1993709	G	A	G	A	0.0331	0.0204274	0.8177	0.815967	FALSE	FALSE	FALSE	1	72838529	0.0399429	0.5114150449767042	0.609059	LongCOVID S case S control	1	72838529	0.0021	15.7619	1.9000000000000002e-57	Yengo2018bmi	TRUE	5e-08	TRUE	NA	NA	TRUE	Risk factor	BMI	FALSE	690495	NA	NA	NA	Diagnosis	Long COVID: S case, S control	40910	2975	37935	0.0727
rs1999494	A	G	A	G	0.0106	-0.0414998	0.336	0.332808	FALSE	FALSE	FALSE	13	81000505	0.0336481	-1.2333474995616396	0.217446	LongCOVID S case S control	13	81000505	0.0019	5.578947368421053	1.7e-8	Yengo2018bmi	TRUE	5e-08	TRUE	NA	NA	TRUE	Risk factor	BMI	FALSE	690495	NA	NA	NA	Diagnosis	Long COVID: S case, S control	40910	2975	37935	0.0727
rs2007231	T	C	T	C	-0.0104	-0.0260172	0.6387	0.651189	FALSE	FALSE	FALSE	1	115266306	0.0335227	-0.7761069364937788	0.437686	LongCOVID S case S control	1	115266306	0.0018	-5.777777777777778	5.2e-9	Yengo2018bmi	TRUE	5e-08	TRUE	NA	NA	TRUE	Risk factor	BMI	FALSE	690495	NA	NA	NA	Diagnosis	Long COVID: S case, S control	40910	2975	37935	0.0727
rs200810	C	T	C	T	-0.0136	-0.0362359	0.3716	0.368068	FALSE	FALSE	FALSE	6	97922184	0.0327815	-1.1053765080914542	0.2689969999999999	LongCOVID S case S control	6	97922184	0.0017	-8	5.5e-16	Yengo2018bmi	TRUE	5e-08	TRUE	NA	NA	TRUE	Risk factor	BMI	FALSE	690495	NA	NA	NA	Diagnosis	Long COVID: S case, S control	40910	2975	37935	0.0727
rs2010281	A	G	A	G	-0.0161	0.0552791	0.3552	0.339247	FALSE	FALSE	FALSE	14	103862322	0.0323969	1.706308319623174	0.0879505	LongCOVID S case S control	14	103862322	0.0017	-9.470588235294118	6.7000000000000005e-21	Yengo2018bmi	TRUE	5e-08	TRUE	NA	NA	TRUE	Risk factor	BMI	FALSE	690495	NA	NA	NA	Diagnosis	Long COVID: S case, S control	40910	2975	37935	0.0727
rs2047648	T	A	T	A	0.0118	0.0325808	0.263	0.241786	FALSE	TRUE	FALSE	3	157033438	0.0361323	0.9017084436916554	0.367212	LongCOVID S case S control	3	157033438	0.002	5.9	2.4e-9	Yengo2018bmi	TRUE	5e-08	TRUE	NA	NA	TRUE	Risk factor	BMI	FALSE	690495	NA	NA	NA	Diagnosis	Long COVID: S case, S control	40910	2975	37935	0.0727
rs2051559	C	T	C	T	0.0176	0.0141709	0.1308	0.136534	FALSE	FALSE	FALSE	4	3298800	0.0453019	0.3128102794805516	0.754424	LongCOVID S case S control	4	3298800	0.0026	6.76923	5.000000000000001e-12	Yengo2018bmi	TRUE	5e-08	TRUE	NA	NA	TRUE	Risk factor	BMI	FALSE	690495	NA	NA	NA	Diagnosis	Long COVID: S case, S control	40910	2975	37935	0.0727
rs2065418	G	T	G	T	-0.0166	0.0112631	0.3623	0.34581	FALSE	FALSE	FALSE	11	30422068	0.0326344	0.3451296791116123	0.729997	LongCOVID S case S control	11	30422068	0.0018	-9.22222	3.6000000000000003e-20	Yengo2018bmi	TRUE	5e-08	TRUE	NA	NA	TRUE	Risk factor	BMI	FALSE	690495	NA	NA	NA	Diagnosis	Long COVID: S case, S control	40910	2975	37935	0.0727
rs208015	C	T	C	T	-0.0356	-0.0177329	0.9216	0.924384	FALSE	FALSE	FALSE	17	46252346	0.0591941	-0.29957208573151717	0.764503	LongCOVID S case S control	17	46252346	0.0034	-10.4706	1.4000000000000002e-25	Yengo2018bmi	TRUE	5e-08	TRUE	NA	NA	TRUE	Risk factor	BMI	FALSE	690495	NA	NA	NA	Diagnosis	Long COVID: S case, S control	40910	2975	37935	0.0727
rs2124499	C	G	C	G	-0.0123	0.020427	0.3718	0.372301	FALSE	TRUE	FALSE	3	123093541	0.0311482	0.6558003351718559	0.511952	LongCOVID S case S control	3	123093541	0.0017	-7.23529411764706	3.4e-13	Yengo2018bmi	TRUE	5e-08	TRUE	NA	NA	TRUE	Risk factor	BMI	FALSE	690495	NA	NA	NA	Diagnosis	Long COVID: S case, S control	40910	2975	37935	0.0727
rs2143253	A	G	A	G	-0.0188	0.0506534	0.1189	0.11644	FALSE	FALSE	FALSE	20	41987392	0.0480577	1.0540121562205431	0.291877	LongCOVID S case S control	20	41987392	0.0026	-7.230769230769232	1.1e-12	Yengo2018bmi	TRUE	5e-08	TRUE	NA	NA	TRUE	Risk factor	BMI	FALSE	690495	NA	NA	NA	Diagnosis	Long COVID: S case, S control	40910	2975	37935	0.0727
rs215634	G	A	G	A	-0.0152	0.00503651	0.6212	0.645034	FALSE	FALSE	FALSE	7	32369148	0.0330797	0.15225379915779166	0.878987	LongCOVID S case S control	7	32369148	0.0018	-8.44444	2.6e-17	Yengo2018bmi	TRUE	5e-08	TRUE	NA	NA	TRUE	Risk factor	BMI	FALSE	690495	NA	NA	NA	Diagnosis	Long COVID: S case, S control	40910	2975	37935	0.0727
rs2162524	C	T	C	T	0.0155	0.0590067	0.3321	0.315065	FALSE	FALSE	FALSE	2	230817437	0.0346244	1.7041941521008308	0.0883452	LongCOVID S case S control	2	230817437	0.0018	8.61111	4.1e-17	Yengo2018bmi	TRUE	5e-08	TRUE	NA	NA	TRUE	Risk factor	BMI	FALSE	690495	NA	NA	NA	Diagnosis	Long COVID: S case, S control	40910	2975	37935	0.0727
rs2163188	C	G	C	G	0.0131	-0.0125849	0.474	0.481187	FALSE	TRUE	TRUE	10	65314711	0.0317908	-0.395866099626307	0.692203	LongCOVID S case S control	10	65314711	0.0017	7.7058823529411775	2e-14	Yengo2018bmi	FALSE	5e-08	TRUE	NA	NA	NA	Risk factor	BMI	FALSE	690495	NA	NA	NA	Diagnosis	Long COVID: S case, S control	40910	2975	37935	0.0727
rs2169642	C	A	C	A	0.0122	0.00309687	0.36870000000000003	0.356042	FALSE	FALSE	FALSE	3	82737773	0.0327972	0.0944248289488127	0.924772	LongCOVID S case S control	3	82737773	0.0018	6.77778	2.8999999999999997e-11	Yengo2018bmi	TRUE	5e-08	TRUE	NA	NA	TRUE	Risk factor	BMI	FALSE	690495	NA	NA	NA	Diagnosis	Long COVID: S case, S control	40910	2975	37935	0.0727
rs2174307	C	G	C	G	0.0121	0.0181809	0.4067	0.430819	FALSE	TRUE	TRUE	9	73791849	0.0290218	0.626456663611492	0.531016	LongCOVID S case S control	9	73791849	0.0017	7.11764705882353	4.9e-12	Yengo2018bmi	FALSE	5e-08	TRUE	NA	NA	NA	Risk factor	BMI	FALSE	690495	NA	NA	NA	Diagnosis	Long COVID: S case, S control	40910	2975	37935	0.0727
rs217671	G	A	G	A	0.0144	0.0354162	0.2719	0.256836	FALSE	FALSE	FALSE	14	62360464	0.0351066	1.0088188545743535	0.313062	LongCOVID S case S control	14	62360464	0.0019	7.57895	1.3e-13	Yengo2018bmi	TRUE	5e-08	TRUE	NA	NA	TRUE	Risk factor	BMI	FALSE	690495	NA	NA	NA	Diagnosis	Long COVID: S case, S control	40910	2975	37935	0.0727
rs2192158	G	A	G	A	-0.0129	-4.53342e-4	0.5399	0.549874	FALSE	FALSE	FALSE	4	55505360	0.0311191	-0.01456796629722582	0.988377	LongCOVID S case S control	4	55505360	0.0017	-7.58824	8.3e-14	Yengo2018bmi	TRUE	5e-08	TRUE	NA	NA	TRUE	Risk factor	BMI	FALSE	690495	NA	NA	NA	Diagnosis	Long COVID: S case, S control	40910	2975	37935	0.0727
rs2196618	G	A	G	A	0.0147	0.0113799	0.7246	0.736759	FALSE	FALSE	FALSE	8	85089437	0.0359522	0.31652861299169455	0.7516	LongCOVID S case S control	8	85089437	0.002	7.35	1.3e-13	Yengo2018bmi	TRUE	5e-08	TRUE	NA	NA	TRUE	Risk factor	BMI	FALSE	690495	NA	NA	NA	Diagnosis	Long COVID: S case, S control	40910	2975	37935	0.0727
rs2228213	A	G	A	G	-0.0139	0.00458061	0.3481	0.352212	FALSE	FALSE	FALSE	6	12124855	0.0318897	0.143639168759819	0.885785	LongCOVID S case S control	6	12124855	0.0017	-8.176470588235293	4.6e-16	Yengo2018bmi	TRUE	5e-08	TRUE	NA	NA	TRUE	Risk factor	BMI	FALSE	690495	NA	NA	NA	Diagnosis	Long COVID: S case, S control	40910	2975	37935	0.0727
rs2228552	T	G	T	G	0.0127	-8.74311e-4	0.6445	0.642047	FALSE	FALSE	FALSE	1	32165495	0.0312121	-0.0280119248624732	0.977653	LongCOVID S case S control	1	32165495	0.0019	6.684210526315789	3.0999999999999996e-11	Yengo2018bmi	TRUE	5e-08	TRUE	NA	NA	TRUE	Risk factor	BMI	FALSE	690495	NA	NA	NA	Diagnosis	Long COVID: S case, S control	40910	2975	37935	0.0727
rs2235564	T	C	T	C	0.0131	0.0316488	0.3466	0.338518	FALSE	FALSE	FALSE	1	6713114	0.0333713	0.948383790862208	0.342935	LongCOVID S case S control	1	6713114	0.0018	7.277777777777779	3.7e-13	Yengo2018bmi	TRUE	5e-08	TRUE	NA	NA	TRUE	Risk factor	BMI	FALSE	690495	NA	NA	NA	Diagnosis	Long COVID: S case, S control	40910	2975	37935	0.0727
rs2237403	T	C	T	C	-0.0121	-0.0597856	0.3422	0.341221	FALSE	FALSE	FALSE	7	39448936	0.0329112	-1.8165730815041687	0.0692820999999999	LongCOVID S case S control	7	39448936	0.0018	-6.722222222222222	3.3e-11	Yengo2018bmi	TRUE	5e-08	TRUE	NA	NA	TRUE	Risk factor	BMI	FALSE	690495	NA	NA	NA	Diagnosis	Long COVID: S case, S control	40910	2975	37935	0.0727
rs2242189	C	T	C	T	-0.0135	-0.030872	0.3658	0.372182	FALSE	FALSE	FALSE	4	38691024	0.0309325	-0.9980441283439748	0.318258	LongCOVID S case S control	4	38691024	0.0018	-7.5	8.3e-14	Yengo2018bmi	TRUE	5e-08	TRUE	NA	NA	TRUE	Risk factor	BMI	FALSE	690495	NA	NA	NA	Diagnosis	Long COVID: S case, S control	40910	2975	37935	0.0727
rs2246012	C	T	C	T	0.0158	0.0280215	0.1628	0.182843	FALSE	FALSE	FALSE	6	131898208	0.0402125	0.6968355610817533	0.485906	LongCOVID S case S control	6	131898208	0.0022	7.18182	3.1e-13	Yengo2018bmi	TRUE	5e-08	TRUE	NA	NA	TRUE	Risk factor	BMI	FALSE	690495	NA	NA	NA	Diagnosis	Long COVID: S case, S control	40910	2975	37935	0.0727
rs2257791	A	G	A	G	-0.0142	0.0521261	0.7515	0.753536	FALSE	FALSE	FALSE	10	118643670	0.03591	1.4515761626287944	0.146619	LongCOVID S case S control	10	118643670	0.002	-7.1000000000000005	1.8000000000000002e-12	Yengo2018bmi	TRUE	5e-08	TRUE	NA	NA	TRUE	Risk factor	BMI	FALSE	690495	NA	NA	NA	Diagnosis	Long COVID: S case, S control	40910	2975	37935	0.0727
rs2271189	A	G	A	G	-0.0144	-0.0331686	0.4051	0.405174	FALSE	FALSE	FALSE	12	56494991	0.0303347	-1.093421065644295	0.27421	LongCOVID S case S control	12	56494991	0.0018	-8	5e-16	Yengo2018bmi	TRUE	5e-08	TRUE	NA	NA	TRUE	Risk factor	BMI	FALSE	690495	NA	NA	NA	Diagnosis	Long COVID: S case, S control	40910	2975	37935	0.0727
rs2281819	A	T	A	T	-0.016	0.0194481	0.2302	0.241862	FALSE	TRUE	FALSE	6	33771673	0.0350582	0.5547375507014051	0.579075	LongCOVID S case S control	6	33771673	0.002	-8	5.1e-15	Yengo2018bmi	TRUE	5e-08	TRUE	NA	NA	TRUE	Risk factor	BMI	FALSE	690495	NA	NA	NA	Diagnosis	Long COVID: S case, S control	40910	2975	37935	0.0727
rs2283093	T	C	T	C	0.0127	0.0115034	0.2066	0.202988	FALSE	FALSE	FALSE	7	126721231	0.0382684	0.3005978823258877	0.76372	LongCOVID S case S control	7	126721231	0.0021	6.0476190476190474	3.1e-9	Yengo2018bmi	TRUE	5e-08	TRUE	NA	NA	TRUE	Risk factor	BMI	FALSE	690495	NA	NA	NA	Diagnosis	Long COVID: S case, S control	40910	2975	37935	0.0727
rs2284746	G	C	G	C	-0.0104	0.0264981	0.5238	0.514405	FALSE	TRUE	TRUE	1	17306675	0.0302143	0.8770052590991683	0.380484	LongCOVID S case S control	1	17306675	0.0017	-6.11765	1.4e-9	Yengo2018bmi	FALSE	5e-08	TRUE	NA	NA	NA	Risk factor	BMI	FALSE	690495	NA	NA	NA	Diagnosis	Long COVID: S case, S control	40910	2975	37935	0.0727
rs2285178	C	T	C	T	0.0112	0.00607542	0.3109	0.302335	FALSE	FALSE	FALSE	22	38205989	0.0335854	0.1808946744716454	0.85645	LongCOVID S case S control	22	38205989	0.0019	5.89474	9.4e-9	Yengo2018bmi	TRUE	5e-08	TRUE	NA	NA	TRUE	Risk factor	BMI	FALSE	690495	NA	NA	NA	Diagnosis	Long COVID: S case, S control	40910	2975	37935	0.0727
rs2307111	C	T	C	T	-0.0265	0.0281971	0.3962	0.403461	FALSE	FALSE	FALSE	5	75003678	0.0317718	0.8874882757665602	0.374816	LongCOVID S case S control	5	75003678	0.0016	-16.5625	1.6e-58	Yengo2018bmi	TRUE	5e-08	TRUE	NA	NA	TRUE	Risk factor	BMI	FALSE	690495	NA	NA	NA	Diagnosis	Long COVID: S case, S control	40910	2975	37935	0.0727
rs2357760	A	G	A	G	0.0145	-0.0273571	0.6754	0.671302	FALSE	FALSE	FALSE	6	120213880	0.0329351	-0.8306366156471362	0.406179	LongCOVID S case S control	6	120213880	0.0017	8.529411764705884	6.800000000000001e-17	Yengo2018bmi	TRUE	5e-08	TRUE	NA	NA	TRUE	Risk factor	BMI	FALSE	690495	NA	NA	NA	Diagnosis	Long COVID: S case, S control	40910	2975	37935	0.0727
rs2365389	T	C	T	C	-0.0174	0.0512833	0.4143	0.421643	FALSE	FALSE	FALSE	3	61236462	0.031545	1.6257188143921384	0.104009	LongCOVID S case S control	3	61236462	0.0017	-10.235294117647058	1.3e-25	Yengo2018bmi	TRUE	5e-08	TRUE	NA	NA	TRUE	Risk factor	BMI	FALSE	690495	NA	NA	NA	Diagnosis	Long COVID: S case, S control	40910	2975	37935	0.0727
rs2367112	G	T	G	T	-0.0119	-0.0343652	0.4919	0.514883	FALSE	FALSE	FALSE	5	64168193	0.03183	-1.0796481306943135	0.280299	LongCOVID S case S control	5	64168193	0.0016	-7.4375	2.3e-13	Yengo2018bmi	TRUE	5e-08	TRUE	NA	NA	TRUE	Risk factor	BMI	FALSE	690495	NA	NA	NA	Diagnosis	Long COVID: S case, S control	40910	2975	37935	0.0727
rs2423668	C	T	C	T	-0.0105	-0.0197615	0.5505	0.553332	FALSE	FALSE	FALSE	20	12430673	0.0301859	-0.6546599571323035	0.512686	LongCOVID S case S control	20	12430673	0.0019	-5.52632	2.8e-8	Yengo2018bmi	TRUE	5e-08	TRUE	NA	NA	TRUE	Risk factor	BMI	FALSE	690495	NA	NA	NA	Diagnosis	Long COVID: S case, S control	40910	2975	37935	0.0727
rs2425840	C	A	C	A	0.0119	-0.00813155	0.4059	0.401171	FALSE	FALSE	FALSE	20	44904838	0.0301694	-0.26952972216882004	0.78752200000000006	LongCOVID S case S control	20	44904838	0.0018	6.61111	1.6e-11	Yengo2018bmi	TRUE	5e-08	TRUE	NA	NA	TRUE	Risk factor	BMI	FALSE	690495	NA	NA	NA	Diagnosis	Long COVID: S case, S control	40910	2975	37935	0.0727
rs2429150	C	A	C	A	0.0111	0.0147561	0.4164	0.420378	FALSE	FALSE	FALSE	12	2152655	0.0318278	0.4636229962485625	0.642919	LongCOVID S case S control	12	2152655	0.0018	6.16667	2.7000000000000005e-10	Yengo2018bmi	TRUE	5e-08	TRUE	NA	NA	TRUE	Risk factor	BMI	FALSE	690495	NA	NA	NA	Diagnosis	Long COVID: S case, S control	40910	2975	37935	0.0727
rs2479958	G	A	G	A	-0.0154	-0.012103	0.5075	0.508277	FALSE	FALSE	FALSE	13	111984244	0.030839600000000002	-0.392449966925641	0.694726	LongCOVID S case S control	13	111984244	0.0018	-8.55556	1.5e-17	Yengo2018bmi	TRUE	5e-08	TRUE	NA	NA	TRUE	Risk factor	BMI	FALSE	690495	NA	NA	NA	Diagnosis	Long COVID: S case, S control	40910	2975	37935	0.0727
rs2481665	C	T	C	T	-0.0161	0.0382426	0.4408	0.42387	FALSE	FALSE	FALSE	1	62594677	0.0308602	1.239220743870746	0.215265	LongCOVID S case S control	1	62594677	0.0016	-10.0625	7.2e-23	Yengo2018bmi	TRUE	5e-08	TRUE	NA	NA	TRUE	Risk factor	BMI	FALSE	690495	NA	NA	NA	Diagnosis	Long COVID: S case, S control	40910	2975	37935	0.0727
rs2543132	C	G	C	G	0.0146	-0.00446435	0.8134	0.822863	FALSE	TRUE	FALSE	8	15536311	0.0399752	-0.11167799035401949	0.911079	LongCOVID S case S control	8	15536311	0.0022	6.636363636363636	5e-11	Yengo2018bmi	TRUE	5e-08	TRUE	NA	NA	TRUE	Risk factor	BMI	FALSE	690495	NA	NA	NA	Diagnosis	Long COVID: S case, S control	40910	2975	37935	0.0727
rs2600226	T	C	T	C	-0.0116	-0.0171821	0.6697	0.65769	FALSE	FALSE	FALSE	3	12928762	0.0333925	-0.5145496743280676	0.606867	LongCOVID S case S control	3	12928762	0.0019	-6.105263157894736	3.7000000000000007e-10	Yengo2018bmi	TRUE	5e-08	TRUE	NA	NA	TRUE	Risk factor	BMI	FALSE	690495	NA	NA	NA	Diagnosis	Long COVID: S case, S control	40910	2975	37935	0.0727
rs2605603	A	G	A	G	-0.0103	0.00585076	0.4887	0.494895	FALSE	FALSE	FALSE	11	93221105	0.0316011	0.1851441880187715	0.853116	LongCOVID S case S control	11	93221105	0.0016	-6.4375	2.5e-10	Yengo2018bmi	TRUE	5e-08	TRUE	NA	NA	TRUE	Risk factor	BMI	FALSE	690495	NA	NA	NA	Diagnosis	Long COVID: S case, S control	40910	2975	37935	0.0727
rs2608703	A	C	A	C	0.0142	0.0027277	0.4546	0.457639	FALSE	FALSE	FALSE	12	41846769	0.0301793	0.09038314341286909	0.927983	LongCOVID S case S control	12	41846769	0.0017	8.352941176470589	1.8999999999999998e-16	Yengo2018bmi	TRUE	5e-08	TRUE	NA	NA	TRUE	Risk factor	BMI	FALSE	690495	NA	NA	NA	Diagnosis	Long COVID: S case, S control	40910	2975	37935	0.0727
rs2612576	T	A	T	A	0.011	0.00340313	0.7149	0.725151	FALSE	TRUE	FALSE	18	42967950	0.0360236	0.09446945891026992	0.924736	LongCOVID S case S control	18	42967950	0.0019	5.78947	9.7e-9	Yengo2018bmi	TRUE	5e-08	TRUE	NA	NA	TRUE	Risk factor	BMI	FALSE	690495	NA	NA	NA	Diagnosis	Long COVID: S case, S control	40910	2975	37935	0.0727
rs262130	T	C	T	C	0.0127	0.0621846	0.1969	0.190951	FALSE	FALSE	FALSE	6	142853486	0.0400996	1.550753623477541	0.120961	LongCOVID S case S control	6	142853486	0.0023	5.521739130434782	1.8e-8	Yengo2018bmi	TRUE	5e-08	TRUE	NA	NA	TRUE	Risk factor	BMI	FALSE	690495	NA	NA	NA	Diagnosis	Long COVID: S case, S control	40910	2975	37935	0.0727
rs2693826	A	G	A	G	-0.0137	0.0461141	0.4421	0.455329	FALSE	FALSE	FALSE	2	6160943	0.0314574	1.46592216775703	0.142669	LongCOVID S case S control	2	6160943	0.0017	-8.058823529411764	2e-15	Yengo2018bmi	TRUE	5e-08	TRUE	NA	NA	TRUE	Risk factor	BMI	FALSE	690495	NA	NA	NA	Diagnosis	Long COVID: S case, S control	40910	2975	37935	0.0727
rs2694047	G	A	G	A	0.0188	0.0277659	0.747	0.732968	FALSE	FALSE	FALSE	8	116750548	0.03536	0.7852347285067872	0.4323159999999999	LongCOVID S case S control	8	116750548	0.002	9.4	3.9e-21	Yengo2018bmi	TRUE	5e-08	TRUE	NA	NA	TRUE	Risk factor	BMI	FALSE	690495	NA	NA	NA	Diagnosis	Long COVID: S case, S control	40910	2975	37935	0.0727
rs273504	G	A	G	A	0.0153	-0.0614013	0.4266	0.431565	FALSE	FALSE	FALSE	19	18215247	0.0306884	-2.000798347258247	0.0454137	LongCOVID S case S control	19	18215247	0.0018	8.5	4.4000000000000005e-18	Yengo2018bmi	TRUE	5e-08	TRUE	NA	NA	TRUE	Risk factor	BMI	FALSE	690495	NA	NA	NA	Diagnosis	Long COVID: S case, S control	40910	2975	37935	0.0727
rs2744974	T	C	T	C	0.0249	0.0173465	0.338	0.321249	FALSE	FALSE	FALSE	6	34579431	0.0330798	0.5243834606013338	0.600013	LongCOVID S case S control	6	34579431	0.0018	13.833333333333332	1.4e-45	Yengo2018bmi	TRUE	5e-08	TRUE	NA	NA	TRUE	Risk factor	BMI	FALSE	690495	NA	NA	NA	Diagnosis	Long COVID: S case, S control	40910	2975	37935	0.0727
rs2791653	G	A	G	A	-0.0141	0.00780894	0.7577	0.771905	FALSE	FALSE	FALSE	1	11129848	0.0375386	0.20802427368095777	0.83521	LongCOVID S case S control	1	11129848	0.0019	-7.42105	1.3e-13	Yengo2018bmi	TRUE	5e-08	TRUE	NA	NA	TRUE	Risk factor	BMI	FALSE	690495	NA	NA	NA	Diagnosis	Long COVID: S case, S control	40910	2975	37935	0.0727
rs2820311	G	A	G	A	0.0235	0.0040047	0.3369	0.332904	FALSE	FALSE	FALSE	1	201841476	0.0323323	0.12386065946437463	0.901426	LongCOVID S case S control	1	201841476	0.0018	13.0556	4.099999999999999e-38	Yengo2018bmi	TRUE	5e-08	TRUE	NA	NA	TRUE	Risk factor	BMI	FALSE	690495	NA	NA	NA	Diagnosis	Long COVID: S case, S control	40910	2975	37935	0.0727
rs2832283	A	G	A	G	0.0115	0.0424953	0.2208	0.212557	FALSE	FALSE	FALSE	21	30690558	0.0378141	1.1237950923068378	0.2611	LongCOVID S case S control	21	30690558	0.002	5.75	5.8e-9	Yengo2018bmi	TRUE	5e-08	TRUE	NA	NA	TRUE	Risk factor	BMI	FALSE	690495	NA	NA	NA	Diagnosis	Long COVID: S case, S control	40910	2975	37935	0.0727
rs28350	G	A	G	A	-0.0177	0.0119622	0.807	0.818962	FALSE	FALSE	FALSE	3	42418446	0.0417721	0.28636817397257974	0.774597	LongCOVID S case S control	3	42418446	0.0022	-8.04545	3.5e-15	Yengo2018bmi	TRUE	5e-08	TRUE	NA	NA	TRUE	Risk factor	BMI	FALSE	690495	NA	NA	NA	Diagnosis	Long COVID: S case, S control	40910	2975	37935	0.0727
rs2836964	C	T	C	T	-0.011	-0.0272214	0.3576	0.327198	FALSE	FALSE	FALSE	21	40631006	0.0319938	-0.850833599009808	0.394862	LongCOVID S case S control	21	40631006	0.0018	-6.11111	1.3e-9	Yengo2018bmi	TRUE	5e-08	TRUE	NA	NA	TRUE	Risk factor	BMI	FALSE	690495	NA	NA	NA	Diagnosis	Long COVID: S case, S control	40910	2975	37935	0.0727
rs2861683	C	A	C	A	-0.0144	-0.0174628	0.407	0.418582	FALSE	FALSE	FALSE	2	67836507	0.0327733	-0.5328361806714612	0.594146	LongCOVID S case S control	2	67836507	0.0017	-8.47059	1.3e-16	Yengo2018bmi	TRUE	5e-08	TRUE	NA	NA	TRUE	Risk factor	BMI	FALSE	690495	NA	NA	NA	Diagnosis	Long COVID: S case, S control	40910	2975	37935	0.0727
rs287104	A	G	A	G	0.0115	0.0361199	0.6604	0.650339	FALSE	FALSE	FALSE	19	34290995	0.0325255	1.1105102150620283	0.26678	LongCOVID S case S control	19	34290995	0.0017	6.764705882352941	4.4e-11	Yengo2018bmi	TRUE	5e-08	TRUE	NA	NA	TRUE	Risk factor	BMI	FALSE	690495	NA	NA	NA	Diagnosis	Long COVID: S case, S control	40910	2975	37935	0.0727
rs2875762	C	G	C	G	0.0139	-0.0747943	0.2473	0.215317	FALSE	TRUE	FALSE	6	124925032	0.0368621	-2.0290298165324274	0.0424552	LongCOVID S case S control	6	124925032	0.002	6.949999999999999	1.2e-11	Yengo2018bmi	TRUE	5e-08	TRUE	NA	NA	TRUE	Risk factor	BMI	FALSE	690495	NA	NA	NA	Diagnosis	Long COVID: S case, S control	40910	2975	37935	0.0727
rs2885415	A	G	A	G	-0.0158	-0.0230311	0.2531	0.23354	FALSE	FALSE	FALSE	16	395396	0.0356755	-0.645571891073706	0.518556	LongCOVID S case S control	16	395396	0.002	-7.9	1.4e-15	Yengo2018bmi	TRUE	5e-08	TRUE	NA	NA	TRUE	Risk factor	BMI	FALSE	690495	NA	NA	NA	Diagnosis	Long COVID: S case, S control	40910	2975	37935	0.0727
rs2903971	G	T	G	T	-0.0145	-0.00987655	0.1797	0.178674	FALSE	FALSE	FALSE	3	116935744	0.0403657	-0.24467679242525217	0.806707	LongCOVID S case S control	3	116935744	0.0023	-6.30435	1.5e-10	Yengo2018bmi	TRUE	5e-08	TRUE	NA	NA	TRUE	Risk factor	BMI	FALSE	690495	NA	NA	NA	Diagnosis	Long COVID: S case, S control	40910	2975	37935	0.0727
rs2907948	A	G	A	G	-0.0141	-0.0148225	0.2427	0.220762	FALSE	FALSE	FALSE	7	150638484	0.0362122	-0.4093233772043676	0.682303	LongCOVID S case S control	7	150638484	0.0019	-7.421052631578947	1.3e-13	Yengo2018bmi	TRUE	5e-08	TRUE	NA	NA	TRUE	Risk factor	BMI	FALSE	690495	NA	NA	NA	Diagnosis	Long COVID: S case, S control	40910	2975	37935	0.0727
rs2931434	T	C	T	C	-0.0104	0.0437647	0.3168	0.323677	FALSE	FALSE	FALSE	5	73159098	0.0334399	1.3087569041773448	0.190616	LongCOVID S case S control	5	73159098	0.0018	-5.777777777777778	1.4e-8	Yengo2018bmi	TRUE	5e-08	TRUE	NA	NA	TRUE	Risk factor	BMI	FALSE	690495	NA	NA	NA	Diagnosis	Long COVID: S case, S control	40910	2975	37935	0.0727
rs294704	T	G	T	G	-0.0113	-0.0422678	0.7239	0.72543	FALSE	FALSE	FALSE	5	152519088	0.033694	-1.2544607348489345	0.2096749999999999	LongCOVID S case S control	5	152519088	0.0019	-5.947368421052631	4e-9	Yengo2018bmi	TRUE	5e-08	TRUE	NA	NA	TRUE	Risk factor	BMI	FALSE	690495	NA	NA	NA	Diagnosis	Long COVID: S case, S control	40910	2975	37935	0.0727
rs3007105	T	C	T	C	0.0142	0.0259564	0.4697	0.408967	FALSE	FALSE	FALSE	14	47367616	0.0318001	0.8162364269294752	0.414365	LongCOVID S case S control	14	47367616	0.0017	8.352941176470589	1.1e-17	Yengo2018bmi	TRUE	5e-08	TRUE	NA	NA	TRUE	Risk factor	BMI	FALSE	690495	NA	NA	NA	Diagnosis	Long COVID: S case, S control	40910	2975	37935	0.0727
rs326889	C	T	C	T	0.0129	-0.0358197	0.6072	0.611056	FALSE	FALSE	FALSE	4	112713436	0.0325191	-1.1014972739097946	0.27068	LongCOVID S case S control	4	112713436	0.0018	7.16667	2.4e-13	Yengo2018bmi	TRUE	5e-08	TRUE	NA	NA	TRUE	Risk factor	BMI	FALSE	690495	NA	NA	NA	Diagnosis	Long COVID: S case, S control	40910	2975	37935	0.0727
rs329651	T	G	T	G	0.0164	0.0378054	0.8055	0.832028	FALSE	FALSE	FALSE	11	133767622	0.0429568	0.8800795217520858	0.378815	LongCOVID S case S control	11	133767622	0.0021	7.809523809523811	9e-15	Yengo2018bmi	TRUE	5e-08	TRUE	NA	NA	TRUE	Risk factor	BMI	FALSE	690495	NA	NA	NA	Diagnosis	Long COVID: S case, S control	40910	2975	37935	0.0727
rs331966	C	A	C	A	0.0112	0.0142098	0.3792	0.364798	FALSE	FALSE	FALSE	4	143675717	0.0313154	0.45376396277869674	0.649998	LongCOVID S case S control	4	143675717	0.0018	6.22222	3.2000000000000003e-10	Yengo2018bmi	TRUE	5e-08	TRUE	NA	NA	TRUE	Risk factor	BMI	FALSE	690495	NA	NA	NA	Diagnosis	Long COVID: S case, S control	40910	2975	37935	0.0727
rs339991	G	A	G	A	0.0124	0.0118479	0.5631	0.582342	FALSE	FALSE	FALSE	15	60913637	0.0315046	0.3760688915269516	0.706864	LongCOVID S case S control	15	60913637	0.0018	6.88889	1.2e-12	Yengo2018bmi	TRUE	5e-08	TRUE	NA	NA	TRUE	Risk factor	BMI	FALSE	690495	NA	NA	NA	Diagnosis	Long COVID: S case, S control	40910	2975	37935	0.0727
rs349088	A	C	A	C	-0.0128	0.0439126	0.4976	0.508359	FALSE	FALSE	FALSE	11	84814393	0.0307414	1.4284515344128763	0.153162	LongCOVID S case S control	11	84814393	0.0017	-7.529411764705883	1.8000000000000004e-13	Yengo2018bmi	TRUE	5e-08	TRUE	NA	NA	TRUE	Risk factor	BMI	FALSE	690495	NA	NA	NA	Diagnosis	Long COVID: S case, S control	40910	2975	37935	0.0727
rs355777	C	G	C	G	0.0153	0.00171827	0.4106	0.410244	FALSE	TRUE	FALSE	3	154034950	0.0307488	0.05588087990425643	0.955437	LongCOVID S case S control	3	154034950	0.0017	9	1.3999999999999999e-18	Yengo2018bmi	TRUE	5e-08	TRUE	NA	NA	TRUE	Risk factor	BMI	FALSE	690495	NA	NA	NA	Diagnosis	Long COVID: S case, S control	40910	2975	37935	0.0727
rs3731695	C	T	C	T	0.0116	-0.00815825	0.5582	0.529912	FALSE	FALSE	FALSE	2	203820275	0.0315871	-0.25827790458763233	0.796192	LongCOVID S case S control	2	203820275	0.0016	7.25	7.900000000000002e-13	Yengo2018bmi	TRUE	5e-08	TRUE	NA	NA	TRUE	Risk factor	BMI	FALSE	690495	NA	NA	NA	Diagnosis	Long COVID: S case, S control	40910	2975	37935	0.0727
rs3732084	C	T	C	T	0.0107	-0.0117388	0.6139	0.59393	FALSE	FALSE	FALSE	2	207174316	0.0308666	-0.3803075168628874	0.703716	LongCOVID S case S control	2	207174316	0.0018	5.94444	1.1e-9	Yengo2018bmi	TRUE	5e-08	TRUE	NA	NA	TRUE	Risk factor	BMI	FALSE	690495	NA	NA	NA	Diagnosis	Long COVID: S case, S control	40910	2975	37935	0.0727
rs3736485	G	A	G	A	-0.0134	-0.0130168	0.5443	0.556464	FALSE	FALSE	FALSE	15	51748610	0.0312218	-0.4169138230339058	0.676742	LongCOVID S case S control	15	51748610	0.0016	-8.375	2.5e-16	Yengo2018bmi	TRUE	5e-08	TRUE	NA	NA	TRUE	Risk factor	BMI	FALSE	690495	NA	NA	NA	Diagnosis	Long COVID: S case, S control	40910	2975	37935	0.0727
rs3749897	T	C	T	C	0.0122	-0.030581	0.4172	0.416125	FALSE	FALSE	FALSE	6	42532102	0.0309221	-0.9889690544950052	0.322678	LongCOVID S case S control	6	42532102	0.0018	6.777777777777779	8.4e-12	Yengo2018bmi	TRUE	5e-08	TRUE	NA	NA	TRUE	Risk factor	BMI	FALSE	690495	NA	NA	NA	Diagnosis	Long COVID: S case, S control	40910	2975	37935	0.0727
rs3754963	T	A	T	A	-0.0123	-0.0188633	0.2574	0.275677	FALSE	TRUE	FALSE	2	166185707	0.0345266	-0.5463410819484108	0.584832	LongCOVID S case S control	2	166185707	0.002	-6.15	3.3e-10	Yengo2018bmi	TRUE	5e-08	TRUE	NA	NA	TRUE	Risk factor	BMI	FALSE	690495	NA	NA	NA	Diagnosis	Long COVID: S case, S control	40910	2975	37935	0.0727
rs3764835	A	G	A	G	-0.0141	0.00142923	0.1528	0.157731	FALSE	FALSE	FALSE	2	159519368	0.0446208	0.03203057766781411	0.974448	LongCOVID S case S control	2	159519368	0.0024	-5.875	3.1e-9	Yengo2018bmi	TRUE	5e-08	TRUE	NA	NA	TRUE	Risk factor	BMI	FALSE	690495	NA	NA	NA	Diagnosis	Long COVID: S case, S control	40910	2975	37935	0.0727
rs3800229	T	G	T	G	0.0175	-0.009329	0.7123	0.699527	FALSE	FALSE	FALSE	6	108996963	0.0337426	-0.27647543461381163	0.782183	LongCOVID S case S control	6	108996963	0.0018	9.722222222222223	1.4000000000000002e-22	Yengo2018bmi	TRUE	5e-08	TRUE	NA	NA	TRUE	Risk factor	BMI	FALSE	690495	NA	NA	NA	Diagnosis	Long COVID: S case, S control	40910	2975	37935	0.0727
rs3800637	C	T	C	T	0.0115	-0.0250912	0.336	0.337108	FALSE	FALSE	FALSE	7	137403432	0.0403305	-0.6221395717881009	0.53385	LongCOVID S case S control	7	137403432	0.0018	6.38889	5.1e-10	Yengo2018bmi	TRUE	5e-08	TRUE	NA	NA	TRUE	Risk factor	BMI	FALSE	690495	NA	NA	NA	Diagnosis	Long COVID: S case, S control	40910	2975	37935	0.0727
rs3803286	G	A	G	A	-0.0181	0.00163234	0.6569	0.651315	FALSE	FALSE	FALSE	14	103246470	0.0315163	0.05179351637089379	0.958693	LongCOVID S case S control	14	103246470	0.0018	-10.0556	4.0999999999999997e-23	Yengo2018bmi	TRUE	5e-08	TRUE	NA	NA	TRUE	Risk factor	BMI	FALSE	690495	NA	NA	NA	Diagnosis	Long COVID: S case, S control	40910	2975	37935	0.0727
rs3806572	A	G	A	G	-0.0145	0.00978299	0.2788	0.279153	FALSE	FALSE	FALSE	2	55238677	0.0365075	0.26797206053550643	0.788721	LongCOVID S case S control	2	55238677	0.0019	-7.631578947368421	1.5999999999999998e-14	Yengo2018bmi	TRUE	5e-08	TRUE	NA	NA	TRUE	Risk factor	BMI	FALSE	690495	NA	NA	NA	Diagnosis	Long COVID: S case, S control	40910	2975	37935	0.0727
rs3807645	A	G	A	G	-0.0166	-0.0378	0.221	0.210838	FALSE	FALSE	FALSE	7	77830091	0.0372023	-1.016066210960075	0.309598	LongCOVID S case S control	7	77830091	0.0021	-7.904761904761905	2.4e-15	Yengo2018bmi	TRUE	5e-08	TRUE	NA	NA	TRUE	Risk factor	BMI	FALSE	690495	NA	NA	NA	Diagnosis	Long COVID: S case, S control	40910	2975	37935	0.0727
rs380857	A	C	A	C	-0.0151	-0.0448297	0.8878	0.871654	FALSE	FALSE	FALSE	9	101491066	0.0469742	-0.9543472799962532	0.339907	LongCOVID S case S control	9	101491066	0.0027	-5.592592592592593	3.6e-8	Yengo2018bmi	TRUE	5e-08	TRUE	NA	NA	TRUE	Risk factor	BMI	FALSE	690495	NA	NA	NA	Diagnosis	Long COVID: S case, S control	40910	2975	37935	0.0727
rs3814883	T	C	T	C	0.0232	0.101982	0.4764	0.463737	FALSE	FALSE	FALSE	16	29994922	0.0324101	3.1466117043761055	0.0016517599999999	LongCOVID S case S control	16	29994922	0.0017	13.647058823529411	1.1e-40	Yengo2018bmi	TRUE	5e-08	TRUE	NA	NA	TRUE	Risk factor	BMI	FALSE	690495	NA	NA	NA	Diagnosis	Long COVID: S case, S control	40910	2975	37935	0.0727
rs3829849	T	C	T	C	0.0098	-0.0202332	0.3589	0.355729	FALSE	FALSE	FALSE	9	129390800	0.0332117	-0.6092190402779744	0.54237899999999994	LongCOVID S case S control	9	129390800	0.0017	5.764705882352941	5.9e-9	Yengo2018bmi	TRUE	5e-08	TRUE	NA	NA	TRUE	Risk factor	BMI	FALSE	690495	NA	NA	NA	Diagnosis	Long COVID: S case, S control	40910	2975	37935	0.0727
rs38314	A	G	A	G	-0.012	0.00289643	0.4912	0.491261	FALSE	FALSE	FALSE	7	70067315	0.031362	0.09235476053823098	0.926416	LongCOVID S case S control	7	70067315	0.0017	-7.058823529411765	4.700000000000001e-12	Yengo2018bmi	TRUE	5e-08	TRUE	NA	NA	TRUE	Risk factor	BMI	FALSE	690495	NA	NA	NA	Diagnosis	Long COVID: S case, S control	40910	2975	37935	0.0727
rs3844598	G	A	G	A	0.0095	-0.00206116	0.521	0.534357	FALSE	FALSE	FALSE	5	140992235	0.0309574	-0.06658052678842538	0.946916	LongCOVID S case S control	5	140992235	0.0017	5.58824	3.8e-8	Yengo2018bmi	TRUE	5e-08	TRUE	NA	NA	TRUE	Risk factor	BMI	FALSE	690495	NA	NA	NA	Diagnosis	Long COVID: S case, S control	40910	2975	37935	0.0727
rs3902951	G	T	G	T	0.0134	0.013183	0.2455	0.263503	FALSE	FALSE	FALSE	14	69789755	0.0379663	0.347228989920008	0.728419	LongCOVID S case S control	14	69789755	0.002	6.7	7e-12	Yengo2018bmi	TRUE	5e-08	TRUE	NA	NA	TRUE	Risk factor	BMI	FALSE	690495	NA	NA	NA	Diagnosis	Long COVID: S case, S control	40910	2975	37935	0.0727
rs3904244	A	T	A	T	0.0155	0.0375091	0.1377	0.158967	FALSE	TRUE	FALSE	10	27361527	0.0426872	0.8786966584831049	0.379566	LongCOVID S case S control	10	27361527	0.0025	6.2	4.2999999999999996e-10	Yengo2018bmi	TRUE	5e-08	TRUE	NA	NA	TRUE	Risk factor	BMI	FALSE	690495	NA	NA	NA	Diagnosis	Long COVID: S case, S control	40910	2975	37935	0.0727
rs391300	C	T	C	T	-0.0119	-0.0359358	0.6275	0.625725	FALSE	FALSE	FALSE	17	2216258	0.0313468	-1.1463945283091097	0.2516329999999999	LongCOVID S case S control	17	2216258	0.0017	-7	3.1e-12	Yengo2018bmi	TRUE	5e-08	TRUE	NA	NA	TRUE	Risk factor	BMI	FALSE	690495	NA	NA	NA	Diagnosis	Long COVID: S case, S control	40910	2975	37935	0.0727
rs3977755	T	C	T	C	-0.0135	0.0308062	0.2804	0.256318	FALSE	FALSE	FALSE	10	104420210	0.0354492	0.8690238425690847	0.384835	LongCOVID S case S control	10	104420210	0.0019	-7.105263157894737	5.9e-13	Yengo2018bmi	TRUE	5e-08	TRUE	NA	NA	TRUE	Risk factor	BMI	FALSE	690495	NA	NA	NA	Diagnosis	Long COVID: S case, S control	40910	2975	37935	0.0727
rs40067	A	G	A	G	-0.0266	-0.0413929	0.1713	0.17807	FALSE	FALSE	FALSE	5	107439012	0.0403582	-1.02563791249362	0.305063	LongCOVID S case S control	5	107439012	0.0023	-11.565217391304348	7.1e-30	Yengo2018bmi	TRUE	5e-08	TRUE	NA	NA	TRUE	Risk factor	BMI	FALSE	690495	NA	NA	NA	Diagnosis	Long COVID: S case, S control	40910	2975	37935	0.0727
rs4012234	G	T	G	T	0.0141	0.00148577	0.5924	0.610878	FALSE	FALSE	FALSE	20	32553047	0.0321445	0.04622159311857394	0.963134	LongCOVID S case S control	20	32553047	0.0018	7.83333	9.900000000000001e-16	Yengo2018bmi	TRUE	5e-08	TRUE	NA	NA	TRUE	Risk factor	BMI	FALSE	690495	NA	NA	NA	Diagnosis	Long COVID: S case, S control	40910	2975	37935	0.0727
rs4072917	A	G	A	G	0.0115	0.0320212	0.4694	0.463772	FALSE	FALSE	FALSE	8	143300279	0.031451	1.018129789195892	0.308616	LongCOVID S case S control	8	143300279	0.0018	6.388888888888889	6.9e-11	Yengo2018bmi	TRUE	5e-08	TRUE	NA	NA	TRUE	Risk factor	BMI	FALSE	690495	NA	NA	NA	Diagnosis	Long COVID: S case, S control	40910	2975	37935	0.0727
rs4148155	G	A	G	A	-0.0188	-0.0629235	0.1127	0.108175	FALSE	FALSE	FALSE	4	89054667	0.0480893	-1.3084719469819688	0.190713	LongCOVID S case S control	4	89054667	0.0026	-7.23077	5e-13	Yengo2018bmi	TRUE	5e-08	TRUE	NA	NA	TRUE	Risk factor	BMI	FALSE	690495	NA	NA	NA	Diagnosis	Long COVID: S case, S control	40910	2975	37935	0.0727
rs4148866	T	C	T	C	0.0098	-0.0168033	0.4068	0.410381	FALSE	FALSE	FALSE	12	123425575	0.040248	-0.4174940369707812	0.676317	LongCOVID S case S control	12	123425575	0.0018	5.444444444444445	4e-8	Yengo2018bmi	TRUE	5e-08	TRUE	NA	NA	TRUE	Risk factor	BMI	FALSE	690495	NA	NA	NA	Diagnosis	Long COVID: S case, S control	40910	2975	37935	0.0727
rs4151664	T	C	T	C	0.02	-0.00703205	0.05847	0.0485347	FALSE	FALSE	FALSE	6	31920873	0.0733417	-0.095880651798363	0.923615	LongCOVID S case S control	6	31920873	0.0035	5.714285714285714	1.4e-8	Yengo2018bmi	TRUE	5e-08	TRUE	NA	NA	TRUE	Risk factor	BMI	FALSE	690495	NA	NA	NA	Diagnosis	Long COVID: S case, S control	40910	2975	37935	0.0727
rs4237643	G	T	G	T	-0.0223	-0.00777169	0.6938	0.693681	FALSE	FALSE	FALSE	11	43648368	0.0325014	-0.23911862258241184	0.811013	LongCOVID S case S control	11	43648368	0.0019	-11.7368	4.2999999999999996e-33	Yengo2018bmi	TRUE	5e-08	TRUE	NA	NA	TRUE	Risk factor	BMI	FALSE	690495	NA	NA	NA	Diagnosis	Long COVID: S case, S control	40910	2975	37935	0.0727
rs427943	C	A	C	A	0.017	-0.0492281	0.5669	0.562295	FALSE	FALSE	FALSE	21	46570896	0.0316621	-1.5547957968675483	0.119994	LongCOVID S case S control	21	46570896	0.0017	10	7.3e-23	Yengo2018bmi	TRUE	5e-08	TRUE	NA	NA	TRUE	Risk factor	BMI	FALSE	690495	NA	NA	NA	Diagnosis	Long COVID: S case, S control	40910	2975	37935	0.0727
rs429343	G	A	G	A	-0.015	0.0051518	0.5813	0.566503	FALSE	FALSE	FALSE	2	147903382	0.0320827	0.1605787542819027	0.872425	LongCOVID S case S control	2	147903382	0.0017	-8.82353	6.8e-18	Yengo2018bmi	TRUE	5e-08	TRUE	NA	NA	TRUE	Risk factor	BMI	FALSE	690495	NA	NA	NA	Diagnosis	Long COVID: S case, S control	40910	2975	37935	0.0727
rs4307239	G	A	G	A	0.0115	-0.0117484	0.4578	0.459435	FALSE	FALSE	FALSE	7	24354300	0.0317549	-0.36997124853172264	0.711403	LongCOVID S case S control	7	24354300	0.0017	6.76471	3.9e-11	Yengo2018bmi	TRUE	5e-08	TRUE	NA	NA	TRUE	Risk factor	BMI	FALSE	690495	NA	NA	NA	Diagnosis	Long COVID: S case, S control	40910	2975	37935	0.0727
rs4358081	C	A	C	A	0.0097	-0.00965966	0.4631	0.471352	FALSE	FALSE	FALSE	2	29100642	0.0307486	-0.3141495872982835	0.753408	LongCOVID S case S control	2	29100642	0.0017	5.70588	1.5e-8	Yengo2018bmi	TRUE	5e-08	TRUE	NA	NA	TRUE	Risk factor	BMI	FALSE	690495	NA	NA	NA	Diagnosis	Long COVID: S case, S control	40910	2975	37935	0.0727
rs4414033	A	G	A	G	0.0129	0.0507079	0.627	0.617779	FALSE	FALSE	FALSE	1	156406853	0.0309785	1.6368739609729328	0.1016569999999999	LongCOVID S case S control	1	156406853	0.0018	7.166666666666667	1.4e-12	Yengo2018bmi	TRUE	5e-08	TRUE	NA	NA	TRUE	Risk factor	BMI	FALSE	690495	NA	NA	NA	Diagnosis	Long COVID: S case, S control	40910	2975	37935	0.0727
rs4430672	C	T	C	T	-0.0127	0.0102048	0.8004	0.800473	FALSE	FALSE	FALSE	14	63094407	0.0394892	0.25842002370268324	0.796082	LongCOVID S case S control	14	63094407	0.0022	-5.77273	3.9e-9	Yengo2018bmi	TRUE	5e-08	TRUE	NA	NA	TRUE	Risk factor	BMI	FALSE	690495	NA	NA	NA	Diagnosis	Long COVID: S case, S control	40910	2975	37935	0.0727
rs4482463	A	C	A	C	-0.0331	0.0279812	0.9213	0.922132	FALSE	FALSE	FALSE	2	205375909	0.058673	0.4769007891193564	0.633432	LongCOVID S case S control	2	205375909	0.0033	-10.03030303030303	2.8000000000000003e-23	Yengo2018bmi	TRUE	5e-08	TRUE	NA	NA	TRUE	Risk factor	BMI	FALSE	690495	NA	NA	NA	Diagnosis	Long COVID: S case, S control	40910	2975	37935	0.0727
rs4500930	T	C	T	C	0.0156	0.0312841	0.3461	0.341877	FALSE	FALSE	FALSE	2	228985505	0.0331996	0.9423035217291774	0.346039	LongCOVID S case S control	2	228985505	0.0018	8.666666666666666	6.5e-18	Yengo2018bmi	TRUE	5e-08	TRUE	NA	NA	TRUE	Risk factor	BMI	FALSE	690495	NA	NA	NA	Diagnosis	Long COVID: S case, S control	40910	2975	37935	0.0727
rs4516268	A	C	A	C	-0.0217	0.0154595	0.1925	0.206839	FALSE	FALSE	FALSE	17	1846831	0.0384927	0.4016216061746773	0.687963	LongCOVID S case S control	17	1846831	0.0021	-10.333333333333334	5.2e-25	Yengo2018bmi	TRUE	5e-08	TRUE	NA	NA	TRUE	Risk factor	BMI	FALSE	690495	NA	NA	NA	Diagnosis	Long COVID: S case, S control	40910	2975	37935	0.0727
rs4518345	A	G	A	G	-0.0117	-0.0397857	0.2842	0.28292	FALSE	FALSE	FALSE	5	27185904	0.0336622	-1.1819102732441729	0.237241	LongCOVID S case S control	5	27185904	0.0019	-6.157894736842105	1e-9	Yengo2018bmi	TRUE	5e-08	TRUE	NA	NA	TRUE	Risk factor	BMI	FALSE	690495	NA	NA	NA	Diagnosis	Long COVID: S case, S control	40910	2975	37935	0.0727
rs4556997	A	C	A	C	0.0197	0.0245169	0.1349	0.133429	FALSE	FALSE	FALSE	2	100814858	0.0464876	0.5273857975029901	0.597926	LongCOVID S case S control	2	100814858	0.0024	8.208333333333334	6.9e-17	Yengo2018bmi	TRUE	5e-08	TRUE	NA	NA	TRUE	Risk factor	BMI	FALSE	690495	NA	NA	NA	Diagnosis	Long COVID: S case, S control	40910	2975	37935	0.0727
rs4589691	G	C	G	C	0.0141	0.0285244	0.1579	0.150697	FALSE	TRUE	FALSE	2	144051398	0.0448289	0.6362948901266816	0.524585	LongCOVID S case S control	2	144051398	0.0024	5.875	4.7e-9	Yengo2018bmi	TRUE	5e-08	TRUE	NA	NA	TRUE	Risk factor	BMI	FALSE	690495	NA	NA	NA	Diagnosis	Long COVID: S case, S control	40910	2975	37935	0.0727
rs4639527	G	A	G	A	0.0172	0.0178534	0.3012	0.312727	FALSE	FALSE	FALSE	2	416815	0.0319835	0.5582065752653712	0.576704	LongCOVID S case S control	2	416815	0.0019	9.05263	3.3e-20	Yengo2018bmi	TRUE	5e-08	TRUE	NA	NA	TRUE	Risk factor	BMI	FALSE	690495	NA	NA	NA	Diagnosis	Long COVID: S case, S control	40910	2975	37935	0.0727
rs4653017	T	C	T	C	0.0122	0.00829369	0.6818	0.689143	FALSE	FALSE	FALSE	1	33776728	0.0331702	0.2500343681979608	0.802561	LongCOVID S case S control	1	33776728	0.0018	6.777777777777779	4.5e-11	Yengo2018bmi	TRUE	5e-08	TRUE	NA	NA	TRUE	Risk factor	BMI	FALSE	690495	NA	NA	NA	Diagnosis	Long COVID: S case, S control	40910	2975	37935	0.0727
rs4660443	T	C	T	C	0.0164	-0.0256166	0.2218	0.210208	FALSE	FALSE	FALSE	1	39591779	0.0374916	-0.6832623841073734	0.494441	LongCOVID S case S control	1	39591779	0.0021	7.809523809523811	6.8e-15	Yengo2018bmi	TRUE	5e-08	TRUE	NA	NA	TRUE	Risk factor	BMI	FALSE	690495	NA	NA	NA	Diagnosis	Long COVID: S case, S control	40910	2975	37935	0.0727
rs4671328	G	T	G	T	-0.0219	-0.00431174	0.5533	0.558212	FALSE	FALSE	FALSE	2	58935282	0.0341403	-0.12629473086059584	0.899498	LongCOVID S case S control	2	58935282	0.0017	-12.8824	2.2e-36	Yengo2018bmi	TRUE	5e-08	TRUE	NA	NA	TRUE	Risk factor	BMI	FALSE	690495	NA	NA	NA	Diagnosis	Long COVID: S case, S control	40910	2975	37935	0.0727
rs4713436	T	C	T	C	-0.0133	0.0490314	0.1731	0.164552	FALSE	FALSE	FALSE	6	31084639	0.0402047	1.2195439836636015	0.222638	LongCOVID S case S control	6	31084639	0.0024	-5.541666666666667	1.8e-8	Yengo2018bmi	TRUE	5e-08	TRUE	NA	NA	TRUE	Risk factor	BMI	FALSE	690495	NA	NA	NA	Diagnosis	Long COVID: S case, S control	40910	2975	37935	0.0727
rs4722398	T	C	T	C	0.0158	-0.0363113	0.1336	0.1222	FALSE	FALSE	FALSE	7	3125220	0.0483052	-0.7517058204913756	0.452228	LongCOVID S case S control	7	3125220	0.0025	6.32	3.6e-10	Yengo2018bmi	TRUE	5e-08	TRUE	NA	NA	TRUE	Risk factor	BMI	FALSE	690495	NA	NA	NA	Diagnosis	Long COVID: S case, S control	40910	2975	37935	0.0727
rs4740619	C	T	C	T	-0.0186	-0.0321271	0.4521	0.461407	FALSE	FALSE	FALSE	9	15634326	0.0305018	-1.0532853798792203	0.292209	LongCOVID S case S control	9	15634326	0.0016	-11.625	2.3000000000000002e-30	Yengo2018bmi	TRUE	5e-08	TRUE	NA	NA	TRUE	Risk factor	BMI	FALSE	690495	NA	NA	NA	Diagnosis	Long COVID: S case, S control	40910	2975	37935	0.0727
rs4757144	A	G	A	G	0.0169	0.00534516	0.5878	0.575335	FALSE	FALSE	FALSE	11	13331226	0.031053	0.17213022896338517	0.863335	LongCOVID S case S control	11	13331226	0.0018	9.388888888888888	5.600000000000001e-22	Yengo2018bmi	TRUE	5e-08	TRUE	NA	NA	TRUE	Risk factor	BMI	FALSE	690495	NA	NA	NA	Diagnosis	Long COVID: S case, S control	40910	2975	37935	0.0727
rs4783830	A	G	A	G	-0.0105	-0.0232937	0.3074	0.319578	FALSE	FALSE	FALSE	16	54255346	0.0326899	-0.7125656548352856	0.476114	LongCOVID S case S control	16	54255346	0.0019	-5.526315789473685	2.4e-8	Yengo2018bmi	TRUE	5e-08	TRUE	NA	NA	TRUE	Risk factor	BMI	FALSE	690495	NA	NA	NA	Diagnosis	Long COVID: S case, S control	40910	2975	37935	0.0727
rs4786903	G	A	G	A	0.0125	0.057605	0.7368	0.737342	FALSE	FALSE	FALSE	16	6697104	0.036475	1.5793008910212476	0.1142669999999999	LongCOVID S case S control	16	6697104	0.002	6.25	3.5000000000000003e-10	Yengo2018bmi	TRUE	5e-08	TRUE	NA	NA	TRUE	Risk factor	BMI	FALSE	690495	NA	NA	NA	Diagnosis	Long COVID: S case, S control	40910	2975	37935	0.0727
rs4800191	C	G	C	G	0.0103	-0.0372959	0.6369	0.646073	FALSE	TRUE	FALSE	18	22461398	0.032956	-1.131687704818546	0.2577659999999999	LongCOVID S case S control	18	22461398	0.0017	6.058823529411765	2.5e-9	Yengo2018bmi	TRUE	5e-08	TRUE	NA	NA	TRUE	Risk factor	BMI	FALSE	690495	NA	NA	NA	Diagnosis	Long COVID: S case, S control	40910	2975	37935	0.0727
rs4801117	A	C	A	C	0.0104	0.0019968	0.3676	0.391782	FALSE	FALSE	FALSE	18	52628923	0.032435	0.06156312625250501	0.950911	LongCOVID S case S control	18	52628923	0.0018	5.777777777777778	4.6e-9	Yengo2018bmi	TRUE	5e-08	TRUE	NA	NA	TRUE	Risk factor	BMI	FALSE	690495	NA	NA	NA	Diagnosis	Long COVID: S case, S control	40910	2975	37935	0.0727
rs4818225	G	A	G	A	0.0117	0.0294121	0.6606	0.650063	FALSE	FALSE	FALSE	21	42629895	0.0314932	0.9339190682433034	0.350345	LongCOVID S case S control	21	42629895	0.0018	6.5	2.3e-10	Yengo2018bmi	TRUE	5e-08	TRUE	NA	NA	TRUE	Risk factor	BMI	FALSE	690495	NA	NA	NA	Diagnosis	Long COVID: S case, S control	40910	2975	37935	0.0727
rs4820408	G	T	G	T	-0.0151	6.41019e-4	0.592	0.614603	FALSE	FALSE	FALSE	22	40604945	0.0319435	0.02006727503247922	0.98399	LongCOVID S case S control	22	40604945	0.0017	-8.88235	2.1e-19	Yengo2018bmi	TRUE	5e-08	TRUE	NA	NA	TRUE	Risk factor	BMI	FALSE	690495	NA	NA	NA	Diagnosis	Long COVID: S case, S control	40910	2975	37935	0.0727
rs4851029	G	T	G	T	0.0121	0.0112463	0.5247	0.516002	FALSE	FALSE	FALSE	2	104159785	0.0324688	0.3463725176169123	0.729063	LongCOVID S case S control	2	104159785	0.0017	7.11765	1.6999999999999998e-12	Yengo2018bmi	TRUE	5e-08	TRUE	NA	NA	TRUE	Risk factor	BMI	FALSE	690495	NA	NA	NA	Diagnosis	Long COVID: S case, S control	40910	2975	37935	0.0727
rs4858193	C	T	C	T	-0.0129	0.0156606	0.2779	0.286553	FALSE	FALSE	FALSE	3	20441050	0.0341195	0.45899265815735873	0.646239	LongCOVID S case S control	3	20441050	0.0019	-6.78947	1.6e-11	Yengo2018bmi	TRUE	5e-08	TRUE	NA	NA	TRUE	Risk factor	BMI	FALSE	690495	NA	NA	NA	Diagnosis	Long COVID: S case, S control	40910	2975	37935	0.0727
rs4864201	C	T	C	T	-0.0141	-0.0168224	0.6469	0.65115	FALSE	FALSE	FALSE	4	130731284	0.0318125	-0.5287984282907663	0.596945	LongCOVID S case S control	4	130731284	0.0017	-8.29412	1.5e-16	Yengo2018bmi	TRUE	5e-08	TRUE	NA	NA	TRUE	Risk factor	BMI	FALSE	690495	NA	NA	NA	Diagnosis	Long COVID: S case, S control	40910	2975	37935	0.0727
rs4880341	T	C	T	C	-0.0118	-0.0250843	0.5606	0.566609	FALSE	FALSE	FALSE	10	133992689	0.0323633	-0.775084741049275	0.438289	LongCOVID S case S control	10	133992689	0.0017	-6.9411764705882355	1.1e-11	Yengo2018bmi	TRUE	5e-08	TRUE	NA	NA	TRUE	Risk factor	BMI	FALSE	690495	NA	NA	NA	Diagnosis	Long COVID: S case, S control	40910	2975	37935	0.0727
rs4906908	G	T	G	T	0.0103	0.0156655	0.5253	0.523541	FALSE	FALSE	FALSE	15	27040082	0.0308032	0.5085672917099522	0.611055	LongCOVID S case S control	15	27040082	0.0017	6.05882	2.5e-9	Yengo2018bmi	TRUE	5e-08	TRUE	NA	NA	TRUE	Risk factor	BMI	FALSE	690495	NA	NA	NA	Diagnosis	Long COVID: S case, S control	40910	2975	37935	0.0727
rs491711	C	A	C	A	-0.0115	-0.0558291	0.316	0.298311	FALSE	FALSE	FALSE	11	28742220	0.0342969	-1.6278176744837	0.1035629999999999	LongCOVID S case S control	11	28742220	0.0019	-6.05263	1.1e-9	Yengo2018bmi	TRUE	5e-08	TRUE	NA	NA	TRUE	Risk factor	BMI	FALSE	690495	NA	NA	NA	Diagnosis	Long COVID: S case, S control	40910	2975	37935	0.0727
rs4929923	C	T	C	T	0.0181	-0.0100358	0.6376	0.640286	FALSE	FALSE	FALSE	11	8639200	0.0315862	-0.31772736194920564	0.750692	LongCOVID S case S control	11	8639200	0.0017	10.6471	7.2e-27	Yengo2018bmi	TRUE	5e-08	TRUE	NA	NA	TRUE	Risk factor	BMI	FALSE	690495	NA	NA	NA	Diagnosis	Long COVID: S case, S control	40910	2975	37935	0.0727
rs4936175	C	T	C	T	0.0122	0.0165848	0.4445	0.427005	FALSE	FALSE	FALSE	11	132641959	0.0300959	0.5510650952455318	0.58159	LongCOVID S case S control	11	132641959	0.0017	7.17647	1.4e-12	Yengo2018bmi	TRUE	5e-08	TRUE	NA	NA	TRUE	Risk factor	BMI	FALSE	690495	NA	NA	NA	Diagnosis	Long COVID: S case, S control	40910	2975	37935	0.0727
rs4937870	G	A	G	A	-0.0109	0.0361819	0.3172	0.333054	FALSE	FALSE	FALSE	11	112826709	0.0340059	1.06398889604451	0.2873329999999999	LongCOVID S case S control	11	112826709	0.0019	-5.73684	8.8e-9	Yengo2018bmi	TRUE	5e-08	TRUE	NA	NA	TRUE	Risk factor	BMI	FALSE	690495	NA	NA	NA	Diagnosis	Long COVID: S case, S control	40910	2975	37935	0.0727
rs4952843	G	A	G	A	-0.0131	0.0121746	0.3807	0.389389	FALSE	FALSE	FALSE	2	46957845	0.0331864	0.3668550972687607	0.713728	LongCOVID S case S control	2	46957845	0.0018	-7.27778	6.8e-14	Yengo2018bmi	TRUE	5e-08	TRUE	NA	NA	TRUE	Risk factor	BMI	FALSE	690495	NA	NA	NA	Diagnosis	Long COVID: S case, S control	40910	2975	37935	0.0727
rs4954638	C	A	C	A	-0.0118	-0.0248527	0.2492	0.251598	FALSE	FALSE	FALSE	2	137435455	0.0365298	-0.6803404343850773	0.4962889999999999	LongCOVID S case S control	2	137435455	0.002	-5.9	2.9e-9	Yengo2018bmi	TRUE	5e-08	TRUE	NA	NA	TRUE	Risk factor	BMI	FALSE	690495	NA	NA	NA	Diagnosis	Long COVID: S case, S control	40910	2975	37935	0.0727
rs4968656	G	A	G	A	0.0116	-0.00568659	0.3216	0.309599	FALSE	FALSE	FALSE	17	61616959	0.0331938	-0.17131482385264718	0.863976	LongCOVID S case S control	17	61616959	0.0019	6.10526	8.199999999999999e-10	Yengo2018bmi	TRUE	5e-08	TRUE	NA	NA	TRUE	Risk factor	BMI	FALSE	690495	NA	NA	NA	Diagnosis	Long COVID: S case, S control	40910	2975	37935	0.0727
rs4981693	A	G	A	G	0.0206	-0.0250872	0.771	0.745239	FALSE	FALSE	FALSE	14	29680331	0.0354876	-0.7069286173198526	0.479611	LongCOVID S case S control	14	29680331	0.002	10.3	6.899999999999999e-24	Yengo2018bmi	TRUE	5e-08	TRUE	NA	NA	TRUE	Risk factor	BMI	FALSE	690495	NA	NA	NA	Diagnosis	Long COVID: S case, S control	40910	2975	37935	0.0727
rs4986044	T	C	T	C	-0.0164	0.0276845	0.4687	0.460971	FALSE	FALSE	FALSE	17	21261560	0.0404281	0.6847836034837155	0.49348	LongCOVID S case S control	17	21261560	0.0016	-10.25	3.3e-23	Yengo2018bmi	TRUE	5e-08	TRUE	NA	NA	TRUE	Risk factor	BMI	FALSE	690495	NA	NA	NA	Diagnosis	Long COVID: S case, S control	40910	2975	37935	0.0727
rs538579	C	G	C	G	0.0137	-0.0216058	0.3228	0.307677	FALSE	TRUE	FALSE	3	62711674	0.0336402	-0.6422613420847676	0.520703	LongCOVID S case S control	3	62711674	0.0019	7.2105263157894735	1.3e-13	Yengo2018bmi	TRUE	5e-08	TRUE	NA	NA	TRUE	Risk factor	BMI	FALSE	690495	NA	NA	NA	Diagnosis	Long COVID: S case, S control	40910	2975	37935	0.0727
rs543874	G	A	G	A	0.0475	-0.0341721	0.1952	0.211959	FALSE	FALSE	FALSE	1	177889480	0.0362121	-0.9436652389670857	0.345341	LongCOVID S case S control	1	177889480	0.002	23.75	1.1999999999999998e-122	Yengo2018bmi	TRUE	5e-08	TRUE	NA	NA	TRUE	Risk factor	BMI	FALSE	690495	NA	NA	NA	Diagnosis	Long COVID: S case, S control	40910	2975	37935	0.0727
rs559231	T	G	T	G	0.0135	0.0380763	0.3956	0.389285	FALSE	FALSE	FALSE	18	39644247	0.0312738	1.2175143410778353	0.223409	LongCOVID S case S control	18	39644247	0.0018	7.5	2.4e-14	Yengo2018bmi	TRUE	5e-08	TRUE	NA	NA	TRUE	Risk factor	BMI	FALSE	690495	NA	NA	NA	Diagnosis	Long COVID: S case, S control	40910	2975	37935	0.0727
rs577525	C	T	C	T	0.0166	0.0338967	0.5676	0.560141	FALSE	FALSE	FALSE	10	99769388	0.0324812	1.0435790549610235	0.29668	LongCOVID S case S control	10	99769388	0.0017	9.7647099999999991	9.699999999999999e-22	Yengo2018bmi	TRUE	5e-08	TRUE	NA	NA	TRUE	Risk factor	BMI	FALSE	690495	NA	NA	NA	Diagnosis	Long COVID: S case, S control	40910	2975	37935	0.0727
rs592483	T	C	T	C	-0.0147	0.0183311	0.5716	0.550163	FALSE	FALSE	FALSE	11	69445173	0.0314141	0.5835309622112363	0.559536	LongCOVID S case S control	11	69445173	0.0017	-8.647058823529411	2e-18	Yengo2018bmi	TRUE	5e-08	TRUE	NA	NA	TRUE	Risk factor	BMI	FALSE	690495	NA	NA	NA	Diagnosis	Long COVID: S case, S control	40910	2975	37935	0.0727
rs6011457	A	T	A	T	-0.0116	0.00785808	0.4975	0.487543	FALSE	TRUE	TRUE	20	61530915	0.0300698	0.2613279769070629	0.79384	LongCOVID S case S control	20	61530915	0.0017	-6.823529411764706	2.7e-11	Yengo2018bmi	FALSE	5e-08	TRUE	NA	NA	NA	Risk factor	BMI	FALSE	690495	NA	NA	NA	Diagnosis	Long COVID: S case, S control	40910	2975	37935	0.0727
rs6050446	G	A	G	A	0.0343	0.00771264	0.97001	0.972942	FALSE	FALSE	FALSE	20	25195509	0.0975223	0.07908591163251891	0.936964	LongCOVID S case S control	20	25195509	0.0047	7.29787	4.4e-13	Yengo2018bmi	TRUE	5e-08	TRUE	NA	NA	TRUE	Risk factor	BMI	FALSE	690495	NA	NA	NA	Diagnosis	Long COVID: S case, S control	40910	2975	37935	0.0727
rs621042	A	C	A	C	-0.0107	0.0116372	0.451	0.457828	FALSE	FALSE	FALSE	12	18789007	0.0319077	0.36471447330895057	0.715325	LongCOVID S case S control	12	18789007	0.0017	-6.294117647058823	6.3e-10	Yengo2018bmi	TRUE	5e-08	TRUE	NA	NA	TRUE	Risk factor	BMI	FALSE	690495	NA	NA	NA	Diagnosis	Long COVID: S case, S control	40910	2975	37935	0.0727
rs6235	G	C	G	C	0.0175	-0.0424398	0.2702	0.272237	FALSE	TRUE	FALSE	5	95728898	0.0344829	-1.230749153928469	0.218417	LongCOVID S case S control	5	95728898	0.0019	9.21053	1.5e-19	Yengo2018bmi	TRUE	5e-08	TRUE	NA	NA	TRUE	Risk factor	BMI	FALSE	690495	NA	NA	NA	Diagnosis	Long COVID: S case, S control	40910	2975	37935	0.0727
rs6265	T	C	T	C	-0.0412	-0.00701171	0.1951	0.179263	FALSE	FALSE	FALSE	11	27679916	0.0391381	-0.17915305035246984	0.857817	LongCOVID S case S control	11	27679916	0.0021	-19.61904761904762	9.999999999999995e-87	Yengo2018bmi	TRUE	5e-08	TRUE	NA	NA	TRUE	Risk factor	BMI	FALSE	690495	NA	NA	NA	Diagnosis	Long COVID: S case, S control	40910	2975	37935	0.0727
rs629443	G	T	G	T	-0.0116	0.0397821	0.7499	0.75088	FALSE	FALSE	FALSE	13	76386075	0.0362152	1.0984917935010714	0.271989	LongCOVID S case S control	13	76386075	0.0019	-6.10526	1.4e-9	Yengo2018bmi	TRUE	5e-08	TRUE	NA	NA	TRUE	Risk factor	BMI	FALSE	690495	NA	NA	NA	Diagnosis	Long COVID: S case, S control	40910	2975	37935	0.0727
rs6443750	C	T	C	T	0.0148	0.0597831	0.8068	0.806883	FALSE	FALSE	FALSE	3	181329682	0.0572552	1.0441514482527352	0.296415	LongCOVID S case S control	3	181329682	0.0021	7.04762	3.2e-12	Yengo2018bmi	TRUE	5e-08	TRUE	NA	NA	TRUE	Risk factor	BMI	FALSE	690495	NA	NA	NA	Diagnosis	Long COVID: S case, S control	40910	2975	37935	0.0727
rs6448587	C	A	C	A	-0.0167	-0.0404978	0.1891	0.185515	FALSE	FALSE	FALSE	4	28561990	0.0499279	-0.8111256431774619	0.417294	LongCOVID S case S control	4	28561990	0.0023	-7.26087	2.3e-13	Yengo2018bmi	TRUE	5e-08	TRUE	NA	NA	TRUE	Risk factor	BMI	FALSE	690495	NA	NA	NA	Diagnosis	Long COVID: S case, S control	40910	2975	37935	0.0727
rs645040	T	G	T	G	0.0171	0.0441289	0.7762	0.783443	FALSE	FALSE	FALSE	3	135926622	0.0377471	1.1690672925867154	0.242376	LongCOVID S case S control	3	135926622	0.002	8.55	2.5e-18	Yengo2018bmi	TRUE	5e-08	TRUE	NA	NA	TRUE	Risk factor	BMI	FALSE	690495	NA	NA	NA	Diagnosis	Long COVID: S case, S control	40910	2975	37935	0.0727
rs6461115	G	A	G	A	-0.0144	0.00455131	0.2285	0.235621	FALSE	FALSE	FALSE	7	2103668	0.0349653	0.13016647933808664	0.896435	LongCOVID S case S control	7	2103668	0.0019	-7.57895	1.2e-13	Yengo2018bmi	TRUE	5e-08	TRUE	NA	NA	TRUE	Risk factor	BMI	FALSE	690495	NA	NA	NA	Diagnosis	Long COVID: S case, S control	40910	2975	37935	0.0727
rs6471941	A	G	A	G	0.0156	9.42078e-4	0.1684	0.201894	FALSE	FALSE	FALSE	8	62117973	0.0398933	0.02361494286007926	0.98116	LongCOVID S case S control	8	62117973	0.0021	7.428571428571429	3.1e-13	Yengo2018bmi	TRUE	5e-08	TRUE	NA	NA	TRUE	Risk factor	BMI	FALSE	690495	NA	NA	NA	Diagnosis	Long COVID: S case, S control	40910	2975	37935	0.0727
rs6500208	A	G	A	G	0.014	-0.0222246	0.2006	0.218297	FALSE	FALSE	FALSE	16	49011249	0.0372394	-0.5968033856614231	0.550639	LongCOVID S case S control	16	49011249	0.002	7	4.1e-12	Yengo2018bmi	TRUE	5e-08	TRUE	NA	NA	TRUE	Risk factor	BMI	FALSE	690495	NA	NA	NA	Diagnosis	Long COVID: S case, S control	40910	2975	37935	0.0727
rs6512302	C	G	C	G	0.0142	0.0507742	0.7511	0.73274	FALSE	TRUE	FALSE	20	62691550	0.0340808	1.4898183141240815	0.136273	LongCOVID S case S control	20	62691550	0.002	7.1000000000000005	2.1e-12	Yengo2018bmi	TRUE	5e-08	TRUE	NA	NA	TRUE	Risk factor	BMI	FALSE	690495	NA	NA	NA	Diagnosis	Long COVID: S case, S control	40910	2975	37935	0.0727
rs6545714	A	G	A	G	-0.0191	-0.0144808	0.6139	0.606134	FALSE	FALSE	FALSE	2	59307725	0.0321433	-0.4505075707845803	0.652343	LongCOVID S case S control	2	59307725	0.0017	-11.235294117647058	9.1e-31	Yengo2018bmi	TRUE	5e-08	TRUE	NA	NA	TRUE	Risk factor	BMI	FALSE	690495	NA	NA	NA	Diagnosis	Long COVID: S case, S control	40910	2975	37935	0.0727
rs6551278	C	T	C	T	0.0181	-0.0360646	0.8529	0.843937	FALSE	FALSE	FALSE	3	88199298	0.0427598	-0.8434230281713199	0.3989919999999999	LongCOVID S case S control	3	88199298	0.0022	8.22727	7.200000000000002e-16	Yengo2018bmi	TRUE	5e-08	TRUE	NA	NA	TRUE	Risk factor	BMI	FALSE	690495	NA	NA	NA	Diagnosis	Long COVID: S case, S control	40910	2975	37935	0.0727
rs6556301	T	G	T	G	-0.0111	0.0378253	0.3596	0.361297	FALSE	FALSE	FALSE	5	176527577	0.0314662	1.2020930395154166	0.2293269999999999	LongCOVID S case S control	5	176527577	0.0018	-6.166666666666667	4.099999999999999e-10	Yengo2018bmi	TRUE	5e-08	TRUE	NA	NA	TRUE	Risk factor	BMI	FALSE	690495	NA	NA	NA	Diagnosis	Long COVID: S case, S control	40910	2975	37935	0.0727
rs657452	G	A	G	A	-0.0188	-0.00176884	0.6216	0.605794	FALSE	FALSE	FALSE	1	49589847	0.0304791	-0.05803452201672622	0.953721	LongCOVID S case S control	1	49589847	0.0017	-11.0588	7.200000000000001e-29	Yengo2018bmi	TRUE	5e-08	TRUE	NA	NA	TRUE	Risk factor	BMI	FALSE	690495	NA	NA	NA	Diagnosis	Long COVID: S case, S control	40910	2975	37935	0.0727
rs6587552	G	A	G	A	-0.0173	-0.016578	0.7591	0.757127	FALSE	FALSE	FALSE	1	151018861	0.0374617	-0.442531972654738	0.658105	LongCOVID S case S control	1	151018861	0.002	-8.65	1.6e-17	Yengo2018bmi	TRUE	5e-08	TRUE	NA	NA	TRUE	Risk factor	BMI	FALSE	690495	NA	NA	NA	Diagnosis	Long COVID: S case, S control	40910	2975	37935	0.0727
rs6591407	A	C	A	C	-0.0118	-0.0311076	0.1861	0.177668	FALSE	FALSE	FALSE	11	56914157	0.0501141	-0.6207354816309182	0.534773	LongCOVID S case S control	11	56914157	0.0021	-5.6190476190476195	1.9e-8	Yengo2018bmi	TRUE	5e-08	TRUE	NA	NA	TRUE	Risk factor	BMI	FALSE	690495	NA	NA	NA	Diagnosis	Long COVID: S case, S control	40910	2975	37935	0.0727
rs6593688	G	A	G	A	0.0137	-0.0271666	0.3733	0.375216	FALSE	FALSE	FALSE	1	96322205	0.0308255	-0.8813028174725471	0.378155	LongCOVID S case S control	1	96322205	0.0018	7.61111	8.6e-15	Yengo2018bmi	TRUE	5e-08	TRUE	NA	NA	TRUE	Risk factor	BMI	FALSE	690495	NA	NA	NA	Diagnosis	Long COVID: S case, S control	40910	2975	37935	0.0727
rs6595205	G	C	G	C	-0.0114	-0.00105868	0.5305	0.515425	FALSE	TRUE	TRUE	5	119372533	0.0306828	-0.03450402179722842	0.972475	LongCOVID S case S control	5	119372533	0.0016	-7.125	2e-12	Yengo2018bmi	FALSE	5e-08	TRUE	NA	NA	NA	Risk factor	BMI	FALSE	690495	NA	NA	NA	Diagnosis	Long COVID: S case, S control	40910	2975	37935	0.0727
rs663129	A	G	A	G	0.0545	-0.0102061	0.2301	0.233146	FALSE	FALSE	FALSE	18	57838401	0.0357428	-0.28554282261042785	0.775229	LongCOVID S case S control	18	57838401	0.0019	28.68421052631579	1.5999999999999992e-178	Yengo2018bmi	TRUE	5e-08	TRUE	NA	NA	TRUE	Risk factor	BMI	FALSE	690495	NA	NA	NA	Diagnosis	Long COVID: S case, S control	40910	2975	37935	0.0727
rs6673081	C	T	C	T	-0.01	0.0358172	0.5534	0.557334	FALSE	FALSE	FALSE	1	154989595	0.0323937	1.1056841299388462	0.268864	LongCOVID S case S control	1	154989595	0.0018	-5.55556	1.8e-8	Yengo2018bmi	TRUE	5e-08	TRUE	NA	NA	TRUE	Risk factor	BMI	FALSE	690495	NA	NA	NA	Diagnosis	Long COVID: S case, S control	40910	2975	37935	0.0727
rs6692586	G	A	G	A	-0.0192	-0.0166469	0.832	0.841636	FALSE	FALSE	FALSE	1	23299906	0.04118	-0.4042472073822243	0.686031	LongCOVID S case S control	1	23299906	0.0023	-8.34783	1.1e-16	Yengo2018bmi	TRUE	5e-08	TRUE	NA	NA	TRUE	Risk factor	BMI	FALSE	690495	NA	NA	NA	Diagnosis	Long COVID: S case, S control	40910	2975	37935	0.0727
rs6712	C	G	C	G	0.0138	-0.032905	0.1368	0.142406	FALSE	TRUE	FALSE	22	50637922	0.0436275	-0.7542261188470574	0.450713	LongCOVID S case S control	22	50637922	0.0025	5.52	4.4000000000000004e-8	Yengo2018bmi	TRUE	5e-08	TRUE	NA	NA	TRUE	Risk factor	BMI	FALSE	690495	NA	NA	NA	Diagnosis	Long COVID: S case, S control	40910	2975	37935	0.0727
rs6734537	C	T	C	T	0.0133	0.035493	0.1971	0.191311	FALSE	FALSE	FALSE	2	207925963	0.0397323	0.8933034332268708	0.371694	LongCOVID S case S control	2	207925963	0.0022	6.04545	1e-9	Yengo2018bmi	TRUE	5e-08	TRUE	NA	NA	TRUE	Risk factor	BMI	FALSE	690495	NA	NA	NA	Diagnosis	Long COVID: S case, S control	40910	2975	37935	0.0727
rs6764533	A	G	A	G	0.0116	0.0261641	0.359	0.346506	FALSE	FALSE	FALSE	3	196088464	0.0328541	0.796372446665713	0.425815	LongCOVID S case S control	3	196088464	0.0018	6.444444444444444	1.3999999999999998e-10	Yengo2018bmi	TRUE	5e-08	TRUE	NA	NA	TRUE	Risk factor	BMI	FALSE	690495	NA	NA	NA	Diagnosis	Long COVID: S case, S control	40910	2975	37935	0.0727
rs676749	A	T	A	T	-0.0104	0.0385752	0.502	0.523878	FALSE	TRUE	TRUE	20	3026069	0.0324145	1.190060004010551	0.234023	LongCOVID S case S control	20	3026069	0.0017	-6.11764705882353	1.7e-9	Yengo2018bmi	FALSE	5e-08	TRUE	NA	NA	NA	Risk factor	BMI	FALSE	690495	NA	NA	NA	Diagnosis	Long COVID: S case, S control	40910	2975	37935	0.0727
rs6772756	G	A	G	A	-0.0104	0.0225789	0.3372	0.337485	FALSE	FALSE	FALSE	3	182312152	0.03281	0.6881712892410851	0.491345	LongCOVID S case S control	3	182312152	0.0019	-5.47368	4e-8	Yengo2018bmi	TRUE	5e-08	TRUE	NA	NA	TRUE	Risk factor	BMI	FALSE	690495	NA	NA	NA	Diagnosis	Long COVID: S case, S control	40910	2975	37935	0.0727
rs6781254	T	C	T	C	0.0112	0.0366755	0.3034	0.29931	FALSE	FALSE	FALSE	3	80649139	0.0337888	1.0854336348139029	0.277729	LongCOVID S case S control	3	80649139	0.0018	6.222222222222222	4.900000000000001e-10	Yengo2018bmi	TRUE	5e-08	TRUE	NA	NA	TRUE	Risk factor	BMI	FALSE	690495	NA	NA	NA	Diagnosis	Long COVID: S case, S control	40910	2975	37935	0.0727
rs6792696	A	G	A	G	0.0104	0.0308266	0.3476	0.371215	FALSE	FALSE	FALSE	3	81874009	0.0328911	0.9372322603987095	0.348638	LongCOVID S case S control	3	81874009	0.0017	6.11764705882353	6.6e-10	Yengo2018bmi	TRUE	5e-08	TRUE	NA	NA	TRUE	Risk factor	BMI	FALSE	690495	NA	NA	NA	Diagnosis	Long COVID: S case, S control	40910	2975	37935	0.0727
rs6804842	G	A	G	A	0.0156	-0.0105223	0.572	0.569135	FALSE	FALSE	FALSE	3	25106437	0.0306608	-0.34318413087721134	0.731461	LongCOVID S case S control	3	25106437	0.0017	9.17647	3.6e-21	Yengo2018bmi	TRUE	5e-08	TRUE	NA	NA	TRUE	Risk factor	BMI	FALSE	690495	NA	NA	NA	Diagnosis	Long COVID: S case, S control	40910	2975	37935	0.0727
rs6812882	C	T	C	T	0.0113	-8.49095e-5	0.2712	0.285968	FALSE	FALSE	FALSE	4	52772984	0.0334701	-0.00253687619696385	0.997976	LongCOVID S case S control	4	52772984	0.0019	5.94737	2.5e-9	Yengo2018bmi	TRUE	5e-08	TRUE	NA	NA	TRUE	Risk factor	BMI	FALSE	690495	NA	NA	NA	Diagnosis	Long COVID: S case, S control	40910	2975	37935	0.0727
rs6841761	T	G	T	G	-0.0131	-0.0351362	0.5252	0.546607	FALSE	FALSE	FALSE	4	25423538	0.0311518	-1.1279027215120796	0.25936	LongCOVID S case S control	4	25423538	0.0016	-8.1875	6.4e-16	Yengo2018bmi	TRUE	5e-08	TRUE	NA	NA	TRUE	Risk factor	BMI	FALSE	690495	NA	NA	NA	Diagnosis	Long COVID: S case, S control	40910	2975	37935	0.0727
rs6985109	A	G	A	G	-0.0177	-0.049438	0.5338	0.50589	FALSE	FALSE	FALSE	8	10761585	0.0309538	-1.5971544689181942	0.110231	LongCOVID S case S control	8	10761585	0.0017	-10.411764705882351	1.5e-26	Yengo2018bmi	TRUE	5e-08	TRUE	NA	NA	TRUE	Risk factor	BMI	FALSE	690495	NA	NA	NA	Diagnosis	Long COVID: S case, S control	40910	2975	37935	0.0727
rs7024334	G	T	G	T	-0.0138	-0.00866999	0.7742	0.76723	FALSE	FALSE	FALSE	9	109072075	0.0354421	-0.24462404880072008	0.806748	LongCOVID S case S control	9	109072075	0.002	-6.9	3.1e-12	Yengo2018bmi	TRUE	5e-08	TRUE	NA	NA	TRUE	Risk factor	BMI	FALSE	690495	NA	NA	NA	Diagnosis	Long COVID: S case, S control	40910	2975	37935	0.0727
rs7025938	G	C	G	C	0.0166	-0.0763295	0.3187	0.326257	FALSE	TRUE	FALSE	9	103088321	0.0325739	-2.343271760519925	0.0191155	LongCOVID S case S control	9	103088321	0.0019	8.73684	3.7e-19	Yengo2018bmi	TRUE	5e-08	TRUE	NA	NA	TRUE	Risk factor	BMI	FALSE	690495	NA	NA	NA	Diagnosis	Long COVID: S case, S control	40910	2975	37935	0.0727
rs7084454	A	G	A	G	0.0193	-0.0147461	0.335	0.318627	FALSE	FALSE	FALSE	10	21821274	0.0342681	-0.43031565800263216	0.666965	LongCOVID S case S control	10	21821274	0.0019	10.157894736842106	3.9999999999999997e-25	Yengo2018bmi	TRUE	5e-08	TRUE	NA	NA	TRUE	Risk factor	BMI	FALSE	690495	NA	NA	NA	Diagnosis	Long COVID: S case, S control	40910	2975	37935	0.0727
rs7102454	C	T	C	T	0.0158	0.0234157	0.3435	0.334903	FALSE	FALSE	FALSE	11	65594820	0.032695	0.7161859611561401	0.4738760000000001	LongCOVID S case S control	11	65594820	0.0018	8.77778	2.4e-18	Yengo2018bmi	TRUE	5e-08	TRUE	NA	NA	TRUE	Risk factor	BMI	FALSE	690495	NA	NA	NA	Diagnosis	Long COVID: S case, S control	40910	2975	37935	0.0727
rs7117238	A	G	A	G	-0.0131	0.0594636	0.168	0.163365	FALSE	FALSE	FALSE	11	78040259	0.0393852	1.50979555772219	0.131096	LongCOVID S case S control	11	78040259	0.0022	-5.954545454545454	2.5e-9	Yengo2018bmi	TRUE	5e-08	TRUE	NA	NA	TRUE	Risk factor	BMI	FALSE	690495	NA	NA	NA	Diagnosis	Long COVID: S case, S control	40910	2975	37935	0.0727
rs7124681	A	C	A	C	0.0263	-0.0135312	0.4133	0.409829	FALSE	FALSE	FALSE	11	47529947	0.0321402	-0.42100546978550224	0.673751	LongCOVID S case S control	11	47529947	0.0016	16.4375	3.2e-58	Yengo2018bmi	TRUE	5e-08	TRUE	NA	NA	TRUE	Risk factor	BMI	FALSE	690495	NA	NA	NA	Diagnosis	Long COVID: S case, S control	40910	2975	37935	0.0727
rs7138803	A	G	A	G	0.03	-0.0428196	0.3772	0.382125	FALSE	FALSE	FALSE	12	50247468	0.0319607	-1.3397578901588512	0.1803249999999999	LongCOVID S case S control	12	50247468	0.0017	17.647058823529413	2.2999999999999994e-71	Yengo2018bmi	TRUE	5e-08	TRUE	NA	NA	TRUE	Risk factor	BMI	FALSE	690495	NA	NA	NA	Diagnosis	Long COVID: S case, S control	40910	2975	37935	0.0727
rs7144011	T	G	T	G	0.0282	0.0631924	0.2136	0.214559	FALSE	FALSE	FALSE	14	79940383	0.0372832	1.6949296197751265	0.0900883	LongCOVID S case S control	14	79940383	0.002	14.1	5.199999999999998e-47	Yengo2018bmi	TRUE	5e-08	TRUE	NA	NA	TRUE	Risk factor	BMI	FALSE	690495	NA	NA	NA	Diagnosis	Long COVID: S case, S control	40910	2975	37935	0.0727
rs7172627	G	A	G	A	0.0117	-0.00262127	0.4719	0.472272	FALSE	FALSE	FALSE	15	31877690	0.029891	-0.0876942892509451	0.93012	LongCOVID S case S control	15	31877690	0.0017	6.88235	1.1e-11	Yengo2018bmi	TRUE	5e-08	TRUE	NA	NA	TRUE	Risk factor	BMI	FALSE	690495	NA	NA	NA	Diagnosis	Long COVID: S case, S control	40910	2975	37935	0.0727
rs7173441	A	T	A	T	0.0119	0.0486959	0.402	0.398287	FALSE	TRUE	FALSE	15	46548624	0.0310503	1.5682908055638751	0.116814	LongCOVID S case S control	15	46548624	0.0018	6.611111111111112	1.2e-11	Yengo2018bmi	TRUE	5e-08	TRUE	NA	NA	TRUE	Risk factor	BMI	FALSE	690495	NA	NA	NA	Diagnosis	Long COVID: S case, S control	40910	2975	37935	0.0727
rs7181498	C	T	C	T	-0.0163	-0.0239553	0.6309	0.622031	FALSE	FALSE	FALSE	15	95271404	0.0327423	-0.7316315591757451	0.464394	LongCOVID S case S control	15	95271404	0.0018	-9.05556	1e-19	Yengo2018bmi	TRUE	5e-08	TRUE	NA	NA	TRUE	Risk factor	BMI	FALSE	690495	NA	NA	NA	Diagnosis	Long COVID: S case, S control	40910	2975	37935	0.0727
rs7196720	C	T	C	T	-0.0129	-0.0166523	0.5068	0.513504	FALSE	FALSE	FALSE	16	24534662	0.0310606	-0.5361229338776455	0.591872	LongCOVID S case S control	16	24534662	0.0017	-7.58824	7.299999999999999e-14	Yengo2018bmi	TRUE	5e-08	TRUE	NA	NA	TRUE	Risk factor	BMI	FALSE	690495	NA	NA	NA	Diagnosis	Long COVID: S case, S control	40910	2975	37935	0.0727
rs7206608	G	C	G	C	0.0132	0.0313104	0.3146	0.324399	FALSE	TRUE	FALSE	16	82872628	0.0342801	0.9133695642661486	0.361047	LongCOVID S case S control	16	82872628	0.0019	6.94737	1.3000000000000001e-12	Yengo2018bmi	TRUE	5e-08	TRUE	NA	NA	TRUE	Risk factor	BMI	FALSE	690495	NA	NA	NA	Diagnosis	Long COVID: S case, S control	40910	2975	37935	0.0727
rs7222349	A	G	A	G	0.0115	-0.0118049	0.3441	0.338818	FALSE	FALSE	FALSE	17	42304644	0.0314475	-0.3753843707766913	0.707375	LongCOVID S case S control	17	42304644	0.0018	6.388888888888889	3.3e-10	Yengo2018bmi	TRUE	5e-08	TRUE	NA	NA	TRUE	Risk factor	BMI	FALSE	690495	NA	NA	NA	Diagnosis	Long COVID: S case, S control	40910	2975	37935	0.0727
rs7249149	G	A	G	A	-0.0124	-0.0456455	0.2744	0.285382	FALSE	FALSE	FALSE	19	51774538	0.0351105	-1.300052690790504	0.193583	LongCOVID S case S control	19	51774538	0.0019	-6.52632	9.3e-11	Yengo2018bmi	TRUE	5e-08	TRUE	NA	NA	TRUE	Risk factor	BMI	FALSE	690495	NA	NA	NA	Diagnosis	Long COVID: S case, S control	40910	2975	37935	0.0727
rs7313220	G	A	G	A	-0.0122	-0.0396686	0.5139	0.515453	FALSE	FALSE	FALSE	12	17196832	0.0315867	-1.2558640187167385	0.209165	LongCOVID S case S control	12	17196832	0.0017	-7.17647	1.4e-12	Yengo2018bmi	TRUE	5e-08	TRUE	NA	NA	TRUE	Risk factor	BMI	FALSE	690495	NA	NA	NA	Diagnosis	Long COVID: S case, S control	40910	2975	37935	0.0727
rs7313924	C	G	C	G	0.0101	-0.0402222	0.7138	0.70194	FALSE	TRUE	FALSE	12	89899912	0.033447	-1.2025652524890125	0.229145	LongCOVID S case S control	12	89899912	0.0018	5.611111111111111	3.5e-8	Yengo2018bmi	TRUE	5e-08	TRUE	NA	NA	TRUE	Risk factor	BMI	FALSE	690495	NA	NA	NA	Diagnosis	Long COVID: S case, S control	40910	2975	37935	0.0727
rs7318817	T	C	T	C	-0.0155	0.00601575	0.6071	0.626692	FALSE	FALSE	FALSE	13	28617708	0.0314611	0.1912123225189202	0.848359	LongCOVID S case S control	13	28617708	0.0018	-8.61111111111111	2.7000000000000003e-18	Yengo2018bmi	TRUE	5e-08	TRUE	NA	NA	TRUE	Risk factor	BMI	FALSE	690495	NA	NA	NA	Diagnosis	Long COVID: S case, S control	40910	2975	37935	0.0727
rs7334078	C	T	C	T	-0.0121	-0.0453565	0.2882	0.277438	FALSE	FALSE	FALSE	13	99120484	0.03574	-1.2690682708449916	0.204417	LongCOVID S case S control	13	99120484	0.0019	-6.36842	2.2e-10	Yengo2018bmi	TRUE	5e-08	TRUE	NA	NA	TRUE	Risk factor	BMI	FALSE	690495	NA	NA	NA	Diagnosis	Long COVID: S case, S control	40910	2975	37935	0.0727
rs7488867	T	C	T	C	-0.0204	-0.035956	0.2639	0.267347	FALSE	FALSE	FALSE	12	103699685	0.034857	-1.0315288177410564	0.302293	LongCOVID S case S control	12	103699685	0.002	-10.2	8.4e-24	Yengo2018bmi	TRUE	5e-08	TRUE	NA	NA	TRUE	Risk factor	BMI	FALSE	690495	NA	NA	NA	Diagnosis	Long COVID: S case, S control	40910	2975	37935	0.0727
rs7498665	G	A	G	A	0.0271	-0.0100432	0.4038	0.398762	FALSE	FALSE	FALSE	16	28883241	0.031029	-0.32367140417029233	0.746186	LongCOVID S case S control	16	28883241	0.0017	15.9412	5.599999999999999e-60	Yengo2018bmi	TRUE	5e-08	TRUE	NA	NA	TRUE	Risk factor	BMI	FALSE	690495	NA	NA	NA	Diagnosis	Long COVID: S case, S control	40910	2975	37935	0.0727
rs7503597	G	T	G	T	-0.0134	-0.00202701	0.7066	0.690173	FALSE	FALSE	FALSE	17	79049273	0.0337754	-0.06001438917081664	0.952144	LongCOVID S case S control	17	79049273	0.0019	-7.05263	2.8e-12	Yengo2018bmi	TRUE	5e-08	TRUE	NA	NA	TRUE	Risk factor	BMI	FALSE	690495	NA	NA	NA	Diagnosis	Long COVID: S case, S control	40910	2975	37935	0.0727
rs7512146	T	G	T	G	-0.0094	-0.0515792	0.5084	0.496836	FALSE	FALSE	FALSE	1	34283008	0.0297081	-1.7361998916120518	0.0825279999999999	LongCOVID S case S control	1	34283008	0.0017	-5.529411764705883	3.9e-8	Yengo2018bmi	TRUE	5e-08	TRUE	NA	NA	TRUE	Risk factor	BMI	FALSE	690495	NA	NA	NA	Diagnosis	Long COVID: S case, S control	40910	2975	37935	0.0727
rs7535528	A	G	A	G	-0.0152	0.0200175	0.3741	0.355697	FALSE	FALSE	FALSE	1	2444414	0.0317832	0.629813863928113	0.528818	LongCOVID S case S control	1	2444414	0.0018	-8.444444444444445	1.3999999999999998e-16	Yengo2018bmi	TRUE	5e-08	TRUE	NA	NA	TRUE	Risk factor	BMI	FALSE	690495	NA	NA	NA	Diagnosis	Long COVID: S case, S control	40910	2975	37935	0.0727
rs754635	G	C	G	C	0.0198	0.00592064	0.8873	0.874591	FALSE	TRUE	FALSE	3	42305131	0.0476584	0.12423077568697229	0.901133	LongCOVID S case S control	3	42305131	0.0027	7.33333	2.2e-13	Yengo2018bmi	TRUE	5e-08	TRUE	NA	NA	TRUE	Risk factor	BMI	FALSE	690495	NA	NA	NA	Diagnosis	Long COVID: S case, S control	40910	2975	37935	0.0727
rs7550711	T	C	T	C	0.0649	-0.176022	0.03058	0.0325064	FALSE	FALSE	FALSE	1	110082886	0.0900894	-1.953859166561216	0.0507185	LongCOVID S case S control	1	110082886	0.005	12.98	3.2e-38	Yengo2018bmi	TRUE	5e-08	TRUE	NA	NA	TRUE	Risk factor	BMI	FALSE	690495	NA	NA	NA	Diagnosis	Long COVID: S case, S control	40910	2975	37935	0.0727
rs7551507	T	C	T	C	-0.0184	-0.00247105	0.5633	0.546183	FALSE	FALSE	FALSE	1	74995225	0.0314662	-0.07853029600015254	0.937406	LongCOVID S case S control	1	74995225	0.0016	-11.5	9.3e-30	Yengo2018bmi	TRUE	5e-08	TRUE	NA	NA	TRUE	Risk factor	BMI	FALSE	690495	NA	NA	NA	Diagnosis	Long COVID: S case, S control	40910	2975	37935	0.0727
rs7557796	C	T	C	T	-0.016	-0.0339166	0.6524	0.656985	FALSE	FALSE	FALSE	2	86766153	0.0335399	-1.0112313990202717	0.311905	LongCOVID S case S control	2	86766153	0.0018	-8.88889	2.3e-19	Yengo2018bmi	TRUE	5e-08	TRUE	NA	NA	TRUE	Risk factor	BMI	FALSE	690495	NA	NA	NA	Diagnosis	Long COVID: S case, S control	40910	2975	37935	0.0727
rs756717	A	G	A	G	-0.0148	-0.0398139	0.3973	0.393148	FALSE	FALSE	FALSE	16	72996162	0.0324461	-1.2270781388209986	0.219793	LongCOVID S case S control	16	72996162	0.0017	-8.705882352941178	5.4000000000000005e-18	Yengo2018bmi	TRUE	5e-08	TRUE	NA	NA	TRUE	Risk factor	BMI	FALSE	690495	NA	NA	NA	Diagnosis	Long COVID: S case, S control	40910	2975	37935	0.0727
rs7568228	C	G	C	G	-0.0102	-0.0287216	0.5309	0.50801	FALSE	TRUE	TRUE	2	236848488	0.032185	-0.8923908653099271	0.3721839999999999	LongCOVID S case S control	2	236848488	0.0017	-6.000000000000001	2.9e-9	Yengo2018bmi	FALSE	5e-08	TRUE	NA	NA	NA	Risk factor	BMI	FALSE	690495	NA	NA	NA	Diagnosis	Long COVID: S case, S control	40910	2975	37935	0.0727
rs7599312	A	G	A	G	-0.0186	-0.0121387	0.2652	0.281845	FALSE	FALSE	FALSE	2	213413231	0.0358796	-0.33831759551388535	0.735124	LongCOVID S case S control	2	213413231	0.0019	-9.789473684210526	6.899999999999999e-24	Yengo2018bmi	TRUE	5e-08	TRUE	NA	NA	TRUE	Risk factor	BMI	FALSE	690495	NA	NA	NA	Diagnosis	Long COVID: S case, S control	40910	2975	37935	0.0727
rs7615297	G	C	G	C	-0.0149	-0.00942608	0.1465	0.139622	FALSE	TRUE	FALSE	3	156299313	0.0437283	-0.215560174989652	0.829331	LongCOVID S case S control	3	156299313	0.0024	-6.20833	5.7e-10	Yengo2018bmi	TRUE	5e-08	TRUE	NA	NA	TRUE	Risk factor	BMI	FALSE	690495	NA	NA	NA	Diagnosis	Long COVID: S case, S control	40910	2975	37935	0.0727
rs7626079	T	C	T	C	0.011	0.00104826	0.3434	0.343934	FALSE	FALSE	FALSE	3	66427259	0.0318126	0.03295109484921069	0.973714	LongCOVID S case S control	3	66427259	0.0018	6.111111111111111	1.6e-9	Yengo2018bmi	TRUE	5e-08	TRUE	NA	NA	TRUE	Risk factor	BMI	FALSE	690495	NA	NA	NA	Diagnosis	Long COVID: S case, S control	40910	2975	37935	0.0727
rs7637852	G	A	G	A	-0.0139	0.0554862	0.6951	0.674564	FALSE	FALSE	FALSE	3	44041777	0.0344656	1.6099008866812126	0.1074199999999999	LongCOVID S case S control	3	44041777	0.0019	-7.31579	1.7e-13	Yengo2018bmi	TRUE	5e-08	TRUE	NA	NA	TRUE	Risk factor	BMI	FALSE	690495	NA	NA	NA	Diagnosis	Long COVID: S case, S control	40910	2975	37935	0.0727
rs7640424	T	C	T	C	-0.0136	0.0545955	0.2969	0.311574	FALSE	FALSE	FALSE	3	107820063	0.0336287	1.6234793494842203	0.104487	LongCOVID S case S control	3	107820063	0.0018	-7.555555555555555	2.3e-14	Yengo2018bmi	TRUE	5e-08	TRUE	NA	NA	TRUE	Risk factor	BMI	FALSE	690495	NA	NA	NA	Diagnosis	Long COVID: S case, S control	40910	2975	37935	0.0727
rs765875	T	C	T	C	-0.0121	-0.00740103	0.4808	0.493799	FALSE	FALSE	FALSE	6	143185683	0.0314673	-0.23519749072847057	0.814056	LongCOVID S case S control	6	143185683	0.0017	-7.11764705882353	2.9999999999999997e-12	Yengo2018bmi	TRUE	5e-08	TRUE	NA	NA	TRUE	Risk factor	BMI	FALSE	690495	NA	NA	NA	Diagnosis	Long COVID: S case, S control	40910	2975	37935	0.0727
rs7683836	A	G	A	G	-0.0114	-0.0514112	0.5405	0.539255	FALSE	FALSE	FALSE	4	180167906	0.0307793	-1.6703173886345692	0.0948572	LongCOVID S case S control	4	180167906	0.0017	-6.7058823529411775	6.3e-11	Yengo2018bmi	TRUE	5e-08	TRUE	NA	NA	TRUE	Risk factor	BMI	FALSE	690495	NA	NA	NA	Diagnosis	Long COVID: S case, S control	40910	2975	37935	0.0727
rs7685048	T	C	T	C	-0.0101	-0.00639795	0.4654	0.456037	FALSE	FALSE	FALSE	4	95027784	0.0313678	-0.2039655315323357	0.83838	LongCOVID S case S control	4	95027784	0.0017	-5.9411764705882355	4.099999999999999e-9	Yengo2018bmi	TRUE	5e-08	TRUE	NA	NA	TRUE	Risk factor	BMI	FALSE	690495	NA	NA	NA	Diagnosis	Long COVID: S case, S control	40910	2975	37935	0.0727
rs768840	A	G	A	G	0.0114	0.0457584	0.4183	0.423842	FALSE	FALSE	FALSE	14	73143457	0.031078	1.47237273955853	0.14092	LongCOVID S case S control	14	73143457	0.0018	6.333333333333334	2e-10	Yengo2018bmi	TRUE	5e-08	TRUE	NA	NA	TRUE	Risk factor	BMI	FALSE	690495	NA	NA	NA	Diagnosis	Long COVID: S case, S control	40910	2975	37935	0.0727
rs769449	A	G	A	G	-0.0254	0.0654172	0.1161	0.137959	FALSE	FALSE	FALSE	19	45410002	0.0439602	1.4881006000882615	0.1367239999999999	LongCOVID S case S control	19	45410002	0.0027	-9.407407407407408	2.3e-20	Yengo2018bmi	TRUE	5e-08	TRUE	NA	NA	TRUE	Risk factor	BMI	FALSE	690495	NA	NA	NA	Diagnosis	Long COVID: S case, S control	40910	2975	37935	0.0727
rs7694732	G	A	G	A	-0.0099	-0.0104678	0.4378	0.435847	FALSE	FALSE	FALSE	4	115124089	0.0323958	-0.32312213311602117	0.746604	LongCOVID S case S control	4	115124089	0.0017	-5.82353	8.7e-9	Yengo2018bmi	TRUE	5e-08	TRUE	NA	NA	TRUE	Risk factor	BMI	FALSE	690495	NA	NA	NA	Diagnosis	Long COVID: S case, S control	40910	2975	37935	0.0727
rs7703576	C	T	C	T	0.0103	0.0513888	0.2885	0.287591	FALSE	FALSE	FALSE	5	144543996	0.0353917	1.4520014579689589	0.146502	LongCOVID S case S control	5	144543996	0.0019	5.42105	4.8e-8	Yengo2018bmi	TRUE	5e-08	TRUE	NA	NA	TRUE	Risk factor	BMI	FALSE	690495	NA	NA	NA	Diagnosis	Long COVID: S case, S control	40910	2975	37935	0.0727
rs7704281	A	G	A	G	0.0271	-0.0327879	0.04531	0.0438057	FALSE	FALSE	FALSE	5	50591460	0.0749802	-0.43728744388518576	0.661903	LongCOVID S case S control	5	50591460	0.0041	6.609756097560975	6.5e-11	Yengo2018bmi	TRUE	5e-08	TRUE	NA	NA	TRUE	Risk factor	BMI	FALSE	690495	NA	NA	NA	Diagnosis	Long COVID: S case, S control	40910	2975	37935	0.0727
rs7715256	T	G	T	G	-0.0166	0.00938769	0.5781	0.574057	FALSE	FALSE	FALSE	5	153537893	0.0315746	0.2973177807478163	0.766224	LongCOVID S case S control	5	153537893	0.0016	-10.375	2.1999999999999996e-24	Yengo2018bmi	TRUE	5e-08	TRUE	NA	NA	TRUE	Risk factor	BMI	FALSE	690495	NA	NA	NA	Diagnosis	Long COVID: S case, S control	40910	2975	37935	0.0727
rs7724675	A	G	A	G	-0.0119	0.0175928	0.2238	0.226413	FALSE	FALSE	FALSE	5	130440010	0.034873	0.5044819774610729	0.613923	LongCOVID S case S control	5	130440010	0.0021	-5.666666666666668	9.5e-9	Yengo2018bmi	TRUE	5e-08	TRUE	NA	NA	TRUE	Risk factor	BMI	FALSE	690495	NA	NA	NA	Diagnosis	Long COVID: S case, S control	40910	2975	37935	0.0727
rs7730004	T	C	T	C	0.0148	0.0162016	0.6693	0.657842	FALSE	FALSE	FALSE	5	43191033	0.0331724	0.4884060242852492	0.625261	LongCOVID S case S control	5	43191033	0.0018	8.222222222222223	9.1e-16	Yengo2018bmi	TRUE	5e-08	TRUE	NA	NA	TRUE	Risk factor	BMI	FALSE	690495	NA	NA	NA	Diagnosis	Long COVID: S case, S control	40910	2975	37935	0.0727
rs7730898	A	G	A	G	0.0168	-0.0235162	0.729	0.717555	FALSE	FALSE	FALSE	5	170459675	0.0343287	-0.6850303099156101	0.493325	LongCOVID S case S control	5	170459675	0.0018	9.333333333333332	4.5e-20	Yengo2018bmi	TRUE	5e-08	TRUE	NA	NA	TRUE	Risk factor	BMI	FALSE	690495	NA	NA	NA	Diagnosis	Long COVID: S case, S control	40910	2975	37935	0.0727
rs774246	G	A	G	A	0.0153	-0.0128204	0.1444	0.142593	FALSE	FALSE	FALSE	7	26990816	0.0443421	-0.28912478209196224	0.772485	LongCOVID S case S control	7	26990816	0.0025	6.12	5.400000000000001e-10	Yengo2018bmi	TRUE	5e-08	TRUE	NA	NA	TRUE	Risk factor	BMI	FALSE	690495	NA	NA	NA	Diagnosis	Long COVID: S case, S control	40910	2975	37935	0.0727
rs775724	G	A	G	A	-0.0106	0.0298676	0.5878	0.582943	FALSE	FALSE	FALSE	3	77642438	0.0323394	0.9235669183720168	0.355712	LongCOVID S case S control	3	77642438	0.0018	-5.88889	1.7e-9	Yengo2018bmi	TRUE	5e-08	TRUE	NA	NA	TRUE	Risk factor	BMI	FALSE	690495	NA	NA	NA	Diagnosis	Long COVID: S case, S control	40910	2975	37935	0.0727
rs7761673	A	T	A	T	-0.0126	-0.0333534	0.2058	0.191822	FALSE	TRUE	FALSE	6	70357368	0.0398869	-0.836199353672509	0.403043	LongCOVID S case S control	6	70357368	0.0021	-6	1.9e-9	Yengo2018bmi	TRUE	5e-08	TRUE	NA	NA	TRUE	Risk factor	BMI	FALSE	690495	NA	NA	NA	Diagnosis	Long COVID: S case, S control	40910	2975	37935	0.0727
rs7780752	C	T	C	T	0.0139	-0.0274268	0.36	0.335194	FALSE	FALSE	FALSE	7	93241640	0.032971	-0.8318461678444694	0.4054960000000001	LongCOVID S case S control	7	93241640	0.0018	7.72222	1e-14	Yengo2018bmi	TRUE	5e-08	TRUE	NA	NA	TRUE	Risk factor	BMI	FALSE	690495	NA	NA	NA	Diagnosis	Long COVID: S case, S control	40910	2975	37935	0.0727
rs7788008	A	G	A	G	-0.0157	-0.0684406	0.4445	0.429074	FALSE	FALSE	FALSE	7	112972483	0.0311639	-2.196150032569736	0.0280809	LongCOVID S case S control	7	112972483	0.0017	-9.235294117647058	1.1000000000000002e-19	Yengo2018bmi	TRUE	5e-08	TRUE	NA	NA	TRUE	Risk factor	BMI	FALSE	690495	NA	NA	NA	Diagnosis	Long COVID: S case, S control	40910	2975	37935	0.0727
rs7819514	A	G	A	G	-0.0107	-0.0261614	0.3216	0.33992	FALSE	FALSE	FALSE	8	93204442	0.0333712	-0.7839514311741862	0.433069	LongCOVID S case S control	8	93204442	0.0018	-5.944444444444445	5.7e-9	Yengo2018bmi	TRUE	5e-08	TRUE	NA	NA	TRUE	Risk factor	BMI	FALSE	690495	NA	NA	NA	Diagnosis	Long COVID: S case, S control	40910	2975	37935	0.0727
rs7826312	C	T	C	T	0.0104	-0.069511	0.5879	0.58475	FALSE	FALSE	FALSE	8	32400115	0.0320125	-2.171370558375634	0.0299032999999999	LongCOVID S case S control	8	32400115	0.0017	6.11765	4.900000000000001e-10	Yengo2018bmi	TRUE	5e-08	TRUE	NA	NA	TRUE	Risk factor	BMI	FALSE	690495	NA	NA	NA	Diagnosis	Long COVID: S case, S control	40910	2975	37935	0.0727
rs7844647	C	T	C	T	-0.0123	-0.0337089	0.2681	0.260829	FALSE	FALSE	FALSE	8	34503776	0.0343004	-0.9827553031451528	0.3257280000000001	LongCOVID S case S control	8	34503776	0.0018	-6.83333	2.8e-11	Yengo2018bmi	TRUE	5e-08	TRUE	NA	NA	TRUE	Risk factor	BMI	FALSE	690495	NA	NA	NA	Diagnosis	Long COVID: S case, S control	40910	2975	37935	0.0727
rs7869771	C	A	C	A	-0.014	0.0347038	0.2647	0.250727	FALSE	FALSE	FALSE	9	94180627	0.0350464	0.990224388239591	0.322065	LongCOVID S case S control	9	94180627	0.0019	-7.36842	4.9e-13	Yengo2018bmi	TRUE	5e-08	TRUE	NA	NA	TRUE	Risk factor	BMI	FALSE	690495	NA	NA	NA	Diagnosis	Long COVID: S case, S control	40910	2975	37935	0.0727
rs7871866	C	G	C	G	0.0187	0.0772972	0.15310000000000001	0.160525	FALSE	TRUE	FALSE	9	131027982	0.0523985	1.4751796330047615	0.140164	LongCOVID S case S control	9	131027982	0.0024	7.791666666666668	2.3e-14	Yengo2018bmi	TRUE	5e-08	TRUE	NA	NA	TRUE	Risk factor	BMI	FALSE	690495	NA	NA	NA	Diagnosis	Long COVID: S case, S control	40910	2975	37935	0.0727
rs7899106	G	A	G	A	0.0331	0.0451642	0.04777	0.0472541	FALSE	FALSE	FALSE	10	87410904	0.0738406	0.6116445424332955	0.540773	LongCOVID S case S control	10	87410904	0.0037	8.94595	1e-18	Yengo2018bmi	TRUE	5e-08	TRUE	NA	NA	TRUE	Risk factor	BMI	FALSE	690495	NA	NA	NA	Diagnosis	Long COVID: S case, S control	40910	2975	37935	0.0727
rs7903146	T	C	T	C	-0.0181	-0.013755	0.2912	0.265002	FALSE	FALSE	FALSE	10	114758349	0.034464	-0.39911211699164345	0.689811	LongCOVID S case S control	10	114758349	0.0018	-10.055555555555555	1.3e-23	Yengo2018bmi	TRUE	5e-08	TRUE	NA	NA	TRUE	Risk factor	BMI	FALSE	690495	NA	NA	NA	Diagnosis	Long COVID: S case, S control	40910	2975	37935	0.0727
rs7925214	T	C	T	C	0.0147	0.0342622	0.5133	0.528794	FALSE	FALSE	FALSE	11	130794253	0.0311399	1.100266860201863	0.271216	LongCOVID S case S control	11	130794253	0.0018	8.166666666666666	4.4e-17	Yengo2018bmi	TRUE	5e-08	TRUE	NA	NA	TRUE	Risk factor	BMI	FALSE	690495	NA	NA	NA	Diagnosis	Long COVID: S case, S control	40910	2975	37935	0.0727
rs7933205	G	A	G	A	0.0116	-0.0210581	0.7885	0.784359	FALSE	FALSE	FALSE	11	97831073	0.0372902	-0.5647086902188778	0.572272	LongCOVID S case S control	11	97831073	0.0021	5.52381	3.2e-8	Yengo2018bmi	TRUE	5e-08	TRUE	NA	NA	TRUE	Risk factor	BMI	FALSE	690495	NA	NA	NA	Diagnosis	Long COVID: S case, S control	40910	2975	37935	0.0727
rs7941030	C	T	C	T	0.0112	0.01511	0.3859	0.393664	FALSE	FALSE	FALSE	11	122522375	0.0302388	0.49968914110348295	0.617293	LongCOVID S case S control	11	122522375	0.0017	6.58824	2e-11	Yengo2018bmi	TRUE	5e-08	TRUE	NA	NA	TRUE	Risk factor	BMI	FALSE	690495	NA	NA	NA	Diagnosis	Long COVID: S case, S control	40910	2975	37935	0.0727
rs7983065	T	C	T	C	-0.0148	-0.00133971	0.4503	0.443565	FALSE	FALSE	FALSE	13	33380786	0.0308635	-0.04340758501142126	0.965377	LongCOVID S case S control	13	33380786	0.0017	-8.705882352941178	8.9e-18	Yengo2018bmi	TRUE	5e-08	TRUE	NA	NA	TRUE	Risk factor	BMI	FALSE	690495	NA	NA	NA	Diagnosis	Long COVID: S case, S control	40910	2975	37935	0.0727
rs8027205	G	C	G	C	-0.0108	-0.0334281	0.3967	0.392782	FALSE	TRUE	FALSE	15	98280959	0.0326721	-1.0231390085118497	0.306243	LongCOVID S case S control	15	98280959	0.0018	-6	1.4e-9	Yengo2018bmi	TRUE	5e-08	TRUE	NA	NA	TRUE	Risk factor	BMI	FALSE	690495	NA	NA	NA	Diagnosis	Long COVID: S case, S control	40910	2975	37935	0.0727
rs8036040	A	C	A	C	0.0109	0.0467488	0.4932	0.486745	FALSE	FALSE	FALSE	15	36402716	0.0315182	1.4832319104517389	0.138013	LongCOVID S case S control	15	36402716	0.0017	6.411764705882353	2.7000000000000005e-10	Yengo2018bmi	TRUE	5e-08	TRUE	NA	NA	TRUE	Risk factor	BMI	FALSE	690495	NA	NA	NA	Diagnosis	Long COVID: S case, S control	40910	2975	37935	0.0727
rs8047395	A	G	A	G	0.0642	-0.0122461	0.5061	0.506277	FALSE	FALSE	FALSE	16	53798523	0.0310548	-0.3943383953527313	0.693332	LongCOVID S case S control	16	53798523	0.0017	37.76470588235294	1e-200	Yengo2018bmi	TRUE	5e-08	TRUE	NA	NA	TRUE	Risk factor	BMI	FALSE	690495	NA	NA	NA	Diagnosis	Long COVID: S case, S control	40910	2975	37935	0.0727
rs8065336	C	T	C	T	0.012	-0.0525508	0.6901	0.709836	FALSE	FALSE	FALSE	17	35064187	0.0344331	-1.52617	0.126967	LongCOVID S case S control	17	35064187	0.0019	6.31579	1.9e-10	Yengo2018bmi	TRUE	5e-08	TRUE	NA	NA	TRUE	Risk factor	BMI	FALSE	690495	NA	NA	NA	Diagnosis	Long COVID: S case, S control	40910	2975	37935	0.0727
rs806600	G	A	G	A	-0.0095	-0.0154501	0.475	0.468069	FALSE	FALSE	FALSE	5	172914939	0.030454	-0.5073258028502003	0.611927	LongCOVID S case S control	5	172914939	0.0017	-5.58824	3.3e-8	Yengo2018bmi	TRUE	5e-08	TRUE	NA	NA	TRUE	Risk factor	BMI	FALSE	690495	NA	NA	NA	Diagnosis	Long COVID: S case, S control	40910	2975	37935	0.0727
rs8071182	A	G	A	G	0.0133	0.0160941	0.1735	0.172478	FALSE	FALSE	FALSE	17	55336155	0.0393177	0.4093347271076386	0.682294	LongCOVID S case S control	17	55336155	0.0022	6.045454545454545	2.0999999999999998e-9	Yengo2018bmi	TRUE	5e-08	TRUE	NA	NA	TRUE	Risk factor	BMI	FALSE	690495	NA	NA	NA	Diagnosis	Long COVID: S case, S control	40910	2975	37935	0.0727
rs8097672	T	A	T	A	0.02	0.00619705	0.1528	0.151722	FALSE	TRUE	FALSE	18	1839601	0.0439292	0.1410690383617275	0.887815	LongCOVID S case S control	18	1839601	0.0025	8	8.4e-16	Yengo2018bmi	TRUE	5e-08	TRUE	NA	NA	TRUE	Risk factor	BMI	FALSE	690495	NA	NA	NA	Diagnosis	Long COVID: S case, S control	40910	2975	37935	0.0727
rs8123881	G	A	G	A	0.0196	-0.0173222	0.1299	0.161267	FALSE	FALSE	FALSE	20	15819495	0.0420159	-0.4122772569432048	0.680136	LongCOVID S case S control	20	15819495	0.0024	8.16667	4.4000000000000005e-16	Yengo2018bmi	TRUE	5e-08	TRUE	NA	NA	TRUE	Risk factor	BMI	FALSE	690495	NA	NA	NA	Diagnosis	Long COVID: S case, S control	40910	2975	37935	0.0727
rs818524	C	T	C	T	0.0106	-0.0119364	0.6939	0.701382	FALSE	FALSE	FALSE	1	85201228	0.0335231	-0.35606492239679505	0.721792	LongCOVID S case S control	1	85201228	0.0019	5.57895	3.4e-8	Yengo2018bmi	TRUE	5e-08	TRUE	NA	NA	TRUE	Risk factor	BMI	FALSE	690495	NA	NA	NA	Diagnosis	Long COVID: S case, S control	40910	2975	37935	0.0727
rs8192675	C	T	C	T	0.0152	0.00450687	0.2888	0.292523	FALSE	FALSE	FALSE	3	170724883	0.0340511	0.13235607660251797	0.894703	LongCOVID S case S control	3	170724883	0.0018	8.44444	1.4000000000000003e-17	Yengo2018bmi	TRUE	5e-08	TRUE	NA	NA	TRUE	Risk factor	BMI	FALSE	690495	NA	NA	NA	Diagnosis	Long COVID: S case, S control	40910	2975	37935	0.0727
rs825688	T	C	T	C	-0.0095	0.0140275	0.456	0.443278	FALSE	FALSE	FALSE	16	73595718	0.0325843	0.4304987371218655	0.666833	LongCOVID S case S control	16	73595718	0.0017	-5.588235294117648	4.7000000000000004e-8	Yengo2018bmi	TRUE	5e-08	TRUE	NA	NA	TRUE	Risk factor	BMI	FALSE	690495	NA	NA	NA	Diagnosis	Long COVID: S case, S control	40910	2975	37935	0.0727
rs845084	A	G	A	G	0.014	0.00509551	0.2678	0.259586	FALSE	FALSE	FALSE	10	125220036	0.0346669	0.1469848760633342	0.883144	LongCOVID S case S control	10	125220036	0.002	7	1.3000000000000001e-12	Yengo2018bmi	TRUE	5e-08	TRUE	NA	NA	TRUE	Risk factor	BMI	FALSE	690495	NA	NA	NA	Diagnosis	Long COVID: S case, S control	40910	2975	37935	0.0727
rs852056	C	T	C	T	-0.0128	-0.0475103	0.7584	0.754524	FALSE	FALSE	FALSE	20	17102860	0.0346708	-1.3703260380493094	0.170584	LongCOVID S case S control	20	17102860	0.002	-6.4	1.8e-10	Yengo2018bmi	TRUE	5e-08	TRUE	NA	NA	TRUE	Risk factor	BMI	FALSE	690495	NA	NA	NA	Diagnosis	Long COVID: S case, S control	40910	2975	37935	0.0727
rs865809	G	A	G	A	-0.0127	-0.00488523	0.7678	0.76637	FALSE	FALSE	FALSE	3	183997735	0.0369549	-0.13219437747091725	0.89483	LongCOVID S case S control	3	183997735	0.002	-6.35	5.400000000000001e-10	Yengo2018bmi	TRUE	5e-08	TRUE	NA	NA	TRUE	Risk factor	BMI	FALSE	690495	NA	NA	NA	Diagnosis	Long COVID: S case, S control	40910	2975	37935	0.0727
rs872281	T	C	T	C	-0.0151	0.083125	0.1728	0.185073	FALSE	FALSE	FALSE	14	40834177	0.0399973	2.0782652829065964	0.037685	LongCOVID S case S control	14	40834177	0.0023	-6.565217391304349	4.7e-11	Yengo2018bmi	TRUE	5e-08	TRUE	NA	NA	TRUE	Risk factor	BMI	FALSE	690495	NA	NA	NA	Diagnosis	Long COVID: S case, S control	40910	2975	37935	0.0727
rs876605	G	A	G	A	-0.0108	0.0308552	0.7352	0.732376	FALSE	FALSE	FALSE	5	77801359	0.0357907	0.862101048596423	0.3886329999999999	LongCOVID S case S control	5	77801359	0.002	-5.4	3.4e-8	Yengo2018bmi	TRUE	5e-08	TRUE	NA	NA	TRUE	Risk factor	BMI	FALSE	690495	NA	NA	NA	Diagnosis	Long COVID: S case, S control	40910	2975	37935	0.0727
rs879620	T	C	T	C	0.0231	-0.0164781	0.6179	0.608156	FALSE	FALSE	FALSE	16	4015729	0.0322483	-0.5109757723662952	0.609368	LongCOVID S case S control	16	4015729	0.0018	12.833333333333334	5.299999999999999e-38	Yengo2018bmi	TRUE	5e-08	TRUE	NA	NA	TRUE	Risk factor	BMI	FALSE	690495	NA	NA	NA	Diagnosis	Long COVID: S case, S control	40910	2975	37935	0.0727
rs889398	T	C	T	C	-0.0196	0.0257173	0.4247	0.427112	FALSE	FALSE	FALSE	16	69556715	0.0310231	0.8289726042851938	0.407119	LongCOVID S case S control	16	69556715	0.0016	-12.249999999999998	1.3e-32	Yengo2018bmi	TRUE	5e-08	TRUE	NA	NA	TRUE	Risk factor	BMI	FALSE	690495	NA	NA	NA	Diagnosis	Long COVID: S case, S control	40910	2975	37935	0.0727
rs895330	G	C	G	C	-0.0201	-0.0240377	0.1924	0.192907	FALSE	TRUE	FALSE	19	4060707	0.0375192	-0.6406773065523784	0.521732	LongCOVID S case S control	19	4060707	0.0023	-8.73913	5.5e-19	Yengo2018bmi	TRUE	5e-08	TRUE	NA	NA	TRUE	Risk factor	BMI	FALSE	690495	NA	NA	NA	Diagnosis	Long COVID: S case, S control	40910	2975	37935	0.0727
rs901630	T	C	T	C	-0.0146	0.0252387	0.3973	0.379639	FALSE	FALSE	FALSE	6	98539519	0.0315353	0.8003316917866644	0.423518	LongCOVID S case S control	6	98539519	0.0017	-8.588235294117647	1.9e-18	Yengo2018bmi	TRUE	5e-08	TRUE	NA	NA	TRUE	Risk factor	BMI	FALSE	690495	NA	NA	NA	Diagnosis	Long COVID: S case, S control	40910	2975	37935	0.0727
rs902695	A	G	A	G	-0.0103	0.018413	0.4798	0.457759	FALSE	FALSE	FALSE	2	113955074	0.0318618	0.5779020645412374	0.56333	LongCOVID S case S control	2	113955074	0.0017	-6.058823529411765	2.2e-9	Yengo2018bmi	TRUE	5e-08	TRUE	NA	NA	TRUE	Risk factor	BMI	FALSE	690495	NA	NA	NA	Diagnosis	Long COVID: S case, S control	40910	2975	37935	0.0727
rs9288754	C	T	C	T	0.0096	0.0273711	0.5884	0.571671	FALSE	FALSE	FALSE	3	194825090	0.0315793	0.8667418213829946	0.386083	LongCOVID S case S control	3	194825090	0.0017	5.64706	4.1e-8	Yengo2018bmi	TRUE	5e-08	TRUE	NA	NA	TRUE	Risk factor	BMI	FALSE	690495	NA	NA	NA	Diagnosis	Long COVID: S case, S control	40910	2975	37935	0.0727
rs9294260	A	G	A	G	0.0147	-0.0485123	0.4731	0.473681	FALSE	FALSE	FALSE	6	83433228	0.0313741	-1.546253119611399	0.122044	LongCOVID S case S control	6	83433228	0.0016	9.1875	1.8e-19	Yengo2018bmi	TRUE	5e-08	TRUE	NA	NA	TRUE	Risk factor	BMI	FALSE	690495	NA	NA	NA	Diagnosis	Long COVID: S case, S control	40910	2975	37935	0.0727
rs9300422	G	A	G	A	-0.0103	-0.00248426	0.6903	0.689741	FALSE	FALSE	FALSE	13	98223320	0.0328729	-0.0755716714984075	0.93976	LongCOVID S case S control	13	98223320	0.0018	-5.72222	4e-9	Yengo2018bmi	TRUE	5e-08	TRUE	NA	NA	TRUE	Risk factor	BMI	FALSE	690495	NA	NA	NA	Diagnosis	Long COVID: S case, S control	40910	2975	37935	0.0727
rs930295	C	A	C	A	-0.0211	0.0428134	0.8417	0.840921	FALSE	FALSE	FALSE	2	50233352	0.0447024	0.9577427610150684	0.338192	LongCOVID S case S control	2	50233352	0.0023	-9.17391	1e-19	Yengo2018bmi	TRUE	5e-08	TRUE	NA	NA	TRUE	Risk factor	BMI	FALSE	690495	NA	NA	NA	Diagnosis	Long COVID: S case, S control	40910	2975	37935	0.0727
rs9304665	A	T	A	T	0.0229	0.0239383	0.7633	0.75058	FALSE	TRUE	FALSE	19	47602577	0.0359289	0.6662686583780745	0.50524	LongCOVID S case S control	19	47602577	0.002	11.45	2.899999999999999e-29	Yengo2018bmi	TRUE	5e-08	TRUE	NA	NA	TRUE	Risk factor	BMI	FALSE	690495	NA	NA	NA	Diagnosis	Long COVID: S case, S control	40910	2975	37935	0.0727
rs934224	T	C	T	C	0.0107	-0.0207814	0.7399	0.734511	FALSE	FALSE	FALSE	2	16613889	0.0436833	-0.4757287109719274	0.634268	LongCOVID S case S control	2	16613889	0.002	5.35	4.7000000000000004e-8	Yengo2018bmi	TRUE	5e-08	TRUE	NA	NA	TRUE	Risk factor	BMI	FALSE	690495	NA	NA	NA	Diagnosis	Long COVID: S case, S control	40910	2975	37935	0.0727
rs9362662	G	A	G	A	-0.0112	0.0398276	0.5201	0.531059	FALSE	FALSE	FALSE	6	90296588	0.031486	1.264930445277266	0.205897	LongCOVID S case S control	6	90296588	0.0017	-6.58824	1.2e-10	Yengo2018bmi	TRUE	5e-08	TRUE	NA	NA	TRUE	Risk factor	BMI	FALSE	690495	NA	NA	NA	Diagnosis	Long COVID: S case, S control	40910	2975	37935	0.0727
rs9367368	C	T	C	T	-0.0121	0.00638159	0.3033	0.319103	FALSE	FALSE	FALSE	6	13189275	0.0339746	0.1878341466860537	0.851007	LongCOVID S case S control	6	13189275	0.0018	-6.72222	1e-11	Yengo2018bmi	TRUE	5e-08	TRUE	NA	NA	TRUE	Risk factor	BMI	FALSE	690495	NA	NA	NA	Diagnosis	Long COVID: S case, S control	40910	2975	37935	0.0727
rs9375702	T	C	T	C	-0.0115	0.0099242	0.705	0.694102	FALSE	FALSE	FALSE	6	130384187	0.0329686	0.3010197581941605	0.763399	LongCOVID S case S control	6	130384187	0.0019	-6.052631578947368	7.9e-10	Yengo2018bmi	TRUE	5e-08	TRUE	NA	NA	TRUE	Risk factor	BMI	FALSE	690495	NA	NA	NA	Diagnosis	Long COVID: S case, S control	40910	2975	37935	0.0727
rs9382285	G	A	G	A	0.023	7.21562e-5	0.04613	0.0480903	FALSE	FALSE	FALSE	6	53958294	0.0675731	0.00106782432654414	0.999148	LongCOVID S case S control	6	53958294	0.0042	5.47619	3.9e-8	Yengo2018bmi	TRUE	5e-08	TRUE	NA	NA	TRUE	Risk factor	BMI	FALSE	690495	NA	NA	NA	Diagnosis	Long COVID: S case, S control	40910	2975	37935	0.0727
rs9408882	A	G	A	G	-0.0093	0.0301371	0.4594	0.457291	FALSE	FALSE	FALSE	9	118664402	0.0302002	0.9979106098635108	0.318322	LongCOVID S case S control	9	118664402	0.0016	-5.812499999999999	1.3e-8	Yengo2018bmi	TRUE	5e-08	TRUE	NA	NA	TRUE	Risk factor	BMI	FALSE	690495	NA	NA	NA	Diagnosis	Long COVID: S case, S control	40910	2975	37935	0.0727
rs9458814	C	T	C	T	0.0115	-0.018325	0.2332	0.232849	FALSE	FALSE	FALSE	6	163771305	0.0358669	-0.5109167505415857	0.60941	LongCOVID S case S control	6	163771305	0.002	5.75	1.8e-8	Yengo2018bmi	TRUE	5e-08	TRUE	NA	NA	TRUE	Risk factor	BMI	FALSE	690495	NA	NA	NA	Diagnosis	Long COVID: S case, S control	40910	2975	37935	0.0727
rs946824	C	T	C	T	-0.0206	-0.0229897	0.859	0.878157	FALSE	FALSE	FALSE	1	243684019	0.0466749	-0.4925495287617113	0.622331	LongCOVID S case S control	1	243684019	0.0026	-7.92308	1.1e-15	Yengo2018bmi	TRUE	5e-08	TRUE	NA	NA	TRUE	Risk factor	BMI	FALSE	690495	NA	NA	NA	Diagnosis	Long COVID: S case, S control	40910	2975	37935	0.0727
rs947612	A	G	A	G	-0.0116	-0.00390292	0.7516	0.747276	FALSE	FALSE	FALSE	6	73738661	0.0361551	-0.10794936260721168	0.914036	LongCOVID S case S control	6	73738661	0.002	-5.8	5.6000000000000005e-9	Yengo2018bmi	TRUE	5e-08	TRUE	NA	NA	TRUE	Risk factor	BMI	FALSE	690495	NA	NA	NA	Diagnosis	Long COVID: S case, S control	40910	2975	37935	0.0727
rs9478496	C	T	C	T	0.0152	-0.0334085	0.1653	0.171824	FALSE	FALSE	FALSE	6	154333183	0.0412042	-0.8108032676280573	0.41748	LongCOVID S case S control	6	154333183	0.0023	6.6087	5.5e-11	Yengo2018bmi	TRUE	5e-08	TRUE	NA	NA	TRUE	Risk factor	BMI	FALSE	690495	NA	NA	NA	Diagnosis	Long COVID: S case, S control	40910	2975	37935	0.0727
rs9522285	A	G	A	G	0.0127	0.00403952	0.4143	0.431532	FALSE	FALSE	FALSE	13	112230701	0.0292785	0.13796881670850622	0.890265	LongCOVID S case S control	13	112230701	0.0017	7.470588235294118	2.5e-13	Yengo2018bmi	TRUE	5e-08	TRUE	NA	NA	TRUE	Risk factor	BMI	FALSE	690495	NA	NA	NA	Diagnosis	Long COVID: S case, S control	40910	2975	37935	0.0727
rs9527895	C	T	C	T	0.0165	0.0392798	0.1629	0.156766	FALSE	FALSE	FALSE	13	59367767	0.0423309	0.927922628623535	0.353449	LongCOVID S case S control	13	59367767	0.0023	7.17391	5.4e-13	Yengo2018bmi	TRUE	5e-08	TRUE	NA	NA	TRUE	Risk factor	BMI	FALSE	690495	NA	NA	NA	Diagnosis	Long COVID: S case, S control	40910	2975	37935	0.0727
rs9569777	T	G	T	G	-0.0192	-0.0585699	0.1711	0.184416	FALSE	FALSE	FALSE	13	58484786	0.0393254	-1.4893656517161935	0.136392	LongCOVID S case S control	13	58484786	0.0022	-8.727272727272727	4.6e-19	Yengo2018bmi	TRUE	5e-08	TRUE	NA	NA	TRUE	Risk factor	BMI	FALSE	690495	NA	NA	NA	Diagnosis	Long COVID: S case, S control	40910	2975	37935	0.0727
rs9599161	T	C	T	C	0.01	-0.0804098	0.5875	0.609637	FALSE	FALSE	FALSE	13	67434016	0.0334471	-2.4040888447727906	0.0162128	LongCOVID S case S control	13	67434016	0.0017	5.882352941176471	1.7e-9	Yengo2018bmi	TRUE	5e-08	TRUE	NA	NA	TRUE	Risk factor	BMI	FALSE	690495	NA	NA	NA	Diagnosis	Long COVID: S case, S control	40910	2975	37935	0.0727
rs9615905	T	C	T	C	0.011	0.0281222	0.45	0.441676	FALSE	FALSE	FALSE	22	48875699	0.0309754	0.907888195148408	0.363937	LongCOVID S case S control	22	48875699	0.0017	6.470588235294118	2.7000000000000005e-10	Yengo2018bmi	TRUE	5e-08	TRUE	NA	NA	TRUE	Risk factor	BMI	FALSE	690495	NA	NA	NA	Diagnosis	Long COVID: S case, S control	40910	2975	37935	0.0727
rs962273	C	T	C	T	0.0137	0.0225985	0.7057	0.714199	FALSE	FALSE	FALSE	17	46978353	0.0330739	0.6832729130825212	0.494434	LongCOVID S case S control	17	46978353	0.0019	7.21053	2.6e-13	Yengo2018bmi	TRUE	5e-08	TRUE	NA	NA	TRUE	Risk factor	BMI	FALSE	690495	NA	NA	NA	Diagnosis	Long COVID: S case, S control	40910	2975	37935	0.0727
rs962796	C	T	C	T	-0.0148	-0.00751196	0.7948	0.795743	FALSE	FALSE	FALSE	13	54385284	0.0386778	-0.19421890593570473	0.846005	LongCOVID S case S control	13	54385284	0.0022	-6.72727	5.9e-12	Yengo2018bmi	TRUE	5e-08	TRUE	NA	NA	TRUE	Risk factor	BMI	FALSE	690495	NA	NA	NA	Diagnosis	Long COVID: S case, S control	40910	2975	37935	0.0727
rs9650755	G	A	G	A	0.0154	0.024379	0.2664	0.274579	FALSE	FALSE	FALSE	9	96484342	0.0338247	0.7207454907212777	0.471066	LongCOVID S case S control	9	96484342	0.002	7.7	2.8e-15	Yengo2018bmi	TRUE	5e-08	TRUE	NA	NA	TRUE	Risk factor	BMI	FALSE	690495	NA	NA	NA	Diagnosis	Long COVID: S case, S control	40910	2975	37935	0.0727
rs9688431	C	T	C	T	-0.0231	-0.0294291	0.06034	0.0562446	FALSE	FALSE	FALSE	6	73922654	0.0637639	-0.461532309033795	0.644417	LongCOVID S case S control	6	73922654	0.0035	-6.6	2.4e-11	Yengo2018bmi	TRUE	5e-08	TRUE	NA	NA	TRUE	Risk factor	BMI	FALSE	690495	NA	NA	NA	Diagnosis	Long COVID: S case, S control	40910	2975	37935	0.0727
rs977747	G	T	G	T	-0.0169	-0.00491521	0.5949	0.597648	FALSE	FALSE	FALSE	1	47684677	0.0316581	-0.15525915958317144	0.876617	LongCOVID S case S control	1	47684677	0.0017	-9.94118	1.2999999999999998e-24	Yengo2018bmi	TRUE	5e-08	TRUE	NA	NA	TRUE	Risk factor	BMI	FALSE	690495	NA	NA	NA	Diagnosis	Long COVID: S case, S control	40910	2975	37935	0.0727
rs9783858	T	C	T	C	0.0091	-0.0149086	0.5191	0.517788	FALSE	FALSE	FALSE	18	42534584	0.0313418	-0.4756778487515075	0.634305	LongCOVID S case S control	18	42534584	0.0017	5.352941176470589	3.3e-8	Yengo2018bmi	TRUE	5e-08	TRUE	NA	NA	TRUE	Risk factor	BMI	FALSE	690495	NA	NA	NA	Diagnosis	Long COVID: S case, S control	40910	2975	37935	0.0727
rs9806742	A	G	A	G	0.0208	0.0893969	0.8826	0.895863	FALSE	FALSE	FALSE	15	73051219	0.0496977	1.7988136271899908	0.0720480999999999	LongCOVID S case S control	15	73051219	0.0026	8	1.4e-15	Yengo2018bmi	TRUE	5e-08	TRUE	NA	NA	TRUE	Risk factor	BMI	FALSE	690495	NA	NA	NA	Diagnosis	Long COVID: S case, S control	40910	2975	37935	0.0727
rs9816226	T	A	T	A	0.0323	0.0300217	0.8199	0.829447	FALSE	TRUE	FALSE	3	185834499	0.0417313	0.7194048591824361	0.471892	LongCOVID S case S control	3	185834499	0.0021	15.381	1.6e-52	Yengo2018bmi	TRUE	5e-08	TRUE	NA	NA	TRUE	Risk factor	BMI	FALSE	690495	NA	NA	NA	Diagnosis	Long COVID: S case, S control	40910	2975	37935	0.0727
rs9827823	C	T	C	T	-0.0193	-0.0639246	0.1489	0.134325	FALSE	FALSE	FALSE	3	84221774	0.0459782	-1.3903241101217534	0.164431	LongCOVID S case S control	3	84221774	0.0024	-8.04167	1.2e-15	Yengo2018bmi	TRUE	5e-08	TRUE	NA	NA	TRUE	Risk factor	BMI	FALSE	690495	NA	NA	NA	Diagnosis	Long COVID: S case, S control	40910	2975	37935	0.0727
rs9845966	G	T	G	T	-0.0105	-0.0615246	0.5479	0.536789	FALSE	FALSE	FALSE	3	13433158	0.0312006	-1.9719043864541068	0.0486205	LongCOVID S case S control	3	13433158	0.0017	-6.17647	2.5e-10	Yengo2018bmi	TRUE	5e-08	TRUE	NA	NA	TRUE	Risk factor	BMI	FALSE	690495	NA	NA	NA	Diagnosis	Long COVID: S case, S control	40910	2975	37935	0.0727
rs987237	G	A	G	A	0.0409	0.0507158	0.1803	0.190844	FALSE	FALSE	FALSE	6	50803050	0.0388726	1.304667040537551	0.1920059999999999	LongCOVID S case S control	6	50803050	0.0021	19.4762	9.3e-84	Yengo2018bmi	TRUE	5e-08	TRUE	NA	NA	TRUE	Risk factor	BMI	FALSE	690495	NA	NA	NA	Diagnosis	Long COVID: S case, S control	40910	2975	37935	0.0727
rs9926784	C	T	C	T	-0.0258	0.0337705	0.1822	0.172877	FALSE	FALSE	FALSE	16	19941968	0.0408557	0.8265798897093919	0.4084759999999999	LongCOVID S case S control	16	19941968	0.0021	-12.2857	9.9e-35	Yengo2018bmi	TRUE	5e-08	TRUE	NA	NA	TRUE	Risk factor	BMI	FALSE	690495	NA	NA	NA	Diagnosis	Long COVID: S case, S control	40910	2975	37935	0.0727
rs9927848	A	C	A	C	-0.0122	0.0351289	0.7326	0.750934	FALSE	FALSE	FALSE	16	23833071	0.0354898	0.9898308809855224	0.322257	LongCOVID S case S control	16	23833071	0.002	-6.1000000000000005	6.400000000000001e-10	Yengo2018bmi	TRUE	5e-08	TRUE	NA	NA	TRUE	Risk factor	BMI	FALSE	690495	NA	NA	NA	Diagnosis	Long COVID: S case, S control	40910	2975	37935	0.0727
rs9951619	G	T	G	T	0.0156	0.00930032	0.7643	0.756499	FALSE	FALSE	FALSE	18	56882326	0.0357186	0.26037750639722723	0.794573	LongCOVID S case S control	18	56882326	0.002	7.8	1.4e-15	Yengo2018bmi	TRUE	5e-08	TRUE	NA	NA	TRUE	Risk factor	BMI	FALSE	690495	NA	NA	NA	Diagnosis	Long COVID: S case, S control	40910	2975	37935	0.0727
rs998732	G	A	G	A	-0.0171	-0.0334636	0.1578	0.150438	FALSE	FALSE	FALSE	19	19378671	0.0440822	-0.7591181928306664	0.447782	LongCOVID S case S control	19	19378671	0.0022	-7.77273	2e-14	Yengo2018bmi	TRUE	5e-08	TRUE	NA	NA	TRUE	Risk factor	BMI	FALSE	690495	NA	NA	NA	Diagnosis	Long COVID: S case, S control	40910	2975	37935	0.0727
rs9989141	T	C	T	C	0.0162	-0.00887116	0.6387	0.627263	FALSE	FALSE	FALSE	14	94006257	0.0309979	-0.2861858383955042	0.774736	LongCOVID S case S control	14	94006257	0.0017	9.529411764705882	3.6e-21	Yengo2018bmi	TRUE	5e-08	TRUE	NA	NA	TRUE	Risk factor	BMI	FALSE	690495	NA	NA	NA	Diagnosis	Long COVID: S case, S control	40910	2975	37935	0.0727
rs999889	A	G	A	G	-0.0108	0.0341334	0.2818	0.278376	FALSE	FALSE	FALSE	10	84279949	0.0348056	0.9806870158825016	0.3267469999999999	LongCOVID S case S control	10	84279949	0.0019	-5.684210526315789	1.4e-8	Yengo2018bmi	TRUE	5e-08	TRUE	NA	NA	TRUE	Risk factor	BMI	FALSE	690495	NA	NA	NA	Diagnosis	Long COVID: S case, S control	40910	2975	37935	0.0727
rs10132280	A	C	A	C	-0.0223	0.00834958	0.3017	0.318641	FALSE	FALSE	FALSE	14	25928179	0.0323697	0.2579443121190496	0.79645	LongCOVID S case B control	14	25928179	0.0018	-12.38888888888889	5.6e-35	Yengo2018bmi	TRUE	5e-08	TRUE	NA	NA	TRUE	Risk factor	BMI	FALSE	690495	NA	NA	NA	Diagnosis	Long COVID: S case, B control	997600	3018	994582	0.00302
rs10169594	C	T	C	T	0.0121	-0.0342238	0.3596	0.361414	FALSE	FALSE	FALSE	2	41637688	0.0324134	-1.0558534433289934	0.291035	LongCOVID S case B control	2	41637688	0.0018	6.72222	2e-11	Yengo2018bmi	TRUE	5e-08	TRUE	NA	NA	TRUE	Risk factor	BMI	FALSE	690495	NA	NA	NA	Diagnosis	Long COVID: S case, B control	997600	3018	994582	0.00302
rs10182181	G	A	G	A	0.0325	-0.0470459	0.4753	0.458094	FALSE	FALSE	FALSE	2	25150296	0.030407	-1.547206235406321	0.121813	LongCOVID S case B control	2	25150296	0.0016	20.3125	6.699999999999999e-90	Yengo2018bmi	TRUE	5e-08	TRUE	NA	NA	TRUE	Risk factor	BMI	FALSE	690495	NA	NA	NA	Diagnosis	Long COVID: S case, B control	997600	3018	994582	0.00302
rs10192119	G	T	G	T	0.0166	0.0103754	0.1673	0.174911	FALSE	FALSE	FALSE	2	164581241	0.0401875	0.25817480559875583	0.796272	LongCOVID S case B control	2	164581241	0.0022	7.54545	3e-14	Yengo2018bmi	TRUE	5e-08	TRUE	NA	NA	TRUE	Risk factor	BMI	FALSE	690495	NA	NA	NA	Diagnosis	Long COVID: S case, B control	997600	3018	994582	0.00302
rs10197031	C	T	C	T	0.0166	0.0174109	0.2834	0.313129	FALSE	FALSE	FALSE	2	105454590	0.0330653	0.5265610776251841	0.598498	LongCOVID S case B control	2	105454590	0.0019	8.73684	1.9e-18	Yengo2018bmi	TRUE	5e-08	TRUE	NA	NA	TRUE	Risk factor	BMI	FALSE	690495	NA	NA	NA	Diagnosis	Long COVID: S case, B control	997600	3018	994582	0.00302
rs10247983	A	G	A	G	0.0201	-0.0401651	0.9213	0.919046	FALSE	FALSE	FALSE	7	114590228	0.0556238	-0.7220847910426832	0.470243	LongCOVID S case B control	7	114590228	0.0033	6.090909090909091	1.7e-9	Yengo2018bmi	TRUE	5e-08	TRUE	NA	NA	TRUE	Risk factor	BMI	FALSE	690495	NA	NA	NA	Diagnosis	Long COVID: S case, B control	997600	3018	994582	0.00302
rs10248136	T	C	T	C	-0.0097	5.67195e-4	0.5142	0.49979	FALSE	FALSE	FALSE	7	39077397	0.0297213	0.01908378839418195	0.984774	LongCOVID S case B control	7	39077397	0.0017	-5.705882352941177	2e-8	Yengo2018bmi	TRUE	5e-08	TRUE	NA	NA	TRUE	Risk factor	BMI	FALSE	690495	NA	NA	NA	Diagnosis	Long COVID: S case, B control	997600	3018	994582	0.00302
rs10269783	A	G	A	G	0.0133	0.00309487	0.3896	0.419122	FALSE	FALSE	FALSE	7	49616203	0.0300271	0.10306922746452372	0.917908	LongCOVID S case B control	7	49616203	0.0017	7.823529411764706	1.4e-15	Yengo2018bmi	TRUE	5e-08	TRUE	NA	NA	TRUE	Risk factor	BMI	FALSE	690495	NA	NA	NA	Diagnosis	Long COVID: S case, B control	997600	3018	994582	0.00302
rs10478110	C	A	C	A	0.01	-0.0332532	0.4348	0.455612	FALSE	FALSE	FALSE	5	112445734	0.0299507	-1.110264534718721	0.266885	LongCOVID S case B control	5	112445734	0.0017	5.88235	9.6e-9	Yengo2018bmi	TRUE	5e-08	TRUE	NA	NA	TRUE	Risk factor	BMI	FALSE	690495	NA	NA	NA	Diagnosis	Long COVID: S case, B control	997600	3018	994582	0.00302
rs1048932	A	C	A	C	-0.016	-0.00101972	0.4162	0.422583	FALSE	FALSE	FALSE	11	115044850	0.0297116	-0.03432060205441645	0.972622	LongCOVID S case B control	11	115044850	0.0017	-9.411764705882351	3.8e-22	Yengo2018bmi	TRUE	5e-08	TRUE	NA	NA	TRUE	Risk factor	BMI	FALSE	690495	NA	NA	NA	Diagnosis	Long COVID: S case, B control	997600	3018	994582	0.00302
rs10492229	T	C	T	C	0.0142	-0.0397122	0.2268	0.253284	FALSE	FALSE	FALSE	12	110602173	0.0351113	-1.1310375861902011	0.2580390000000001	LongCOVID S case B control	12	110602173	0.0019	7.473684210526316	7.7e-14	Yengo2018bmi	TRUE	5e-08	TRUE	NA	NA	TRUE	Risk factor	BMI	FALSE	690495	NA	NA	NA	Diagnosis	Long COVID: S case, B control	997600	3018	994582	0.00302
rs10510419	T	G	T	G	-0.0177	-0.0487574	0.1416	0.143951	FALSE	FALSE	FALSE	3	12426936	0.0420426	-1.159714194650188	0.246165	LongCOVID S case B control	3	12426936	0.0023	-7.695652173913044	2.2e-14	Yengo2018bmi	TRUE	5e-08	TRUE	NA	NA	TRUE	Risk factor	BMI	FALSE	690495	NA	NA	NA	Diagnosis	Long COVID: S case, B control	997600	3018	994582	0.00302
rs10518694	A	C	A	C	0.0146	0.0444802	0.1424	0.127923	FALSE	FALSE	FALSE	15	53072673	0.0435038	1.0224440163847754	0.306571	LongCOVID S case B control	15	53072673	0.0025	5.84	3.3e-9	Yengo2018bmi	TRUE	5e-08	TRUE	NA	NA	TRUE	Risk factor	BMI	FALSE	690495	NA	NA	NA	Diagnosis	Long COVID: S case, B control	997600	3018	994582	0.00302
rs1064213	A	G	A	G	0.012	-0.0347147	0.492	0.443334	FALSE	FALSE	FALSE	2	198950240	0.0306967	-1.1308935488179512	0.2581	LongCOVID S case B control	2	198950240	0.0017	7.058823529411765	2.4e-12	Yengo2018bmi	TRUE	5e-08	TRUE	NA	NA	TRUE	Risk factor	BMI	FALSE	690495	NA	NA	NA	Diagnosis	Long COVID: S case, B control	997600	3018	994582	0.00302
rs10733051	G	A	G	A	-0.0097	0.0559157	0.4802	0.532657	FALSE	FALSE	FALSE	1	167280354	0.0301564	1.85419015532358	0.0637122999999999	LongCOVID S case B control	1	167280354	0.0016	-6.0625	2.9e-9	Yengo2018bmi	TRUE	5e-08	TRUE	NA	NA	TRUE	Risk factor	BMI	FALSE	690495	NA	NA	NA	Diagnosis	Long COVID: S case, B control	997600	3018	994582	0.00302
rs10741329	A	G	A	G	0.011	0.0260127	0.681	0.70565	FALSE	FALSE	FALSE	11	89997796	0.0324669	0.801206767507831	0.423011	LongCOVID S case B control	11	89997796	0.0019	5.789473684210526	4e-9	Yengo2018bmi	TRUE	5e-08	TRUE	NA	NA	TRUE	Risk factor	BMI	FALSE	690495	NA	NA	NA	Diagnosis	Long COVID: S case, B control	997600	3018	994582	0.00302
rs10742752	C	T	C	T	0.0124	-0.0082945	0.6159	0.597178	FALSE	FALSE	FALSE	11	45438374	0.0307169	-0.27003050438032483	0.787137	LongCOVID S case B control	11	45438374	0.0017	7.29412	1.1e-13	Yengo2018bmi	TRUE	5e-08	TRUE	NA	NA	TRUE	Risk factor	BMI	FALSE	690495	NA	NA	NA	Diagnosis	Long COVID: S case, B control	997600	3018	994582	0.00302
rs10747488	A	C	A	C	-0.0123	0.0862768	0.7601	0.730348	FALSE	FALSE	FALSE	1	98299475	0.0347393	2.483550330605395	0.0130078999999999	LongCOVID S case B control	1	98299475	0.002	-6.15	1.2e-9	Yengo2018bmi	TRUE	5e-08	TRUE	NA	NA	TRUE	Risk factor	BMI	FALSE	690495	NA	NA	NA	Diagnosis	Long COVID: S case, B control	997600	3018	994582	0.00302
rs1075901	C	T	C	T	0.0121	0.0562849	0.5639	0.570989	FALSE	FALSE	FALSE	17	15943910	0.0300359	1.873920874686625	0.0609416	LongCOVID S case B control	17	15943910	0.0016	7.5625	1.2e-13	Yengo2018bmi	TRUE	5e-08	TRUE	NA	NA	TRUE	Risk factor	BMI	FALSE	690495	NA	NA	NA	Diagnosis	Long COVID: S case, B control	997600	3018	994582	0.00302
rs10768994	C	T	C	T	-0.0114	0.0395766	0.4337	0.429459	FALSE	FALSE	FALSE	11	43936945	0.0298841	1.3243363527762255	0.1853919999999999	LongCOVID S case B control	11	43936945	0.0017	-6.70588	6.4e-12	Yengo2018bmi	TRUE	5e-08	TRUE	NA	NA	TRUE	Risk factor	BMI	FALSE	690495	NA	NA	NA	Diagnosis	Long COVID: S case, B control	997600	3018	994582	0.00302
rs10795422	G	A	G	A	0.0139	-0.00734303	0.6905	0.704011	FALSE	FALSE	FALSE	10	16759312	0.0326409	-0.22496407880910144	0.822007	LongCOVID S case B control	10	16759312	0.0019	7.31579	9.300000000000001e-14	Yengo2018bmi	TRUE	5e-08	TRUE	NA	NA	TRUE	Risk factor	BMI	FALSE	690495	NA	NA	NA	Diagnosis	Long COVID: S case, B control	997600	3018	994582	0.00302
rs10811871	G	A	G	A	-0.0108	-0.035103	0.3829	0.378629	FALSE	FALSE	FALSE	9	23200766	0.0307771	-1.1405558028534202	0.254055	LongCOVID S case B control	9	23200766	0.0018	-6	1.6e-9	Yengo2018bmi	TRUE	5e-08	TRUE	NA	NA	TRUE	Risk factor	BMI	FALSE	690495	NA	NA	NA	Diagnosis	Long COVID: S case, B control	997600	3018	994582	0.00302
rs10824218	T	A	T	A	-0.0122	0.0705874	0.4478	0.410799	FALSE	TRUE	TRUE	10	76421216	0.0308429	2.288610993129699	0.0221021	LongCOVID S case B control	10	76421216	0.0018	-6.77778	7.200000000000001e-12	Yengo2018bmi	FALSE	5e-08	TRUE	NA	NA	NA	Risk factor	BMI	FALSE	690495	NA	NA	NA	Diagnosis	Long COVID: S case, B control	997600	3018	994582	0.00302
rs10824345	T	C	T	C	0.0105	-0.0406306	0.5056	0.51291	FALSE	FALSE	FALSE	10	77630565	0.0297471	-1.3658675971775402	0.171981	LongCOVID S case B control	10	77630565	0.0017	6.176470588235295	9.2e-10	Yengo2018bmi	TRUE	5e-08	TRUE	NA	NA	TRUE	Risk factor	BMI	FALSE	690495	NA	NA	NA	Diagnosis	Long COVID: S case, B control	997600	3018	994582	0.00302
rs10827649	G	A	G	A	0.0094	0.0115868	0.4277	0.429658	FALSE	FALSE	FALSE	10	19909770	0.0298397	0.3883014909667322	0.697792	LongCOVID S case B control	10	19909770	0.0016	5.875	9.1e-9	Yengo2018bmi	TRUE	5e-08	TRUE	NA	NA	TRUE	Risk factor	BMI	FALSE	690495	NA	NA	NA	Diagnosis	Long COVID: S case, B control	997600	3018	994582	0.00302
rs10832778	G	C	G	C	0.0125	-0.0481135	0.6222	0.593171	FALSE	TRUE	FALSE	11	17394073	0.0302337	-1.5913864330201066	0.111523	LongCOVID S case B control	11	17394073	0.0017	7.35294	1.3e-13	Yengo2018bmi	TRUE	5e-08	TRUE	NA	NA	TRUE	Risk factor	BMI	FALSE	690495	NA	NA	NA	Diagnosis	Long COVID: S case, B control	997600	3018	994582	0.00302
rs10842166	T	C	T	C	0.0109	-0.0479764	0.7423	0.739743	FALSE	FALSE	FALSE	12	23570176	0.0338162	-1.4187401304700116	0.155975	LongCOVID S case B control	12	23570176	0.002	5.45	4e-8	Yengo2018bmi	TRUE	5e-08	TRUE	NA	NA	TRUE	Risk factor	BMI	FALSE	690495	NA	NA	NA	Diagnosis	Long COVID: S case, B control	997600	3018	994582	0.00302
rs10842240	C	G	C	G	0.0218	-0.0186194	0.1158	0.134606	FALSE	TRUE	FALSE	12	24060075	0.0433266	-0.4297452373368785	0.667381	LongCOVID S case B control	12	24060075	0.0027	8.074074074074074	3.1e-16	Yengo2018bmi	TRUE	5e-08	TRUE	NA	NA	TRUE	Risk factor	BMI	FALSE	690495	NA	NA	NA	Diagnosis	Long COVID: S case, B control	997600	3018	994582	0.00302
rs10858334	G	C	G	C	0.0143	0.00444721	0.1415	0.113098	FALSE	TRUE	FALSE	9	137989785	0.0453426	0.09808017184722535	0.921869	LongCOVID S case B control	9	137989785	0.0026	5.5	2.7e-8	Yengo2018bmi	TRUE	5e-08	TRUE	NA	NA	TRUE	Risk factor	BMI	FALSE	690495	NA	NA	NA	Diagnosis	Long COVID: S case, B control	997600	3018	994582	0.00302
rs10867256	T	C	T	C	-0.0118	-0.0106215	0.553	0.577215	FALSE	FALSE	FALSE	9	81367391	0.0302889	-0.35067301882867985	0.725833	LongCOVID S case B control	9	81367391	0.0017	-6.9411764705882355	8.7e-12	Yengo2018bmi	TRUE	5e-08	TRUE	NA	NA	TRUE	Risk factor	BMI	FALSE	690495	NA	NA	NA	Diagnosis	Long COVID: S case, B control	997600	3018	994582	0.00302
rs10878946	T	C	T	C	-0.0141	0.0010378	0.714	0.691617	FALSE	FALSE	FALSE	12	69642315	0.0324786	0.03195334774282142	0.974509	LongCOVID S case B control	12	69642315	0.0019	-7.421052631578947	3.600000000000001e-13	Yengo2018bmi	TRUE	5e-08	TRUE	NA	NA	TRUE	Risk factor	BMI	FALSE	690495	NA	NA	NA	Diagnosis	Long COVID: S case, B control	997600	3018	994582	0.00302
rs10887578	C	G	C	G	0.0128	0.0114574	0.4896	0.491135	FALSE	TRUE	TRUE	10	88096047	0.0298708	-0.3835652208846097	0.7013	LongCOVID S case B control	10	88096047	0.0017	7.529411764705883	1.6e-13	Yengo2018bmi	FALSE	5e-08	TRUE	NA	NA	NA	Risk factor	BMI	FALSE	690495	NA	NA	NA	Diagnosis	Long COVID: S case, B control	997600	3018	994582	0.00302
rs10915840	A	G	A	G	-0.0118	-0.0250479	0.283	0.252732	FALSE	FALSE	FALSE	1	225668524	0.0338958	-0.7389676597100527	0.459927	LongCOVID S case B control	1	225668524	0.0019	-6.2105263157894735	1.3e-9	Yengo2018bmi	TRUE	5e-08	TRUE	NA	NA	TRUE	Risk factor	BMI	FALSE	690495	NA	NA	NA	Diagnosis	Long COVID: S case, B control	997600	3018	994582	0.00302
rs10920678	G	A	G	A	-0.0155	0.0328234	0.5709	0.527957	FALSE	FALSE	FALSE	1	190239907	0.0302069	1.0866192823493972	0.277206	LongCOVID S case B control	1	190239907	0.0016	-9.6875	1.5e-21	Yengo2018bmi	TRUE	5e-08	TRUE	NA	NA	TRUE	Risk factor	BMI	FALSE	690495	NA	NA	NA	Diagnosis	Long COVID: S case, B control	997600	3018	994582	0.00302
rs10938397	G	A	G	A	0.0324	-0.00664893	0.4317	0.446806	FALSE	FALSE	FALSE	4	45182527	0.0298762	-0.2225493871375878	0.823886	LongCOVID S case B control	4	45182527	0.0016	20.25	3.3999999999999986e-86	Yengo2018bmi	TRUE	5e-08	TRUE	NA	NA	TRUE	Risk factor	BMI	FALSE	690495	NA	NA	NA	Diagnosis	Long COVID: S case, B control	997600	3018	994582	0.00302
rs10942267	G	A	G	A	-0.0156	0.0163971	0.3088	0.27201	FALSE	FALSE	FALSE	5	80841914	0.032767	0.5004150517288737	0.616783	LongCOVID S case B control	5	80841914	0.0019	-8.21053	3.9e-17	Yengo2018bmi	TRUE	5e-08	TRUE	NA	NA	TRUE	Risk factor	BMI	FALSE	690495	NA	NA	NA	Diagnosis	Long COVID: S case, B control	997600	3018	994582	0.00302
rs10953740	G	A	G	A	-0.0153	-0.026999	0.5534	0.536327	FALSE	FALSE	FALSE	7	113460282	0.0308858	-0.8741557608998309	0.382033	LongCOVID S case B control	7	113460282	0.0017	-9	1e-18	Yengo2018bmi	TRUE	5e-08	TRUE	NA	NA	TRUE	Risk factor	BMI	FALSE	690495	NA	NA	NA	Diagnosis	Long COVID: S case, B control	997600	3018	994582	0.00302
rs10962550	C	G	C	G	0.0182	0.0372068	0.1801	0.179111	FALSE	TRUE	FALSE	9	16720329	0.0376463	0.9883255459367852	0.322994	LongCOVID S case B control	9	16720329	0.0022	8.272727272727273	6.2e-16	Yengo2018bmi	TRUE	5e-08	TRUE	NA	NA	TRUE	Risk factor	BMI	FALSE	690495	NA	NA	NA	Diagnosis	Long COVID: S case, B control	997600	3018	994582	0.00302
rs10968114	C	A	C	A	-0.0113	0.0411332	0.4681	0.485013	FALSE	FALSE	FALSE	9	27800007	0.0303985	1.3531325558826917	0.176014	LongCOVID S case B control	9	27800007	0.0017	-6.64706	6.100000000000001e-11	Yengo2018bmi	TRUE	5e-08	TRUE	NA	NA	TRUE	Risk factor	BMI	FALSE	690495	NA	NA	NA	Diagnosis	Long COVID: S case, B control	997600	3018	994582	0.00302
rs10971709	T	C	T	C	0.0132	0.051835	0.2062	0.199747	FALSE	FALSE	FALSE	9	33804813	0.0356513	1.4539441759487033	0.145962	LongCOVID S case B control	9	33804813	0.0021	6.2857142857142865	6.2e-10	Yengo2018bmi	TRUE	5e-08	TRUE	NA	NA	TRUE	Risk factor	BMI	FALSE	690495	NA	NA	NA	Diagnosis	Long COVID: S case, B control	997600	3018	994582	0.00302
rs10975933	G	C	G	C	-0.0122	0.0219961	0.3444	0.364122	FALSE	TRUE	FALSE	9	6954557	0.0310178	0.7091444267485122	0.478235	LongCOVID S case B control	9	6954557	0.0018	-6.77778	2.7e-11	Yengo2018bmi	TRUE	5e-08	TRUE	NA	NA	TRUE	Risk factor	BMI	FALSE	690495	NA	NA	NA	Diagnosis	Long COVID: S case, B control	997600	3018	994582	0.00302
rs10984756	G	C	G	C	0.0174	0.0963285	0.1048	0.0963871	FALSE	TRUE	FALSE	9	122651784	0.0502893	1.9154869922627675	0.0554305999999999	LongCOVID S case B control	9	122651784	0.0029	6	1.1e-9	Yengo2018bmi	TRUE	5e-08	TRUE	NA	NA	TRUE	Risk factor	BMI	FALSE	690495	NA	NA	NA	Diagnosis	Long COVID: S case, B control	997600	3018	994582	0.00302
rs11030618	T	C	T	C	0.011	0.0118941	0.5679	0.557742	FALSE	FALSE	FALSE	11	29243293	0.0300317	0.3960515055757749	0.692066	LongCOVID S case B control	11	29243293	0.0017	6.470588235294118	2.4e-10	Yengo2018bmi	TRUE	5e-08	TRUE	NA	NA	TRUE	Risk factor	BMI	FALSE	690495	NA	NA	NA	Diagnosis	Long COVID: S case, B control	997600	3018	994582	0.00302
rs11066188	A	G	A	G	-0.012	-0.064466	0.4181	0.390721	FALSE	FALSE	FALSE	12	112610714	0.0312461	-2.063169483551547	0.0390965	LongCOVID S case B control	12	112610714	0.0017	-7.058823529411765	8.100000000000002e-13	Yengo2018bmi	TRUE	5e-08	TRUE	NA	NA	TRUE	Risk factor	BMI	FALSE	690495	NA	NA	NA	Diagnosis	Long COVID: S case, B control	997600	3018	994582	0.00302
rs11084553	G	A	G	A	-0.021	-0.0457951	0.1518	0.14503	FALSE	FALSE	FALSE	19	31019780	0.0435406	-1.0517792588985913	0.2929010000000001	LongCOVID S case B control	19	31019780	0.0024	-8.75	1.8e-18	Yengo2018bmi	TRUE	5e-08	TRUE	NA	NA	TRUE	Risk factor	BMI	FALSE	690495	NA	NA	NA	Diagnosis	Long COVID: S case, B control	997600	3018	994582	0.00302
rs11105839	A	T	A	T	-0.0109	0.0495955	0.3799	0.367727	FALSE	TRUE	FALSE	12	91237920	0.0305166	1.6251974335279815	0.10412	LongCOVID S case B control	12	91237920	0.0017	-6.411764705882353	1.1e-10	Yengo2018bmi	TRUE	5e-08	TRUE	NA	NA	TRUE	Risk factor	BMI	FALSE	690495	NA	NA	NA	Diagnosis	Long COVID: S case, B control	997600	3018	994582	0.00302
rs11115176	C	T	C	T	-0.0121	0.00679367	0.2399	0.232849	FALSE	FALSE	FALSE	12	82465797	0.035447	0.19165712190030185	0.848011	LongCOVID S case B control	12	82465797	0.0019	-6.36842	2e-10	Yengo2018bmi	TRUE	5e-08	TRUE	NA	NA	TRUE	Risk factor	BMI	FALSE	690495	NA	NA	NA	Diagnosis	Long COVID: S case, B control	997600	3018	994582	0.00302
rs11118308	G	A	G	A	-0.0101	-0.00157635	0.4703	0.449175	FALSE	FALSE	FALSE	1	219633869	0.0298689	-0.05277562950091902	0.957911	LongCOVID S case B control	1	219633869	0.0016	-6.3125	4.8e-10	Yengo2018bmi	TRUE	5e-08	TRUE	NA	NA	TRUE	Risk factor	BMI	FALSE	690495	NA	NA	NA	Diagnosis	Long COVID: S case, B control	997600	3018	994582	0.00302
rs11129661	T	C	T	C	0.0124	-0.0220582	0.2112	0.202492	FALSE	FALSE	FALSE	3	35696026	0.0369219	-0.5974286263707989	0.550221	LongCOVID S case B control	3	35696026	0.0021	5.904761904761905	5.4e-9	Yengo2018bmi	TRUE	5e-08	TRUE	NA	NA	TRUE	Risk factor	BMI	FALSE	690495	NA	NA	NA	Diagnosis	Long COVID: S case, B control	997600	3018	994582	0.00302
rs11150911	C	A	C	A	-0.0133	-4.07999e-4	0.7191	0.707603	FALSE	FALSE	FALSE	18	73498528	0.0326887	-0.01248134676509007	0.990042	LongCOVID S case B control	18	73498528	0.0018	-7.38889	4.7e-13	Yengo2018bmi	TRUE	5e-08	TRUE	NA	NA	TRUE	Risk factor	BMI	FALSE	690495	NA	NA	NA	Diagnosis	Long COVID: S case, B control	997600	3018	994582	0.00302
rs11165643	T	C	T	C	0.0206	0.00945471	0.5828	0.595932	FALSE	FALSE	FALSE	1	96924097	0.0299023	0.3161867147343181	0.751861	LongCOVID S case B control	1	96924097	0.0017	12.11764705882353	1.4e-35	Yengo2018bmi	TRUE	5e-08	TRUE	NA	NA	TRUE	Risk factor	BMI	FALSE	690495	NA	NA	NA	Diagnosis	Long COVID: S case, B control	997600	3018	994582	0.00302
rs11170468	C	A	C	A	-0.0123	-0.013154	0.2326	0.216333	FALSE	FALSE	FALSE	12	39430048	0.0361188	-0.3641870715527648	0.715719	LongCOVID S case B control	12	39430048	0.0019	-6.47368	1.9e-10	Yengo2018bmi	TRUE	5e-08	TRUE	NA	NA	TRUE	Risk factor	BMI	FALSE	690495	NA	NA	NA	Diagnosis	Long COVID: S case, B control	997600	3018	994582	0.00302
rs11173522	A	C	A	C	0.0128	0.0284889	0.2078	0.203413	FALSE	FALSE	FALSE	12	60953472	0.0355557	0.8012470574338292	0.422988	LongCOVID S case B control	12	60953472	0.0021	6.095238095238096	1.1e-9	Yengo2018bmi	TRUE	5e-08	TRUE	NA	NA	TRUE	Risk factor	BMI	FALSE	690495	NA	NA	NA	Diagnosis	Long COVID: S case, B control	997600	3018	994582	0.00302
rs11185111	A	G	A	G	-0.0129	-0.0195758	0.3042	0.35326	FALSE	FALSE	FALSE	1	107962328	0.0324868	-0.6025770466774197	0.546791	LongCOVID S case B control	1	107962328	0.0019	-6.7894736842105265	7.7e-12	Yengo2018bmi	TRUE	5e-08	TRUE	NA	NA	TRUE	Risk factor	BMI	FALSE	690495	NA	NA	NA	Diagnosis	Long COVID: S case, B control	997600	3018	994582	0.00302
rs11251352	G	A	G	A	0.0109	0.0224143	0.5988	0.576251	FALSE	FALSE	FALSE	10	2585792	0.0301932	0.7423625187128228	0.457868	LongCOVID S case B control	10	2585792	0.0018	6.05556	7.000000000000001e-10	Yengo2018bmi	TRUE	5e-08	TRUE	NA	NA	TRUE	Risk factor	BMI	FALSE	690495	NA	NA	NA	Diagnosis	Long COVID: S case, B control	997600	3018	994582	0.00302
rs11496125	T	C	T	C	0.0169	0.0227169	0.4212	0.442811	FALSE	FALSE	FALSE	7	103417557	0.0299116	0.7594678987416253	0.447573	LongCOVID S case B control	7	103417557	0.0017	9.941176470588236	3e-22	Yengo2018bmi	TRUE	5e-08	TRUE	NA	NA	TRUE	Risk factor	BMI	FALSE	690495	NA	NA	NA	Diagnosis	Long COVID: S case, B control	997600	3018	994582	0.00302
rs11505821	T	A	T	A	0.0311	-0.0907749	0.0601	0.0617942	FALSE	TRUE	FALSE	7	76818677	0.0622876	-1.4573510618485863	0.145019	LongCOVID S case B control	7	76818677	0.0035	8.88571	2.7e-19	Yengo2018bmi	TRUE	5e-08	TRUE	NA	NA	TRUE	Risk factor	BMI	FALSE	690495	NA	NA	NA	Diagnosis	Long COVID: S case, B control	997600	3018	994582	0.00302
rs1150659	A	G	A	G	-0.0139	0.0358925	0.2254	0.227491	FALSE	FALSE	FALSE	6	26100023	0.0356434	1.006988671114428	0.31394	LongCOVID S case B control	6	26100023	0.0019	-7.31578947368421	3.8e-13	Yengo2018bmi	TRUE	5e-08	TRUE	NA	NA	TRUE	Risk factor	BMI	FALSE	690495	NA	NA	NA	Diagnosis	Long COVID: S case, B control	997600	3018	994582	0.00302
rs11538	G	A	G	A	0.0135	0.00816315	0.1805	0.183355	FALSE	FALSE	FALSE	22	18220831	0.0392494	0.20798152328443237	0.835244	LongCOVID S case B control	22	18220831	0.0023	5.86957	3.3e-9	Yengo2018bmi	TRUE	5e-08	TRUE	NA	NA	TRUE	Risk factor	BMI	FALSE	690495	NA	NA	NA	Diagnosis	Long COVID: S case, B control	997600	3018	994582	0.00302
rs11577094	T	C	T	C	0.0182	0.0144892	0.08109	0.0869611	FALSE	FALSE	FALSE	1	38026600	0.0567985	0.2550982860462864	0.798647	LongCOVID S case B control	1	38026600	0.003	6.066666666666666	6.9e-10	Yengo2018bmi	TRUE	5e-08	TRUE	NA	NA	TRUE	Risk factor	BMI	FALSE	690495	NA	NA	NA	Diagnosis	Long COVID: S case, B control	997600	3018	994582	0.00302
rs1158805	A	C	A	C	-0.0137	0.0644298	0.3766	0.413989	FALSE	FALSE	FALSE	18	40736590	0.0301745	2.1352400205471507	0.0327412	LongCOVID S case B control	18	40736590	0.0018	-7.611111111111112	1.2e-14	Yengo2018bmi	TRUE	5e-08	TRUE	NA	NA	TRUE	Risk factor	BMI	FALSE	690495	NA	NA	NA	Diagnosis	Long COVID: S case, B control	997600	3018	994582	0.00302
rs11609659	C	T	C	T	-0.0154	0.0127237	0.2371	0.248202	FALSE	FALSE	FALSE	12	108296260	0.0359348	0.35407738459654703	0.723281	LongCOVID S case B control	12	108296260	0.002	-7.7	2.2e-14	Yengo2018bmi	TRUE	5e-08	TRUE	NA	NA	TRUE	Risk factor	BMI	FALSE	690495	NA	NA	NA	Diagnosis	Long COVID: S case, B control	997600	3018	994582	0.00302
rs11611246	T	G	T	G	0.024	-0.0781792	0.21	0.214013	FALSE	FALSE	FALSE	12	939480	0.0359756	-2.173117335082667	0.0297712999999999	LongCOVID S case B control	12	939480	0.002	12	4.999999999999999e-32	Yengo2018bmi	TRUE	5e-08	TRUE	NA	NA	TRUE	Risk factor	BMI	FALSE	690495	NA	NA	NA	Diagnosis	Long COVID: S case, B control	997600	3018	994582	0.00302
rs11614340	C	T	C	T	0.0133	-0.0292949	0.3092	0.293473	FALSE	FALSE	FALSE	12	133426483	0.0327909	-0.8933850550000153	0.371652	LongCOVID S case B control	12	133426483	0.0019	7	8.499999999999999e-13	Yengo2018bmi	TRUE	5e-08	TRUE	NA	NA	TRUE	Risk factor	BMI	FALSE	690495	NA	NA	NA	Diagnosis	Long COVID: S case, B control	997600	3018	994582	0.00302
rs11615578	T	C	T	C	0.013	-0.0603811	0.2474	0.245239	FALSE	FALSE	FALSE	12	121714935	0.03597	-1.6786516541562413	0.0932201999999999	LongCOVID S case B control	12	121714935	0.002	6.5	8.099999999999999e-11	Yengo2018bmi	TRUE	5e-08	TRUE	NA	NA	TRUE	Risk factor	BMI	FALSE	690495	NA	NA	NA	Diagnosis	Long COVID: S case, B control	997600	3018	994582	0.00302
rs11656076	A	G	A	G	-0.0142	-0.0163511	0.2254	0.237592	FALSE	FALSE	FALSE	17	31464270	0.035854	-0.4560467451330396	0.648357	LongCOVID S case B control	17	31464270	0.0021	-6.761904761904763	5.6e-12	Yengo2018bmi	TRUE	5e-08	TRUE	NA	NA	TRUE	Risk factor	BMI	FALSE	690495	NA	NA	NA	Diagnosis	Long COVID: S case, B control	997600	3018	994582	0.00302
rs11672660	T	C	T	C	-0.034	-0.00199398	0.2049	0.224716	FALSE	FALSE	FALSE	19	46180184	0.0364173	-0.05475364730498965	0.956335	LongCOVID S case B control	19	46180184	0.0021	-16.190476190476193	1.6999999999999998e-60	Yengo2018bmi	TRUE	5e-08	TRUE	NA	NA	TRUE	Risk factor	BMI	FALSE	690495	NA	NA	NA	Diagnosis	Long COVID: S case, B control	997600	3018	994582	0.00302
rs11713193	A	G	A	G	0.0239	-0.0114245	0.5073	0.462252	FALSE	FALSE	FALSE	3	49924424	0.0300942	-0.3796246452804859	0.704223	LongCOVID S case B control	3	49924424	0.0017	14.058823529411766	2.3999999999999996e-44	Yengo2018bmi	TRUE	5e-08	TRUE	NA	NA	TRUE	Risk factor	BMI	FALSE	690495	NA	NA	NA	Diagnosis	Long COVID: S case, B control	997600	3018	994582	0.00302
rs11736228	T	A	T	A	-0.0139	-0.00196163	0.2587	0.240916	FALSE	TRUE	FALSE	4	147376805	0.0345908	-0.05670958752038114	0.954776	LongCOVID S case B control	4	147376805	0.002	-6.95	4.1e-12	Yengo2018bmi	TRUE	5e-08	TRUE	NA	NA	TRUE	Risk factor	BMI	FALSE	690495	NA	NA	NA	Diagnosis	Long COVID: S case, B control	997600	3018	994582	0.00302
rs11738695	A	C	A	C	0.0097	-0.0150872	0.586	0.584212	FALSE	FALSE	FALSE	5	108699161	0.0304288	-0.49581974971080034	0.620022	LongCOVID S case B control	5	108699161	0.0017	5.705882352941177	2e-8	Yengo2018bmi	TRUE	5e-08	TRUE	NA	NA	TRUE	Risk factor	BMI	FALSE	690495	NA	NA	NA	Diagnosis	Long COVID: S case, B control	997600	3018	994582	0.00302
rs11739877	T	C	T	C	0.0117	0.0252769	0.6118	0.583282	FALSE	FALSE	FALSE	5	105876806	0.0303675	0.8323668395488599	0.405202	LongCOVID S case B control	5	105876806	0.0018	6.5	6.6e-11	Yengo2018bmi	TRUE	5e-08	TRUE	NA	NA	TRUE	Risk factor	BMI	FALSE	690495	NA	NA	NA	Diagnosis	Long COVID: S case, B control	997600	3018	994582	0.00302
rs11773362	T	C	T	C	-0.0111	0.011638	0.3369	0.358524	FALSE	FALSE	FALSE	7	147668180	0.0307369	0.37863284846552514	0.704959	LongCOVID S case B control	7	147668180	0.0018	-6.166666666666667	1.5e-9	Yengo2018bmi	TRUE	5e-08	TRUE	NA	NA	TRUE	Risk factor	BMI	FALSE	690495	NA	NA	NA	Diagnosis	Long COVID: S case, B control	997600	3018	994582	0.00302
rs11781699	C	T	C	T	0.0132	-0.0407771	0.1896	0.225025	FALSE	FALSE	FALSE	8	118863061	0.0380451	-1.0718095102917329	0.283806	LongCOVID S case B control	8	118863061	0.0021	6.28571	3.1e-10	Yengo2018bmi	TRUE	5e-08	TRUE	NA	NA	TRUE	Risk factor	BMI	FALSE	690495	NA	NA	NA	Diagnosis	Long COVID: S case, B control	997600	3018	994582	0.00302
rs11856579	A	G	A	G	-0.0141	-0.0893111	0.2654	0.244656	FALSE	FALSE	FALSE	15	78012688	0.0349721	-2.5537814429216437	0.0106561	LongCOVID S case B control	15	78012688	0.002	-7.05	8e-13	Yengo2018bmi	TRUE	5e-08	TRUE	NA	NA	TRUE	Risk factor	BMI	FALSE	690495	NA	NA	NA	Diagnosis	Long COVID: S case, B control	997600	3018	994582	0.00302
rs1187352	C	T	C	T	0.0119	-0.0218379	0.6518	0.668298	FALSE	FALSE	FALSE	9	87293457	0.0317275	-0.6882956425813569	0.491266	LongCOVID S case B control	9	87293457	0.0018	6.61111	6e-11	Yengo2018bmi	TRUE	5e-08	TRUE	NA	NA	TRUE	Risk factor	BMI	FALSE	690495	NA	NA	NA	Diagnosis	Long COVID: S case, B control	997600	3018	994582	0.00302
rs1188017	T	C	T	C	-0.0142	-0.0103723	0.1954	0.201867	FALSE	FALSE	FALSE	11	63824364	0.039924	-0.25980112213205087	0.795016	LongCOVID S case B control	11	63824364	0.0021	-6.761904761904763	1.2e-11	Yengo2018bmi	TRUE	5e-08	TRUE	NA	NA	TRUE	Risk factor	BMI	FALSE	690495	NA	NA	NA	Diagnosis	Long COVID: S case, B control	997600	3018	994582	0.00302
rs11880870	G	A	G	A	-0.0189	0.0406443	0.4801	0.501675	FALSE	FALSE	FALSE	19	18830704	0.0300405	1.3529834723123784	0.1760609999999999	LongCOVID S case B control	19	18830704	0.0017	-11.1176	1.0000000000000001e-28	Yengo2018bmi	TRUE	5e-08	TRUE	NA	NA	TRUE	Risk factor	BMI	FALSE	690495	NA	NA	NA	Diagnosis	Long COVID: S case, B control	997600	3018	994582	0.00302
rs11889536	G	A	G	A	-0.0189	0.0440924	0.1493	0.106436	FALSE	FALSE	FALSE	2	220163543	0.0455971	0.9670000943042428	0.333544	LongCOVID S case B control	2	220163543	0.0024	-7.875	6.4e-15	Yengo2018bmi	TRUE	5e-08	TRUE	NA	NA	TRUE	Risk factor	BMI	FALSE	690495	NA	NA	NA	Diagnosis	Long COVID: S case, B control	997600	3018	994582	0.00302
rs11904898	A	G	A	G	-0.0121	0.00601289	0.2329	0.251238	FALSE	FALSE	FALSE	20	47423179	0.0358824	0.16757212449557443	0.86692	LongCOVID S case B control	20	47423179	0.0021	-5.761904761904762	3.7e-9	Yengo2018bmi	TRUE	5e-08	TRUE	NA	NA	TRUE	Risk factor	BMI	FALSE	690495	NA	NA	NA	Diagnosis	Long COVID: S case, B control	997600	3018	994582	0.00302
rs11945861	A	G	A	G	-0.0148	0.0231733	0.2369	0.233902	FALSE	FALSE	FALSE	4	65700865	0.0350502	0.6611460134321631	0.50852	LongCOVID S case B control	4	65700865	0.002	-7.4	5e-13	Yengo2018bmi	TRUE	5e-08	TRUE	NA	NA	TRUE	Risk factor	BMI	FALSE	690495	NA	NA	NA	Diagnosis	Long COVID: S case, B control	997600	3018	994582	0.00302
rs11951673	T	C	T	C	-0.0123	-0.0117531	0.3941	0.356024	FALSE	FALSE	FALSE	5	95861012	0.030506	-0.3852717498197076	0.700037	LongCOVID S case B control	5	95861012	0.0017	-7.23529411764706	1.1e-13	Yengo2018bmi	TRUE	5e-08	TRUE	NA	NA	TRUE	Risk factor	BMI	FALSE	690495	NA	NA	NA	Diagnosis	Long COVID: S case, B control	997600	3018	994582	0.00302
rs12033257	G	A	G	A	-0.0146	-0.00133558	0.3835	0.38394	FALSE	FALSE	FALSE	1	112318484	0.0424759	-0.03144324193248407	0.974916	LongCOVID S case B control	1	112318484	0.0018	-8.11111	2.4e-15	Yengo2018bmi	TRUE	5e-08	TRUE	NA	NA	TRUE	Risk factor	BMI	FALSE	690495	NA	NA	NA	Diagnosis	Long COVID: S case, B control	997600	3018	994582	0.00302
rs12041258	C	T	C	T	-0.0146	0.0649392	0.2287	0.23413	FALSE	FALSE	FALSE	1	195047936	0.0345974	1.8769965373120523	0.0605183	LongCOVID S case B control	1	195047936	0.002	-7.3	9.5e-13	Yengo2018bmi	TRUE	5e-08	TRUE	NA	NA	TRUE	Risk factor	BMI	FALSE	690495	NA	NA	NA	Diagnosis	Long COVID: S case, B control	997600	3018	994582	0.00302
rs12044597	G	A	G	A	0.0143	0.00855276	0.5029	0.512448	FALSE	FALSE	FALSE	1	1708801	0.0297772	0.2872251252636245	0.77394	LongCOVID S case B control	1	1708801	0.0016	8.9375	1.7e-18	Yengo2018bmi	TRUE	5e-08	TRUE	NA	NA	TRUE	Risk factor	BMI	FALSE	690495	NA	NA	NA	Diagnosis	Long COVID: S case, B control	997600	3018	994582	0.00302
rs12049202	T	C	T	C	0.024	-0.0575458	0.203	0.232264	FALSE	FALSE	FALSE	1	77967523	0.0372265	-1.5458289121996427	0.122146	LongCOVID S case B control	1	77967523	0.0022	10.909090909090908	1.0000000000000001e-28	Yengo2018bmi	TRUE	5e-08	TRUE	NA	NA	TRUE	Risk factor	BMI	FALSE	690495	NA	NA	NA	Diagnosis	Long COVID: S case, B control	997600	3018	994582	0.00302
rs12150665	C	T	C	T	-0.0162	-0.0440195	0.4058	0.392776	FALSE	FALSE	FALSE	17	34914787	0.0301354	-1.460723932650637	0.144091	LongCOVID S case B control	17	34914787	0.0017	-9.52941	1.6000000000000002e-22	Yengo2018bmi	TRUE	5e-08	TRUE	NA	NA	TRUE	Risk factor	BMI	FALSE	690495	NA	NA	NA	Diagnosis	Long COVID: S case, B control	997600	3018	994582	0.00302
rs1218822	A	G	A	G	0.0168	-0.0131667	0.6663	0.658629	FALSE	FALSE	FALSE	13	28011963	0.0312893	-0.42080519538628225	0.673897	LongCOVID S case B control	13	28011963	0.0017	9.882352941176473	1.9e-22	Yengo2018bmi	TRUE	5e-08	TRUE	NA	NA	TRUE	Risk factor	BMI	FALSE	690495	NA	NA	NA	Diagnosis	Long COVID: S case, B control	997600	3018	994582	0.00302
rs12299814	A	C	A	C	-0.0157	-0.0149362	0.2525	0.294471	FALSE	FALSE	FALSE	12	90216146	0.032805	-0.4553025453436976	0.648891	LongCOVID S case B control	12	90216146	0.002	-7.849999999999999	5.2e-15	Yengo2018bmi	TRUE	5e-08	TRUE	NA	NA	TRUE	Risk factor	BMI	FALSE	690495	NA	NA	NA	Diagnosis	Long COVID: S case, B control	997600	3018	994582	0.00302
rs12328930	C	T	C	T	0.0098	0.0105434	0.4235	0.399573	FALSE	FALSE	FALSE	2	175079125	0.0309769	0.3403633029773799	0.733583	LongCOVID S case B control	2	175079125	0.0017	5.76471	1.8e-8	Yengo2018bmi	TRUE	5e-08	TRUE	NA	NA	TRUE	Risk factor	BMI	FALSE	690495	NA	NA	NA	Diagnosis	Long COVID: S case, B control	997600	3018	994582	0.00302
rs12334877	A	G	A	G	-0.0144	0.0324244	0.198	0.212899	FALSE	FALSE	FALSE	8	67194171	0.0366995	0.8835106745323504	0.3769599999999999	LongCOVID S case B control	8	67194171	0.0022	-6.545454545454545	7.7e-11	Yengo2018bmi	TRUE	5e-08	TRUE	NA	NA	TRUE	Risk factor	BMI	FALSE	690495	NA	NA	NA	Diagnosis	Long COVID: S case, B control	997600	3018	994582	0.00302
rs12364470	G	T	G	T	0.0178	0.027693	0.1626	0.190373	FALSE	FALSE	FALSE	11	134601012	0.0409801	0.6757670186261137	0.499188	LongCOVID S case B control	11	134601012	0.0022	8.09091	1.1e-15	Yengo2018bmi	TRUE	5e-08	TRUE	NA	NA	TRUE	Risk factor	BMI	FALSE	690495	NA	NA	NA	Diagnosis	Long COVID: S case, B control	997600	3018	994582	0.00302
rs12369179	T	C	T	C	-0.0359	0.0166036	0.08782	0.0871151	FALSE	FALSE	FALSE	12	122963550	0.0544711	0.30481484677195797	0.760506	LongCOVID S case B control	12	122963550	0.0031	-11.580645161290324	2.4999999999999998e-31	Yengo2018bmi	TRUE	5e-08	TRUE	NA	NA	TRUE	Risk factor	BMI	FALSE	690495	NA	NA	NA	Diagnosis	Long COVID: S case, B control	997600	3018	994582	0.00302
rs12416812	A	G	A	G	0.0111	-0.0210236	0.5088	0.53078	FALSE	FALSE	FALSE	11	888632	0.0297668	-0.7062767915933187	0.480016	LongCOVID S case B control	11	888632	0.0016	6.9375	6.0999999999999995e-12	Yengo2018bmi	TRUE	5e-08	TRUE	NA	NA	TRUE	Risk factor	BMI	FALSE	690495	NA	NA	NA	Diagnosis	Long COVID: S case, B control	997600	3018	994582	0.00302
rs1241986	A	G	A	G	-0.0139	-0.0383458	0.8479	0.833227	FALSE	FALSE	FALSE	18	6873954	0.040302	-0.9514614659322118	0.34137	LongCOVID S case B control	18	6873954	0.0024	-5.791666666666667	1.1000000000000001e-8	Yengo2018bmi	TRUE	5e-08	TRUE	NA	NA	TRUE	Risk factor	BMI	FALSE	690495	NA	NA	NA	Diagnosis	Long COVID: S case, B control	997600	3018	994582	0.00302
rs12429545	A	G	A	G	0.0316	-0.0177909	0.1248	0.136117	FALSE	FALSE	FALSE	13	54102206	0.0424087	-0.4195106192833074	0.674843	LongCOVID S case B control	13	54102206	0.0025	12.64	9.6e-38	Yengo2018bmi	TRUE	5e-08	TRUE	NA	NA	TRUE	Risk factor	BMI	FALSE	690495	NA	NA	NA	Diagnosis	Long COVID: S case, B control	997600	3018	994582	0.00302
rs12448257	A	G	A	G	0.0184	-0.0130327	0.218	0.190056	FALSE	FALSE	FALSE	16	3599655	0.0368458	-0.3537092423017006	0.723558	LongCOVID S case B control	16	3599655	0.002	9.2	8.099999999999999e-20	Yengo2018bmi	TRUE	5e-08	TRUE	NA	NA	TRUE	Risk factor	BMI	FALSE	690495	NA	NA	NA	Diagnosis	Long COVID: S case, B control	997600	3018	994582	0.00302
rs12495178	C	T	C	T	-0.0184	-0.0729725	0.3614	0.390077	FALSE	FALSE	FALSE	3	85886077	0.0304479	-2.3966349074977256	0.0165464	LongCOVID S case B control	3	85886077	0.0017	-10.8235	7.600000000000001e-28	Yengo2018bmi	TRUE	5e-08	TRUE	NA	NA	TRUE	Risk factor	BMI	FALSE	690495	NA	NA	NA	Diagnosis	Long COVID: S case, B control	997600	3018	994582	0.00302
rs12527426	A	G	A	G	0.0135	0.0164988	0.2969	0.3075	FALSE	FALSE	FALSE	6	153392002	0.0320614	0.5146001110369479	0.606834	LongCOVID S case B control	6	153392002	0.0019	7.105263157894737	1.4e-12	Yengo2018bmi	TRUE	5e-08	TRUE	NA	NA	TRUE	Risk factor	BMI	FALSE	690495	NA	NA	NA	Diagnosis	Long COVID: S case, B control	997600	3018	994582	0.00302
rs12564992	G	A	G	A	0.0196	-0.0119202	0.1144	0.0976784	FALSE	FALSE	FALSE	1	174478100	0.0477439	-0.24966959129857427	0.802843	LongCOVID S case B control	1	174478100	0.0026	7.53846	5.3e-14	Yengo2018bmi	TRUE	5e-08	TRUE	NA	NA	TRUE	Risk factor	BMI	FALSE	690495	NA	NA	NA	Diagnosis	Long COVID: S case, B control	997600	3018	994582	0.00302
rs12593036	G	A	G	A	-0.0154	-0.0276341	0.2993	0.296449	FALSE	FALSE	FALSE	15	81058652	0.0323933	-0.8530807296570587	0.393615	LongCOVID S case B control	15	81058652	0.0019	-8.10526	3.7999999999999996e-16	Yengo2018bmi	TRUE	5e-08	TRUE	NA	NA	TRUE	Risk factor	BMI	FALSE	690495	NA	NA	NA	Diagnosis	Long COVID: S case, B control	997600	3018	994582	0.00302
rs12602912	T	C	T	C	0.0176	0.109202	0.2048	0.216422	FALSE	FALSE	FALSE	17	65870073	0.0359935	3.0339366830122105	0.0024137599999999	LongCOVID S case B control	17	65870073	0.0021	8.380952380952381	9.9e-18	Yengo2018bmi	TRUE	5e-08	TRUE	NA	NA	TRUE	Risk factor	BMI	FALSE	690495	NA	NA	NA	Diagnosis	Long COVID: S case, B control	997600	3018	994582	0.00302
rs1260326	C	T	C	T	0.0105	-0.0327962	0.5973	0.632218	FALSE	FALSE	FALSE	2	27730940	0.0315539	-1.0393707275487338	0.298633	LongCOVID S case B control	2	27730940	0.0017	6.17647	3.9e-10	Yengo2018bmi	TRUE	5e-08	TRUE	NA	NA	TRUE	Risk factor	BMI	FALSE	690495	NA	NA	NA	Diagnosis	Long COVID: S case, B control	997600	3018	994582	0.00302
rs12629015	G	A	G	A	-0.0135	-0.00169931	0.1852	0.207913	FALSE	FALSE	FALSE	3	119618053	0.037247	-0.04562273471688995	0.963611	LongCOVID S case B control	3	119618053	0.0023	-5.86957	2.0999999999999998e-9	Yengo2018bmi	TRUE	5e-08	TRUE	NA	NA	TRUE	Risk factor	BMI	FALSE	690495	NA	NA	NA	Diagnosis	Long COVID: S case, B control	997600	3018	994582	0.00302
rs12652212	G	A	G	A	0.0123	-0.0388092	0.4214	0.391393	FALSE	FALSE	FALSE	5	88808594	0.0301684	-1.2864189018973495	0.198297	LongCOVID S case B control	5	88808594	0.0017	7.23529	9.7e-14	Yengo2018bmi	TRUE	5e-08	TRUE	NA	NA	TRUE	Risk factor	BMI	FALSE	690495	NA	NA	NA	Diagnosis	Long COVID: S case, B control	997600	3018	994582	0.00302
rs1266874	G	A	G	A	0.014	0.00884532	0.3558	0.408179	FALSE	FALSE	FALSE	6	51779638	0.0312179	0.28334128817120946	0.776915	LongCOVID S case B control	6	51779638	0.0018	7.77778	9.8e-15	Yengo2018bmi	TRUE	5e-08	TRUE	NA	NA	TRUE	Risk factor	BMI	FALSE	690495	NA	NA	NA	Diagnosis	Long COVID: S case, B control	997600	3018	994582	0.00302
rs12675063	T	A	T	A	0.0156	0.00452032	0.1131	0.0947079	FALSE	TRUE	FALSE	8	132879047	0.0464485	0.09731896616682996	0.922473	LongCOVID S case B control	8	132879047	0.0026	6	1.3e-9	Yengo2018bmi	TRUE	5e-08	TRUE	NA	NA	TRUE	Risk factor	BMI	FALSE	690495	NA	NA	NA	Diagnosis	Long COVID: S case, B control	997600	3018	994582	0.00302
rs1268065	A	G	A	G	-0.0102	0.0296328	0.4794	0.47485	FALSE	FALSE	FALSE	6	126042783	0.0298815	0.9916771246423371	0.321354	LongCOVID S case B control	6	126042783	0.0017	-6.000000000000001	1e-9	Yengo2018bmi	TRUE	5e-08	TRUE	NA	NA	TRUE	Risk factor	BMI	FALSE	690495	NA	NA	NA	Diagnosis	Long COVID: S case, B control	997600	3018	994582	0.00302
rs12680842	G	A	G	A	-0.0133	-0.0242148	0.3205	0.363929	FALSE	FALSE	FALSE	8	95582606	0.0311496	-0.7773711379921412	0.436941	LongCOVID S case B control	8	95582606	0.0018	-7.38889	4.4e-14	Yengo2018bmi	TRUE	5e-08	TRUE	NA	NA	TRUE	Risk factor	BMI	FALSE	690495	NA	NA	NA	Diagnosis	Long COVID: S case, B control	997600	3018	994582	0.00302
rs12718572	T	C	T	C	-0.0117	0.0335829	0.4024	0.36626	FALSE	FALSE	FALSE	7	50573325	0.0305295	1.1000147398417923	0.271325	LongCOVID S case B control	7	50573325	0.0018	-6.5	3e-11	Yengo2018bmi	TRUE	5e-08	TRUE	NA	NA	TRUE	Risk factor	BMI	FALSE	690495	NA	NA	NA	Diagnosis	Long COVID: S case, B control	997600	3018	994582	0.00302
rs12762034	C	T	C	T	0.024	0.0742156	0.07583	0.0852505	FALSE	FALSE	FALSE	10	33969931	0.0540981	1.371870731134735	0.170103	LongCOVID S case B control	10	33969931	0.0032	7.5	7.299999999999999e-14	Yengo2018bmi	TRUE	5e-08	TRUE	NA	NA	TRUE	Risk factor	BMI	FALSE	690495	NA	NA	NA	Diagnosis	Long COVID: S case, B control	997600	3018	994582	0.00302
rs12779328	T	C	T	C	0.0105	0.00794847	0.2833	0.253222	FALSE	FALSE	FALSE	10	12943973	0.0340619	0.233353688431943	0.815487	LongCOVID S case B control	10	12943973	0.0019	5.526315789473685	4.5e-8	Yengo2018bmi	TRUE	5e-08	TRUE	NA	NA	TRUE	Risk factor	BMI	FALSE	690495	NA	NA	NA	Diagnosis	Long COVID: S case, B control	997600	3018	994582	0.00302
rs12881629	G	A	G	A	0.0212	0.0372342	0.07946	0.0802674	FALSE	FALSE	FALSE	14	101146413	0.0562991	0.6613640360147853	0.508379	LongCOVID S case B control	14	101146413	0.0033	6.42424	1e-10	Yengo2018bmi	TRUE	5e-08	TRUE	NA	NA	TRUE	Risk factor	BMI	FALSE	690495	NA	NA	NA	Diagnosis	Long COVID: S case, B control	997600	3018	994582	0.00302
rs12888545	G	A	G	A	0.0136	0.00211543	0.2519	0.246516	FALSE	FALSE	FALSE	14	88308044	0.0352114	0.06007798610677225	0.952094	LongCOVID S case B control	14	88308044	0.002	6.8	9.1e-12	Yengo2018bmi	TRUE	5e-08	TRUE	NA	NA	TRUE	Risk factor	BMI	FALSE	690495	NA	NA	NA	Diagnosis	Long COVID: S case, B control	997600	3018	994582	0.00302
rs12905439	G	C	G	C	-0.0118	0.0517644	0.3393	0.349769	FALSE	TRUE	FALSE	15	99521883	0.0325567	1.5899768711202302	0.11184	LongCOVID S case B control	15	99521883	0.0018	-6.55556	1.3999999999999998e-10	Yengo2018bmi	TRUE	5e-08	TRUE	NA	NA	TRUE	Risk factor	BMI	FALSE	690495	NA	NA	NA	Diagnosis	Long COVID: S case, B control	997600	3018	994582	0.00302
rs12922346	C	G	C	G	0.0136	-0.0121847	0.2657	0.241176	FALSE	TRUE	FALSE	16	82438337	0.0340654	-0.3576855108115566	0.720579	LongCOVID S case B control	16	82438337	0.002	6.8	1e-11	Yengo2018bmi	TRUE	5e-08	TRUE	NA	NA	TRUE	Risk factor	BMI	FALSE	690495	NA	NA	NA	Diagnosis	Long COVID: S case, B control	997600	3018	994582	0.00302
rs12933482	G	A	G	A	0.0186	-0.0705035	0.1048	0.0877514	FALSE	FALSE	FALSE	16	72189604	0.0505276	-1.3953463057813946	0.1629119999999999	LongCOVID S case B control	16	72189604	0.0028	6.64286	4.9e-11	Yengo2018bmi	TRUE	5e-08	TRUE	NA	NA	TRUE	Risk factor	BMI	FALSE	690495	NA	NA	NA	Diagnosis	Long COVID: S case, B control	997600	3018	994582	0.00302
rs12936083	G	A	G	A	0.0139	-0.00918091	0.3267	0.359758	FALSE	FALSE	FALSE	17	4801887	0.0313125	-0.2932027145708583	0.769367	LongCOVID S case B control	17	4801887	0.0019	7.31579	4.1e-13	Yengo2018bmi	TRUE	5e-08	TRUE	NA	NA	TRUE	Risk factor	BMI	FALSE	690495	NA	NA	NA	Diagnosis	Long COVID: S case, B control	997600	3018	994582	0.00302
rs12939549	G	A	G	A	-0.018	-0.0538349	0.4335	0.405736	FALSE	FALSE	FALSE	17	78611724	0.0300519	-1.7913975489070575	0.0732295999999999	LongCOVID S case B control	17	78611724	0.0016	-11.25	2.7000000000000003e-28	Yengo2018bmi	TRUE	5e-08	TRUE	NA	NA	TRUE	Risk factor	BMI	FALSE	690495	NA	NA	NA	Diagnosis	Long COVID: S case, B control	997600	3018	994582	0.00302
rs1296328	C	A	C	A	-0.0179	0.039941	0.5657	0.523233	FALSE	FALSE	FALSE	4	137083193	0.0303893	1.3143112871964802	0.188742	LongCOVID S case B control	4	137083193	0.0018	-9.94444	4.899999999999999e-24	Yengo2018bmi	TRUE	5e-08	TRUE	NA	NA	TRUE	Risk factor	BMI	FALSE	690495	NA	NA	NA	Diagnosis	Long COVID: S case, B control	997600	3018	994582	0.00302
rs12964689	G	A	G	A	-0.0203	-0.0376432	0.4824	0.494149	FALSE	FALSE	FALSE	18	21116998	0.0299755	-1.2557989024369902	0.2091899999999999	LongCOVID S case B control	18	21116998	0.0017	-11.9412	5.099999999999999e-32	Yengo2018bmi	TRUE	5e-08	TRUE	NA	NA	TRUE	Risk factor	BMI	FALSE	690495	NA	NA	NA	Diagnosis	Long COVID: S case, B control	997600	3018	994582	0.00302
rs12981256	A	G	A	G	0.0142	0.00504666	0.5325	0.494815	FALSE	FALSE	FALSE	19	1865901	0.0307304	0.16422370030979094	0.869555	LongCOVID S case B control	19	1865901	0.0018	7.888888888888889	1.1e-15	Yengo2018bmi	TRUE	5e-08	TRUE	NA	NA	TRUE	Risk factor	BMI	FALSE	690495	NA	NA	NA	Diagnosis	Long COVID: S case, B control	997600	3018	994582	0.00302
rs12987009	T	A	T	A	0.011	0.0126194	0.4386	0.456943	FALSE	TRUE	TRUE	2	219658170	0.0312368	0.4039914459867848	0.686219	LongCOVID S case B control	2	219658170	0.0017	6.47059	2.4e-10	Yengo2018bmi	FALSE	5e-08	TRUE	NA	NA	NA	Risk factor	BMI	FALSE	690495	NA	NA	NA	Diagnosis	Long COVID: S case, B control	997600	3018	994582	0.00302
rs13021737	G	A	G	A	0.0574	0.016238	0.8319	0.833624	FALSE	FALSE	FALSE	2	632348	0.039896	0.40700822137557646	0.684002	LongCOVID S case B control	2	632348	0.0021	27.3333	7.499999999999997e-157	Yengo2018bmi	TRUE	5e-08	TRUE	NA	NA	TRUE	Risk factor	BMI	FALSE	690495	NA	NA	NA	Diagnosis	Long COVID: S case, B control	997600	3018	994582	0.00302
rs1304070	A	G	A	G	0.0126	0.0129023	0.7615	0.747161	FALSE	FALSE	FALSE	13	65479449	0.0342917	0.376251396110429	0.706729	LongCOVID S case B control	13	65479449	0.002	6.3	3.7000000000000007e-10	Yengo2018bmi	TRUE	5e-08	TRUE	NA	NA	TRUE	Risk factor	BMI	FALSE	690495	NA	NA	NA	Diagnosis	Long COVID: S case, B control	997600	3018	994582	0.00302
rs13047416	G	C	G	C	-0.0154	-0.0416242	0.3769	0.423384	FALSE	TRUE	TRUE	21	40309436	0.0306603	-1.357592717618549	0.174594	LongCOVID S case B control	21	40309436	0.0018	-8.55556	2.2e-17	Yengo2018bmi	FALSE	5e-08	TRUE	NA	NA	NA	Risk factor	BMI	FALSE	690495	NA	NA	NA	Diagnosis	Long COVID: S case, B control	997600	3018	994582	0.00302
rs13069244	A	G	A	G	0.0187	0.00748169	0.07747	0.0611716	FALSE	FALSE	FALSE	3	180441172	0.0605733	0.123514650844514	0.901699	LongCOVID S case B control	3	180441172	0.0032	5.84375	3e-9	Yengo2018bmi	TRUE	5e-08	TRUE	NA	NA	TRUE	Risk factor	BMI	FALSE	690495	NA	NA	NA	Diagnosis	Long COVID: S case, B control	997600	3018	994582	0.00302
rs13107325	T	C	T	C	0.047	-0.0404534	0.07373	0.045653	FALSE	FALSE	FALSE	4	103188709	0.0654106	-0.618453278214846	0.536276	LongCOVID S case B control	4	103188709	0.0032	14.6875	1.0999999999999999e-47	Yengo2018bmi	TRUE	5e-08	TRUE	NA	NA	TRUE	Risk factor	BMI	FALSE	690495	NA	NA	NA	Diagnosis	Long COVID: S case, B control	997600	3018	994582	0.00302
rs13110266	A	G	A	G	-0.0117	-0.0276607	0.4065	0.413217	FALSE	FALSE	FALSE	4	162129844	0.0303053	-0.912734736168261	0.361382	LongCOVID S case B control	4	162129844	0.0017	-6.882352941176471	1.9e-12	Yengo2018bmi	TRUE	5e-08	TRUE	NA	NA	TRUE	Risk factor	BMI	FALSE	690495	NA	NA	NA	Diagnosis	Long COVID: S case, B control	997600	3018	994582	0.00302
rs13147390	C	T	C	T	0.0103	-0.037232	0.3569	0.33741	FALSE	FALSE	FALSE	4	80712000	0.0309431	-1.2032407871221693	0.2288829999999999	LongCOVID S case B control	4	80712000	0.0018	5.72222	1e-8	Yengo2018bmi	TRUE	5e-08	TRUE	NA	NA	TRUE	Risk factor	BMI	FALSE	690495	NA	NA	NA	Diagnosis	Long COVID: S case, B control	997600	3018	994582	0.00302
rs13174863	G	A	G	A	0.0192	-0.0252985	0.1548	0.148393	FALSE	FALSE	FALSE	5	139080745	0.0431169	-0.5867420895286999	0.557376	LongCOVID S case B control	5	139080745	0.0023	8.34783	2.9e-16	Yengo2018bmi	TRUE	5e-08	TRUE	NA	NA	TRUE	Risk factor	BMI	FALSE	690495	NA	NA	NA	Diagnosis	Long COVID: S case, B control	997600	3018	994582	0.00302
rs13184896	T	G	T	G	-0.0133	-0.0183957	0.4346	0.435571	FALSE	FALSE	FALSE	5	122734005	0.0297352	-0.6186506228308537	0.536146	LongCOVID S case B control	5	122734005	0.0016	-8.3125	3.3e-16	Yengo2018bmi	TRUE	5e-08	TRUE	NA	NA	TRUE	Risk factor	BMI	FALSE	690495	NA	NA	NA	Diagnosis	Long COVID: S case, B control	997600	3018	994582	0.00302
rs13191362	G	A	G	A	-0.0236	0.0117133	0.1198	0.0984496	FALSE	FALSE	FALSE	6	163033350	0.0480718	0.24366260468715545	0.807492	LongCOVID S case B control	6	163033350	0.0025	-9.44	5.899999999999999e-21	Yengo2018bmi	TRUE	5e-08	TRUE	NA	NA	TRUE	Risk factor	BMI	FALSE	690495	NA	NA	NA	Diagnosis	Long COVID: S case, B control	997600	3018	994582	0.00302
rs1320903	A	G	A	G	0.0216	-0.0597663	0.3174	0.305882	FALSE	FALSE	FALSE	3	131758077	0.0325833	-1.8342617230298957	0.0666156	LongCOVID S case B control	3	131758077	0.0018	12.000000000000002	9.199999999999999e-32	Yengo2018bmi	TRUE	5e-08	TRUE	NA	NA	TRUE	Risk factor	BMI	FALSE	690495	NA	NA	NA	Diagnosis	Long COVID: S case, B control	997600	3018	994582	0.00302
rs13240600	G	A	G	A	-0.0204	-0.0290031	0.1552	0.156471	FALSE	FALSE	FALSE	7	99064466	0.0421005	-0.6889015569886343	0.4908849999999999	LongCOVID S case B control	7	99064466	0.0024	-8.5	3.4999999999999996e-17	Yengo2018bmi	TRUE	5e-08	TRUE	NA	NA	TRUE	Risk factor	BMI	FALSE	690495	NA	NA	NA	Diagnosis	Long COVID: S case, B control	997600	3018	994582	0.00302
rs13250058	T	G	T	G	0.0112	-0.0498045	0.6771	0.676884	FALSE	FALSE	FALSE	8	112270826	0.0318903	-1.5617444802965164	0.118348	LongCOVID S case B control	8	112270826	0.0018	6.222222222222222	2.9e-10	Yengo2018bmi	TRUE	5e-08	TRUE	NA	NA	TRUE	Risk factor	BMI	FALSE	690495	NA	NA	NA	Diagnosis	Long COVID: S case, B control	997600	3018	994582	0.00302
rs13263601	C	A	C	A	0.0154	-0.024332	0.3478	0.308989	FALSE	FALSE	FALSE	8	14095900	0.0321134	-0.7576899362882784	0.448636	LongCOVID S case B control	8	14095900	0.0018	8.55556	2.2e-17	Yengo2018bmi	TRUE	5e-08	TRUE	NA	NA	TRUE	Risk factor	BMI	FALSE	690495	NA	NA	NA	Diagnosis	Long COVID: S case, B control	997600	3018	994582	0.00302
rs1327259	G	A	G	A	-0.0155	0.00745295	0.3872	0.419923	FALSE	FALSE	FALSE	6	51177811	0.0306859	0.24287865110686016	0.808099	LongCOVID S case B control	6	51177811	0.0018	-8.61111	1.7e-18	Yengo2018bmi	TRUE	5e-08	TRUE	NA	NA	TRUE	Risk factor	BMI	FALSE	690495	NA	NA	NA	Diagnosis	Long COVID: S case, B control	997600	3018	994582	0.00302
rs13287131	C	T	C	T	0.0123	0.01531	0.2491	0.268349	FALSE	FALSE	FALSE	9	92119579	0.0347973	0.43997666485618137	0.659955	LongCOVID S case B control	9	92119579	0.002	6.15	6.8e-10	Yengo2018bmi	TRUE	5e-08	TRUE	NA	NA	TRUE	Risk factor	BMI	FALSE	690495	NA	NA	NA	Diagnosis	Long COVID: S case, B control	997600	3018	994582	0.00302
rs13288178	G	A	G	A	-0.014	-0.016758	0.3594	0.336589	FALSE	FALSE	FALSE	9	37107799	0.0313546	-0.5344670319506547	0.593018	LongCOVID S case B control	9	37107799	0.0018	-7.77778	2.7e-15	Yengo2018bmi	TRUE	5e-08	TRUE	NA	NA	TRUE	Risk factor	BMI	FALSE	690495	NA	NA	NA	Diagnosis	Long COVID: S case, B control	997600	3018	994582	0.00302
rs1330052	G	C	G	C	0.0132	-0.0319581	0.3504	0.391123	FALSE	TRUE	FALSE	13	86536006	0.0314018	-1.0177155449687598	0.308813	LongCOVID S case B control	13	86536006	0.0018	7.33333	1.5e-13	Yengo2018bmi	TRUE	5e-08	TRUE	NA	NA	TRUE	Risk factor	BMI	FALSE	690495	NA	NA	NA	Diagnosis	Long COVID: S case, B control	997600	3018	994582	0.00302
rs13329567	T	C	T	C	-0.0293	-0.0619532	0.2308	0.19932	FALSE	FALSE	FALSE	15	68104367	0.0357132	-1.7347423361670196	0.0827860999999999	LongCOVID S case B control	15	68104367	0.002	-14.65	9.999999999999999e-51	Yengo2018bmi	TRUE	5e-08	TRUE	NA	NA	TRUE	Risk factor	BMI	FALSE	690495	NA	NA	NA	Diagnosis	Long COVID: S case, B control	997600	3018	994582	0.00302
rs1365466	T	C	T	C	-0.0137	0.0185641	0.7406	0.767785	FALSE	FALSE	FALSE	18	36182440	0.0340074	0.5458841311008781	0.585145	LongCOVID S case B control	18	36182440	0.0019	-7.2105263157894735	3.3e-13	Yengo2018bmi	TRUE	5e-08	TRUE	NA	NA	TRUE	Risk factor	BMI	FALSE	690495	NA	NA	NA	Diagnosis	Long COVID: S case, B control	997600	3018	994582	0.00302
rs1371108	A	C	A	C	0.0119	0.0416296	0.3247	0.308416	FALSE	FALSE	FALSE	2	81816251	0.0433134	0.9611251945125528	0.33649	LongCOVID S case B control	2	81816251	0.0018	6.611111111111112	9e-11	Yengo2018bmi	TRUE	5e-08	TRUE	NA	NA	TRUE	Risk factor	BMI	FALSE	690495	NA	NA	NA	Diagnosis	Long COVID: S case, B control	997600	3018	994582	0.00302
rs1372177	C	G	C	G	-0.0098	-0.00693785	0.5194	0.543814	FALSE	TRUE	TRUE	13	79571869	0.0300671	0.23074556575126964	0.817513	LongCOVID S case B control	13	79571869	0.0017	-5.764705882352941	1.4e-8	Yengo2018bmi	FALSE	5e-08	TRUE	NA	NA	NA	Risk factor	BMI	FALSE	690495	NA	NA	NA	Diagnosis	Long COVID: S case, B control	997600	3018	994582	0.00302
rs138289	T	A	T	A	-0.0103	0.0467229	0.4829	0.426232	FALSE	TRUE	TRUE	22	32182708	0.030205	1.5468597914252606	0.1218969999999999	LongCOVID S case B control	22	32182708	0.0017	-6.05882	3.3e-9	Yengo2018bmi	FALSE	5e-08	TRUE	NA	NA	NA	Risk factor	BMI	FALSE	690495	NA	NA	NA	Diagnosis	Long COVID: S case, B control	997600	3018	994582	0.00302
rs1399471	G	C	G	C	0.0131	0.0688931	0.7392	0.739894	FALSE	TRUE	FALSE	12	19312221	0.0327864	2.101270648805602	0.0356172	LongCOVID S case B control	12	19312221	0.002	6.55	2.7e-11	Yengo2018bmi	TRUE	5e-08	TRUE	NA	NA	TRUE	Risk factor	BMI	FALSE	690495	NA	NA	NA	Diagnosis	Long COVID: S case, B control	997600	3018	994582	0.00302
rs1409818	T	C	T	C	0.0201	-0.0854813	0.1156	0.0879697	FALSE	FALSE	FALSE	20	21381121	0.0473826	-1.804065205370748	0.0712208999999999	LongCOVID S case B control	20	21381121	0.0029	6.931034482758621	2.5000000000000007e-12	Yengo2018bmi	TRUE	5e-08	TRUE	NA	NA	TRUE	Risk factor	BMI	FALSE	690495	NA	NA	NA	Diagnosis	Long COVID: S case, B control	997600	3018	994582	0.00302
rs1412235	C	G	C	G	0.0246	-0.0196001	0.3175	0.344308	FALSE	TRUE	FALSE	9	28410996	0.0322505	-0.6077456163470333	0.5433550000000001	LongCOVID S case B control	9	28410996	0.0017	14.47058823529412	5.999999999999999e-45	Yengo2018bmi	TRUE	5e-08	TRUE	NA	NA	TRUE	Risk factor	BMI	FALSE	690495	NA	NA	NA	Diagnosis	Long COVID: S case, B control	997600	3018	994582	0.00302
rs1421334	C	A	C	A	-0.0125	3.94985e-5	0.5431	0.566824	FALSE	FALSE	FALSE	8	30865733	0.0303254	0.00130248900261826	0.998961	LongCOVID S case B control	8	30865733	0.0018	-6.94444	1e-12	Yengo2018bmi	TRUE	5e-08	TRUE	NA	NA	TRUE	Risk factor	BMI	FALSE	690495	NA	NA	NA	Diagnosis	Long COVID: S case, B control	997600	3018	994582	0.00302
rs1431659	G	A	G	A	-0.0196	0.0100311	0.7344	0.744432	FALSE	FALSE	FALSE	8	73439070	0.0342612	0.29278308990928514	0.769688	LongCOVID S case B control	8	73439070	0.0019	-10.3158	5.9999999999999984e-24	Yengo2018bmi	TRUE	5e-08	TRUE	NA	NA	TRUE	Risk factor	BMI	FALSE	690495	NA	NA	NA	Diagnosis	Long COVID: S case, B control	997600	3018	994582	0.00302
rs1436344	C	G	C	G	0.0141	0.00676629	0.5922	0.600253	FALSE	TRUE	FALSE	3	104606144	0.0301146	0.22468470442908092	0.822224	LongCOVID S case B control	3	104606144	0.0017	8.294117647058824	4.0999999999999996e-16	Yengo2018bmi	TRUE	5e-08	TRUE	NA	NA	TRUE	Risk factor	BMI	FALSE	690495	NA	NA	NA	Diagnosis	Long COVID: S case, B control	997600	3018	994582	0.00302
rs1445652	A	G	A	G	0.0123	0.00841127	0.1855	0.168124	FALSE	FALSE	FALSE	2	155668460	0.0388888	0.21629029437781572	0.828762	LongCOVID S case B control	2	155668460	0.0022	5.590909090909091	4.3e-8	Yengo2018bmi	TRUE	5e-08	TRUE	NA	NA	TRUE	Risk factor	BMI	FALSE	690495	NA	NA	NA	Diagnosis	Long COVID: S case, B control	997600	3018	994582	0.00302
rs1452075	T	C	T	C	0.0141	0.0317401	0.7277	0.723018	FALSE	FALSE	FALSE	3	62481063	0.0329285	0.9639096831012648	0.33509100000000003	LongCOVID S case B control	3	62481063	0.0018	7.833333333333333	1.3e-14	Yengo2018bmi	TRUE	5e-08	TRUE	NA	NA	TRUE	Risk factor	BMI	FALSE	690495	NA	NA	NA	Diagnosis	Long COVID: S case, B control	997600	3018	994582	0.00302
rs1454687	G	C	G	C	-0.0202	0.00310007	0.5227	0.536657	FALSE	TRUE	TRUE	3	94038085	0.0297419	0.10423241285862704	0.916985	LongCOVID S case B control	3	94038085	0.0017	-11.8824	5.2e-32	Yengo2018bmi	FALSE	5e-08	TRUE	NA	NA	NA	Risk factor	BMI	FALSE	690495	NA	NA	NA	Diagnosis	Long COVID: S case, B control	997600	3018	994582	0.00302
rs1465900	C	A	C	A	-0.0125	-0.020266	0.2188	0.213564	FALSE	FALSE	FALSE	11	76473138	0.0353957	-0.5725554233988874	0.566946	LongCOVID S case B control	11	76473138	0.002	-6.25	4.8e-10	Yengo2018bmi	TRUE	5e-08	TRUE	NA	NA	TRUE	Risk factor	BMI	FALSE	690495	NA	NA	NA	Diagnosis	Long COVID: S case, B control	997600	3018	994582	0.00302
rs1477199	G	A	G	A	0.0228	0.016204	0.1451	0.125639	FALSE	FALSE	FALSE	16	53712135	0.0439229	0.36891917428038673	0.712187	LongCOVID S case B control	16	53712135	0.0024	9.5	9.4e-22	Yengo2018bmi	TRUE	5e-08	TRUE	NA	NA	TRUE	Risk factor	BMI	FALSE	690495	NA	NA	NA	Diagnosis	Long COVID: S case, B control	997600	3018	994582	0.00302
rs1477887	G	A	G	A	0.0138	0.0318506	0.5433	0.481249	FALSE	FALSE	FALSE	4	18514827	0.0296487	1.0742663253363554	0.282702	LongCOVID S case B control	4	18514827	0.0017	8.11765	2e-15	Yengo2018bmi	TRUE	5e-08	TRUE	NA	NA	TRUE	Risk factor	BMI	FALSE	690495	NA	NA	NA	Diagnosis	Long COVID: S case, B control	997600	3018	994582	0.00302
rs1492767	T	C	T	C	0.0094	0.0408874	0.4957	0.470848	FALSE	FALSE	FALSE	4	55221467	0.0298015	1.3719913427176482	0.170067	LongCOVID S case B control	4	55221467	0.0016	5.875	1e-8	Yengo2018bmi	TRUE	5e-08	TRUE	NA	NA	TRUE	Risk factor	BMI	FALSE	690495	NA	NA	NA	Diagnosis	Long COVID: S case, B control	997600	3018	994582	0.00302
rs1503526	C	T	C	T	0.014	0.0242766	0.4838	0.522502	FALSE	FALSE	FALSE	5	63020706	0.0296674	0.8182921321045996	0.413191	LongCOVID S case B control	5	63020706	0.0017	8.2352900000000009	5.5e-17	Yengo2018bmi	TRUE	5e-08	TRUE	NA	NA	TRUE	Risk factor	BMI	FALSE	690495	NA	NA	NA	Diagnosis	Long COVID: S case, B control	997600	3018	994582	0.00302
rs1521527	C	G	C	G	-0.0121	0.0126262	0.5324	0.548162	FALSE	TRUE	TRUE	2	165427825	0.0311496	0.4053406785319876	0.685227	LongCOVID S case B control	2	165427825	0.0017	-7.11764705882353	3.1e-12	Yengo2018bmi	FALSE	5e-08	TRUE	NA	NA	NA	Risk factor	BMI	FALSE	690495	NA	NA	NA	Diagnosis	Long COVID: S case, B control	997600	3018	994582	0.00302
rs1522569	G	T	G	T	-0.0164	-0.0453362	0.1819	0.140368	FALSE	FALSE	FALSE	4	171632637	0.0412315	-1.0995525265876818	0.271526	LongCOVID S case B control	4	171632637	0.0022	-7.45455	2.9e-13	Yengo2018bmi	TRUE	5e-08	TRUE	NA	NA	TRUE	Risk factor	BMI	FALSE	690495	NA	NA	NA	Diagnosis	Long COVID: S case, B control	997600	3018	994582	0.00302
rs1528435	T	C	T	C	0.0164	-0.0364826	0.6331	0.629867	FALSE	FALSE	FALSE	2	181550962	0.0313126	-1.1651092531441016	0.2439749999999999	LongCOVID S case B control	2	181550962	0.0017	9.647058823529411	9.1e-23	Yengo2018bmi	TRUE	5e-08	TRUE	NA	NA	TRUE	Risk factor	BMI	FALSE	690495	NA	NA	NA	Diagnosis	Long COVID: S case, B control	997600	3018	994582	0.00302
rs1535660	C	T	C	T	-0.0147	0.00176283	0.8554	0.875044	FALSE	FALSE	FALSE	9	10371073	0.043666	0.04037076901937433	0.967797	LongCOVID S case B control	9	10371073	0.0025	-5.88	5.2e-9	Yengo2018bmi	TRUE	5e-08	TRUE	NA	NA	TRUE	Risk factor	BMI	FALSE	690495	NA	NA	NA	Diagnosis	Long COVID: S case, B control	997600	3018	994582	0.00302
rs156201	C	G	C	G	0.0123	-0.0398988	0.7606	0.698114	FALSE	TRUE	FALSE	6	104847441	0.0334126	-1.1941243722428063	0.232429	LongCOVID S case B control	6	104847441	0.002	6.15	5.8e-10	Yengo2018bmi	TRUE	5e-08	TRUE	NA	NA	TRUE	Risk factor	BMI	FALSE	690495	NA	NA	NA	Diagnosis	Long COVID: S case, B control	997600	3018	994582	0.00302
rs1579557	T	C	T	C	0.0213	-0.00161361	0.2998	0.309519	FALSE	FALSE	FALSE	6	40371918	0.0330862	-0.04876987988950075	0.961103	LongCOVID S case B control	6	40371918	0.0019	11.210526315789473	1.1e-29	Yengo2018bmi	TRUE	5e-08	TRUE	NA	NA	TRUE	Risk factor	BMI	FALSE	690495	NA	NA	NA	Diagnosis	Long COVID: S case, B control	997600	3018	994582	0.00302
rs1583123	C	A	C	A	-0.0108	0.0418045	0.3776	0.388135	FALSE	FALSE	FALSE	18	58206046	0.0304217	1.3741671241252134	0.1693899999999999	LongCOVID S case B control	18	58206046	0.0018	-6	1.3e-9	Yengo2018bmi	TRUE	5e-08	TRUE	NA	NA	TRUE	Risk factor	BMI	FALSE	690495	NA	NA	NA	Diagnosis	Long COVID: S case, B control	997600	3018	994582	0.00302
rs1624134	C	G	C	G	0.0101	-0.0492239	0.4068	0.431362	FALSE	TRUE	TRUE	10	34834482	0.0300135	-1.6400586402785415	0.1009919999999999	LongCOVID S case B control	10	34834482	0.0018	5.611111111111111	1.1000000000000001e-8	Yengo2018bmi	FALSE	5e-08	TRUE	NA	NA	NA	Risk factor	BMI	FALSE	690495	NA	NA	NA	Diagnosis	Long COVID: S case, B control	997600	3018	994582	0.00302
rs1656377	C	T	C	T	0.0099	0.010888	0.5885	0.573672	FALSE	FALSE	FALSE	3	158285280	0.0298903	0.3642653302241865	0.715661	LongCOVID S case B control	3	158285280	0.0017	5.82353	1.6e-8	Yengo2018bmi	TRUE	5e-08	TRUE	NA	NA	TRUE	Risk factor	BMI	FALSE	690495	NA	NA	NA	Diagnosis	Long COVID: S case, B control	997600	3018	994582	0.00302
rs16822990	G	A	G	A	-0.0187	-0.0424297	0.0801	0.0764356	FALSE	FALSE	FALSE	3	114319407	0.0549368	-0.7723365758471553	0.439915	LongCOVID S case B control	3	114319407	0.0032	-5.84375	3.8e-9	Yengo2018bmi	TRUE	5e-08	TRUE	NA	NA	TRUE	Risk factor	BMI	FALSE	690495	NA	NA	NA	Diagnosis	Long COVID: S case, B control	997600	3018	994582	0.00302
rs16849710	G	A	G	A	-0.0116	0.00606903	0.515	0.527584	FALSE	FALSE	FALSE	1	202106797	0.0298283	0.2034655008833893	0.838772	LongCOVID S case B control	1	202106797	0.0018	-6.44444	6e-11	Yengo2018bmi	TRUE	5e-08	TRUE	NA	NA	TRUE	Risk factor	BMI	FALSE	690495	NA	NA	NA	Diagnosis	Long COVID: S case, B control	997600	3018	994582	0.00302
rs16851483	T	G	T	G	0.0369	0.0773039	0.06928	0.0604054	FALSE	FALSE	FALSE	3	141275436	0.0550594	1.4040091246907884	0.160316	LongCOVID S case B control	3	141275436	0.0035	10.542857142857144	3.2e-26	Yengo2018bmi	TRUE	5e-08	TRUE	NA	NA	TRUE	Risk factor	BMI	FALSE	690495	NA	NA	NA	Diagnosis	Long COVID: S case, B control	997600	3018	994582	0.00302
rs16871902	A	G	A	G	0.0125	-0.0132664	0.4877	0.493212	FALSE	FALSE	FALSE	5	3488462	0.0297774	-0.445519084943615	0.655943	LongCOVID S case B control	5	3488462	0.0017	7.352941176470589	4.6e-13	Yengo2018bmi	TRUE	5e-08	TRUE	NA	NA	TRUE	Risk factor	BMI	FALSE	690495	NA	NA	NA	Diagnosis	Long COVID: S case, B control	997600	3018	994582	0.00302
rs16889835	T	C	T	C	-0.0145	-0.0193276	0.1429	0.14751	FALSE	FALSE	FALSE	6	24947772	0.0425259	-0.45449008721743694	0.649476	LongCOVID S case B control	6	24947772	0.0025	-5.8	4.3e-9	Yengo2018bmi	TRUE	5e-08	TRUE	NA	NA	TRUE	Risk factor	BMI	FALSE	690495	NA	NA	NA	Diagnosis	Long COVID: S case, B control	997600	3018	994582	0.00302
rs16903285	C	T	C	T	0.0331	0.0135034	0.1407	0.121053	FALSE	FALSE	FALSE	5	87978252	0.0422979	0.3192451634714726	0.749542	LongCOVID S case B control	5	87978252	0.0026	12.7308	7.599999999999999e-38	Yengo2018bmi	TRUE	5e-08	TRUE	NA	NA	TRUE	Risk factor	BMI	FALSE	690495	NA	NA	NA	Diagnosis	Long COVID: S case, B control	997600	3018	994582	0.00302
rs16953563	A	G	A	G	-0.0134	0.0943587	0.2516	0.243894	FALSE	FALSE	FALSE	15	66686770	0.0368775	2.558706528370958	0.0105060999999999	LongCOVID S case B control	15	66686770	0.002	-6.7	1.5e-11	Yengo2018bmi	TRUE	5e-08	TRUE	NA	NA	TRUE	Risk factor	BMI	FALSE	690495	NA	NA	NA	Diagnosis	Long COVID: S case, B control	997600	3018	994582	0.00302
rs17001561	A	G	A	G	0.0151	-0.0210916	0.1573	0.135293	FALSE	FALSE	FALSE	4	77096118	0.0415188	-0.5080011946395367	0.611453	LongCOVID S case B control	4	77096118	0.0023	6.565217391304349	3.8e-11	Yengo2018bmi	TRUE	5e-08	TRUE	NA	NA	TRUE	Risk factor	BMI	FALSE	690495	NA	NA	NA	Diagnosis	Long COVID: S case, B control	997600	3018	994582	0.00302
rs17014375	G	T	G	T	0.0172	-0.0161481	0.1348	0.120474	FALSE	FALSE	FALSE	1	209543560	0.0435383	-0.37089413229271695	0.710717	LongCOVID S case B control	1	209543560	0.0025	6.88	1.1e-11	Yengo2018bmi	TRUE	5e-08	TRUE	NA	NA	TRUE	Risk factor	BMI	FALSE	690495	NA	NA	NA	Diagnosis	Long COVID: S case, B control	997600	3018	994582	0.00302
rs17056301	C	T	C	T	0.0118	-0.0140099	0.2636	0.243041	FALSE	FALSE	FALSE	5	158271680	0.0338105	-0.4143653598734121	0.678606	LongCOVID S case B control	5	158271680	0.002	5.9	2.4e-9	Yengo2018bmi	TRUE	5e-08	TRUE	NA	NA	TRUE	Risk factor	BMI	FALSE	690495	NA	NA	NA	Diagnosis	Long COVID: S case, B control	997600	3018	994582	0.00302
rs17066856	C	T	C	T	-0.0385	-0.086886	0.09571	0.0967891	FALSE	FALSE	FALSE	18	58049656	0.0501135	-1.7337843096171692	0.0829564	LongCOVID S case B control	18	58049656	0.0028	-13.75	1.4999999999999998e-42	Yengo2018bmi	TRUE	5e-08	TRUE	NA	NA	TRUE	Risk factor	BMI	FALSE	690495	NA	NA	NA	Diagnosis	Long COVID: S case, B control	997600	3018	994582	0.00302
rs17113297	T	C	T	C	0.0166	0.0124811	0.2082	0.220522	FALSE	FALSE	FALSE	10	102395982	0.036014	0.34656244793691343	0.728921	LongCOVID S case B control	10	102395982	0.0021	7.904761904761905	2.1e-15	Yengo2018bmi	TRUE	5e-08	TRUE	NA	NA	TRUE	Risk factor	BMI	FALSE	690495	NA	NA	NA	Diagnosis	Long COVID: S case, B control	997600	3018	994582	0.00302
rs17119937	C	T	C	T	0.0212	0.0702033	0.06905	0.0602186	FALSE	FALSE	FALSE	8	14502274	0.0595157	1.1795761454540563	0.238169	LongCOVID S case B control	8	14502274	0.0036	5.88889	5.6000000000000005e-9	Yengo2018bmi	TRUE	5e-08	TRUE	NA	NA	TRUE	Risk factor	BMI	FALSE	690495	NA	NA	NA	Diagnosis	Long COVID: S case, B control	997600	3018	994582	0.00302
rs17203016	G	A	G	A	0.015	-0.0261345	0.196	0.202978	FALSE	FALSE	FALSE	2	208255518	0.0382368	-0.6834907732864675	0.494296	LongCOVID S case B control	2	208255518	0.002	7.5	2.1e-13	Yengo2018bmi	TRUE	5e-08	TRUE	NA	NA	TRUE	Risk factor	BMI	FALSE	690495	NA	NA	NA	Diagnosis	Long COVID: S case, B control	997600	3018	994582	0.00302
rs17207196	T	C	T	C	-0.0221	0.025037	0.4118	0.459276	FALSE	FALSE	FALSE	7	75101065	0.0309968	0.8077285397202292	0.4192469999999999	LongCOVID S case B control	7	75101065	0.0018	-12.27777777777778	2.0999999999999997e-35	Yengo2018bmi	TRUE	5e-08	TRUE	NA	NA	TRUE	Risk factor	BMI	FALSE	690495	NA	NA	NA	Diagnosis	Long COVID: S case, B control	997600	3018	994582	0.00302
rs17238110	G	A	G	A	-0.0353	0.0661639	0.1634	0.0591573	FALSE	FALSE	FALSE	15	62150364	0.0683068	0.9686283064058044	0.332731	LongCOVID S case B control	15	62150364	0.005	-7.06	2e-12	Yengo2018bmi	TRUE	5e-08	TRUE	NA	NA	TRUE	Risk factor	BMI	FALSE	690495	NA	NA	NA	Diagnosis	Long COVID: S case, B control	997600	3018	994582	0.00302
rs17311369	T	C	T	C	-0.0104	0.0471884	0.3278	0.308157	FALSE	FALSE	FALSE	15	47709199	0.0320366	1.4729528102233072	0.140764	LongCOVID S case B control	15	47709199	0.0019	-5.473684210526316	3.1e-8	Yengo2018bmi	TRUE	5e-08	TRUE	NA	NA	TRUE	Risk factor	BMI	FALSE	690495	NA	NA	NA	Diagnosis	Long COVID: S case, B control	997600	3018	994582	0.00302
rs17327461	C	T	C	T	-0.0125	-0.0498869	0.5502	0.583218	FALSE	FALSE	FALSE	2	35512183	0.0316922	-1.574106562498028	0.1154619999999999	LongCOVID S case B control	2	35512183	0.0016	-7.8125	1.5e-14	Yengo2018bmi	TRUE	5e-08	TRUE	NA	NA	TRUE	Risk factor	BMI	FALSE	690495	NA	NA	NA	Diagnosis	Long COVID: S case, B control	997600	3018	994582	0.00302
rs17405819	C	T	C	T	-0.0215	0.0170705	0.301	0.29217	FALSE	FALSE	FALSE	8	76806584	0.0322727	0.5289455174187471	0.596843	LongCOVID S case B control	8	76806584	0.0018	-11.9444	4.2999999999999996e-33	Yengo2018bmi	TRUE	5e-08	TRUE	NA	NA	TRUE	Risk factor	BMI	FALSE	690495	NA	NA	NA	Diagnosis	Long COVID: S case, B control	997600	3018	994582	0.00302
rs17424296	A	G	A	G	-0.0108	0.0175497	0.3659	0.34872	FALSE	FALSE	FALSE	5	60838903	0.032271	0.5438226271265223	0.586563	LongCOVID S case B control	5	60838903	0.0018	-6.000000000000001	2.4e-9	Yengo2018bmi	TRUE	5e-08	TRUE	NA	NA	TRUE	Risk factor	BMI	FALSE	690495	NA	NA	NA	Diagnosis	Long COVID: S case, B control	997600	3018	994582	0.00302
rs17425707	C	T	C	T	0.0167	0.03214	0.1003	0.0871884	FALSE	FALSE	FALSE	1	57874879	0.0523777	0.613619918400388	0.539467	LongCOVID S case B control	1	57874879	0.0028	5.96429	4.4e-9	Yengo2018bmi	TRUE	5e-08	TRUE	NA	NA	TRUE	Risk factor	BMI	FALSE	690495	NA	NA	NA	Diagnosis	Long COVID: S case, B control	997600	3018	994582	0.00302
rs17446257	A	G	A	G	0.0153	0.0132372	0.1292	0.141434	FALSE	FALSE	FALSE	13	40749213	0.0450651	0.29373506327512866	0.76896	LongCOVID S case B control	13	40749213	0.0026	5.884615384615385	2.9e-9	Yengo2018bmi	TRUE	5e-08	TRUE	NA	NA	TRUE	Risk factor	BMI	FALSE	690495	NA	NA	NA	Diagnosis	Long COVID: S case, B control	997600	3018	994582	0.00302
rs17499593	G	C	G	C	0.0125	0.0662629	0.1897	0.166215	FALSE	TRUE	FALSE	2	172649755	0.0403087	1.6438858112516652	0.1001999999999999	LongCOVID S case B control	2	172649755	0.0022	5.68182	1.1000000000000001e-8	Yengo2018bmi	TRUE	5e-08	TRUE	NA	NA	TRUE	Risk factor	BMI	FALSE	690495	NA	NA	NA	Diagnosis	Long COVID: S case, B control	997600	3018	994582	0.00302
rs17513613	C	T	C	T	0.0186	0.0428244	0.3236	0.334778	FALSE	FALSE	FALSE	19	30286822	0.032802	1.3055423449789647	0.191708	LongCOVID S case B control	19	30286822	0.0018	10.3333	3.6000000000000007e-26	Yengo2018bmi	TRUE	5e-08	TRUE	NA	NA	TRUE	Risk factor	BMI	FALSE	690495	NA	NA	NA	Diagnosis	Long COVID: S case, B control	997600	3018	994582	0.00302
rs175165	G	T	G	T	-0.0103	-0.0596951	0.3941	0.42089	FALSE	FALSE	FALSE	22	20116015	0.0301307	-1.9812052159425435	0.0475682	LongCOVID S case B control	22	20116015	0.0018	-5.72222	5.2e-9	Yengo2018bmi	TRUE	5e-08	TRUE	NA	NA	TRUE	Risk factor	BMI	FALSE	690495	NA	NA	NA	Diagnosis	Long COVID: S case, B control	997600	3018	994582	0.00302
rs17535082	T	C	T	C	-0.0171	-0.0293355	0.0939	0.0745439	FALSE	FALSE	FALSE	14	35667554	0.0543073	-0.5401759984385156	0.589075	LongCOVID S case B control	14	35667554	0.003	-5.7	7.8e-9	Yengo2018bmi	TRUE	5e-08	TRUE	NA	NA	TRUE	Risk factor	BMI	FALSE	690495	NA	NA	NA	Diagnosis	Long COVID: S case, B control	997600	3018	994582	0.00302
rs17535749	A	G	A	G	0.015	-0.0346999	0.1023	0.098139	FALSE	FALSE	FALSE	3	10027724	0.0502097	-0.6910995285771474	0.489503	LongCOVID S case B control	3	10027724	0.0027	5.555555555555555	2.5e-8	Yengo2018bmi	TRUE	5e-08	TRUE	NA	NA	TRUE	Risk factor	BMI	FALSE	690495	NA	NA	NA	Diagnosis	Long COVID: S case, B control	997600	3018	994582	0.00302
rs17551974	A	C	A	C	-0.0141	-0.00895375	0.1782	0.196159	FALSE	FALSE	FALSE	2	142293146	0.0388634	-0.2303902900929924	0.817789	LongCOVID S case B control	2	142293146	0.0022	-6.409090909090908	1.9e-10	Yengo2018bmi	TRUE	5e-08	TRUE	NA	NA	TRUE	Risk factor	BMI	FALSE	690495	NA	NA	NA	Diagnosis	Long COVID: S case, B control	997600	3018	994582	0.00302
rs1759975	A	G	A	G	0.0096	-0.0106855	0.6062	0.598526	FALSE	FALSE	FALSE	13	78385158	0.0301894	-0.3539487369739047	0.723377	LongCOVID S case B control	13	78385158	0.0017	5.647058823529411	1.9e-8	Yengo2018bmi	TRUE	5e-08	TRUE	NA	NA	TRUE	Risk factor	BMI	FALSE	690495	NA	NA	NA	Diagnosis	Long COVID: S case, B control	997600	3018	994582	0.00302
rs17636031	C	T	C	T	0.016	0.0905119	0.2701	0.253513	FALSE	FALSE	FALSE	10	126594078	0.0445524	2.0315830348084503	0.0421958	LongCOVID S case B control	10	126594078	0.0019	8.42105	1.2e-17	Yengo2018bmi	TRUE	5e-08	TRUE	NA	NA	TRUE	Risk factor	BMI	FALSE	690495	NA	NA	NA	Diagnosis	Long COVID: S case, B control	997600	3018	994582	0.00302
rs17663412	A	C	A	C	0.0157	0.0102874	0.1139	0.0975793	FALSE	FALSE	FALSE	5	167595121	0.0493652	0.2083937672692504	0.834921	LongCOVID S case B control	5	167595121	0.0027	5.814814814814814	6.1e-9	Yengo2018bmi	TRUE	5e-08	TRUE	NA	NA	TRUE	Risk factor	BMI	FALSE	690495	NA	NA	NA	Diagnosis	Long COVID: S case, B control	997600	3018	994582	0.00302
rs17710386	C	T	C	T	0.0126	0.011618	0.3319	0.348097	FALSE	FALSE	FALSE	18	63461201	0.0315611	0.36811137761358126	0.71279	LongCOVID S case B control	18	63461201	0.0018	7	1e-12	Yengo2018bmi	TRUE	5e-08	TRUE	NA	NA	TRUE	Risk factor	BMI	FALSE	690495	NA	NA	NA	Diagnosis	Long COVID: S case, B control	997600	3018	994582	0.00302
rs17724992	G	A	G	A	-0.0183	-0.00857358	0.2596	0.247856	FALSE	FALSE	FALSE	19	18454825	0.0336333	-0.2549134340073677	0.79879	LongCOVID S case B control	19	18454825	0.0019	-9.63158	1e-22	Yengo2018bmi	TRUE	5e-08	TRUE	NA	NA	TRUE	Risk factor	BMI	FALSE	690495	NA	NA	NA	Diagnosis	Long COVID: S case, B control	997600	3018	994582	0.00302
rs17767510	C	G	C	G	0.0129	0.00203432	0.1697	0.168898	FALSE	TRUE	FALSE	4	68156598	0.0405924	0.05011578522087878	0.96003	LongCOVID S case B control	4	68156598	0.0023	5.608695652173913	1.9e-8	Yengo2018bmi	TRUE	5e-08	TRUE	NA	NA	TRUE	Risk factor	BMI	FALSE	690495	NA	NA	NA	Diagnosis	Long COVID: S case, B control	997600	3018	994582	0.00302
rs17789218	C	T	C	T	0.013	-5.58951e-5	0.2392	0.224174	FALSE	FALSE	FALSE	6	100600097	0.0372207	-0.00150172081664235	0.998802	LongCOVID S case B control	6	100600097	0.0019	6.84211	7.4e-12	Yengo2018bmi	TRUE	5e-08	TRUE	NA	NA	TRUE	Risk factor	BMI	FALSE	690495	NA	NA	NA	Diagnosis	Long COVID: S case, B control	997600	3018	994582	0.00302
rs17806379	T	C	T	C	-0.0258	0.00133934	0.1789	0.172853	FALSE	FALSE	FALSE	20	51107290	0.0388765	0.0344511465795532	0.972517	LongCOVID S case B control	20	51107290	0.0022	-11.727272727272728	1.5000000000000001e-30	Yengo2018bmi	TRUE	5e-08	TRUE	NA	NA	TRUE	Risk factor	BMI	FALSE	690495	NA	NA	NA	Diagnosis	Long COVID: S case, B control	997600	3018	994582	0.00302
rs1784460	A	T	A	T	0.0132	0.0296098	0.4035	0.354693	FALSE	TRUE	FALSE	11	118938371	0.030982	0.9557097669614616	0.339219	LongCOVID S case B control	11	118938371	0.0018	7.333333333333334	9.000000000000002e-14	Yengo2018bmi	TRUE	5e-08	TRUE	NA	NA	TRUE	Risk factor	BMI	FALSE	690495	NA	NA	NA	Diagnosis	Long COVID: S case, B control	997600	3018	994582	0.00302
rs1804528	A	G	A	G	0.0109	0.0494397	0.3507	0.380244	FALSE	FALSE	FALSE	4	146056320	0.03083	1.6036230943885827	0.1087969999999999	LongCOVID S case B control	4	146056320	0.002	5.45	3e-8	Yengo2018bmi	TRUE	5e-08	TRUE	NA	NA	TRUE	Risk factor	BMI	FALSE	690495	NA	NA	NA	Diagnosis	Long COVID: S case, B control	997600	3018	994582	0.00302
rs1814170	T	A	T	A	-0.0203	0.106968	0.1054	0.133706	FALSE	TRUE	FALSE	7	138794149	0.0458206	2.33449583811648	0.0195698	LongCOVID S case B control	7	138794149	0.0029	-7	2.1e-12	Yengo2018bmi	TRUE	5e-08	TRUE	NA	NA	TRUE	Risk factor	BMI	FALSE	690495	NA	NA	NA	Diagnosis	Long COVID: S case, B control	997600	3018	994582	0.00302
rs1830074	C	T	C	T	0.0115	-6.10684e-4	0.288	0.302737	FALSE	FALSE	FALSE	7	6718674	0.0325563	-0.0187577826718638	0.985034	LongCOVID S case B control	7	6718674	0.0019	6.05263	1.4e-9	Yengo2018bmi	TRUE	5e-08	TRUE	NA	NA	TRUE	Risk factor	BMI	FALSE	690495	NA	NA	NA	Diagnosis	Long COVID: S case, B control	997600	3018	994582	0.00302
rs1863652	A	G	A	G	-0.0115	0.0160332	0.3449	0.325209	FALSE	FALSE	FALSE	4	95991417	0.0311475	0.5147507825668192	0.606728	LongCOVID S case B control	4	95991417	0.0018	-6.388888888888889	1.3999999999999998e-10	Yengo2018bmi	TRUE	5e-08	TRUE	NA	NA	TRUE	Risk factor	BMI	FALSE	690495	NA	NA	NA	Diagnosis	Long COVID: S case, B control	997600	3018	994582	0.00302
rs1884389	T	C	T	C	-0.0103	-0.038971	0.4289	0.437917	FALSE	FALSE	FALSE	20	1410582	0.0299698	-1.3003423446269244	0.193484	LongCOVID S case B control	20	1410582	0.0017	-6.058823529411765	4e-9	Yengo2018bmi	TRUE	5e-08	TRUE	NA	NA	TRUE	Risk factor	BMI	FALSE	690495	NA	NA	NA	Diagnosis	Long COVID: S case, B control	997600	3018	994582	0.00302
rs1884897	G	A	G	A	0.0194	0.0196233	0.6308	0.651912	FALSE	FALSE	FALSE	20	6612832	0.0312661	0.6276222490173063	0.530252	LongCOVID S case B control	20	6612832	0.0017	11.4118	1.3000000000000001e-30	Yengo2018bmi	TRUE	5e-08	TRUE	NA	NA	TRUE	Risk factor	BMI	FALSE	690495	NA	NA	NA	Diagnosis	Long COVID: S case, B control	997600	3018	994582	0.00302
rs1885728	A	G	A	G	0.0108	-0.0220486	0.6787	0.68036	FALSE	FALSE	FALSE	6	5977833	0.0314877	-0.700228978299463	0.483785	LongCOVID S case B control	6	5977833	0.0019	5.684210526315789	1e-8	Yengo2018bmi	TRUE	5e-08	TRUE	NA	NA	TRUE	Risk factor	BMI	FALSE	690495	NA	NA	NA	Diagnosis	Long COVID: S case, B control	997600	3018	994582	0.00302
rs1891216	G	T	G	T	0.0107	0.0337707	0.3759	0.396085	FALSE	FALSE	FALSE	1	7728391	0.0313648	1.0767070091312556	0.281611	LongCOVID S case B control	1	7728391	0.0018	5.94444	2.4e-9	Yengo2018bmi	TRUE	5e-08	TRUE	NA	NA	TRUE	Risk factor	BMI	FALSE	690495	NA	NA	NA	Diagnosis	Long COVID: S case, B control	997600	3018	994582	0.00302
rs1896767	A	G	A	G	-0.0109	0.00181973	0.5376	0.521504	FALSE	FALSE	FALSE	16	62838304	0.0300649	0.06052672718020017	0.951736	LongCOVID S case B control	16	62838304	0.0017	-6.411764705882353	2.4e-10	Yengo2018bmi	TRUE	5e-08	TRUE	NA	NA	TRUE	Risk factor	BMI	FALSE	690495	NA	NA	NA	Diagnosis	Long COVID: S case, B control	997600	3018	994582	0.00302
rs189843	C	G	C	G	-0.0098	0.00908551	0.5557	0.586766	FALSE	TRUE	TRUE	5	164600151	0.0304019	0.29884678260240316	0.765057	LongCOVID S case B control	5	164600151	0.0017	-5.764705882352941	1.7e-8	Yengo2018bmi	FALSE	5e-08	TRUE	NA	NA	NA	Risk factor	BMI	FALSE	690495	NA	NA	NA	Diagnosis	Long COVID: S case, B control	997600	3018	994582	0.00302
rs1927790	C	T	C	T	0.0148	-0.0026734	0.4109	0.437773	FALSE	FALSE	FALSE	13	96922191	0.0303184	-0.08817747638397805	0.929736	LongCOVID S case B control	13	96922191	0.0016	9.25	1.8e-19	Yengo2018bmi	TRUE	5e-08	TRUE	NA	NA	TRUE	Risk factor	BMI	FALSE	690495	NA	NA	NA	Diagnosis	Long COVID: S case, B control	997600	3018	994582	0.00302
rs1928295	C	T	C	T	-0.0141	0.00627857	0.4461	0.465865	FALSE	FALSE	FALSE	9	120378483	0.0296944	0.21143953068592056	0.832544	LongCOVID S case B control	9	120378483	0.0016	-8.8125	5.4000000000000005e-18	Yengo2018bmi	TRUE	5e-08	TRUE	NA	NA	TRUE	Risk factor	BMI	FALSE	690495	NA	NA	NA	Diagnosis	Long COVID: S case, B control	997600	3018	994582	0.00302
rs1937433	G	C	G	C	0.0124	-0.00817249	0.5358	0.545085	FALSE	TRUE	TRUE	1	66444183	0.0301095	-0.2714256297846194	0.786064	LongCOVID S case B control	1	66444183	0.0017	7.29412	8.499999999999999e-13	Yengo2018bmi	FALSE	5e-08	TRUE	NA	NA	NA	Risk factor	BMI	FALSE	690495	NA	NA	NA	Diagnosis	Long COVID: S case, B control	997600	3018	994582	0.00302
rs1937684	A	T	A	T	0.0112	-0.0265563	0.6592	0.656447	FALSE	TRUE	FALSE	10	53680085	0.0310338	-0.8557218258801694	0.392151	LongCOVID S case B control	10	53680085	0.0018	6.222222222222222	8.699999999999998e-10	Yengo2018bmi	TRUE	5e-08	TRUE	NA	NA	TRUE	Risk factor	BMI	FALSE	690495	NA	NA	NA	Diagnosis	Long COVID: S case, B control	997600	3018	994582	0.00302
rs1948080	G	T	G	T	-0.0137	-0.0417472	0.3749	0.341127	FALSE	FALSE	FALSE	9	11852043	0.0317385	-1.3153488665185813	0.188393	LongCOVID S case B control	9	11852043	0.0018	-7.61111	1.1e-14	Yengo2018bmi	TRUE	5e-08	TRUE	NA	NA	TRUE	Risk factor	BMI	FALSE	690495	NA	NA	NA	Diagnosis	Long COVID: S case, B control	997600	3018	994582	0.00302
rs1951455	C	T	C	T	0.0145	0.0172406	0.7253	0.728306	FALSE	FALSE	FALSE	14	91512339	0.0327591	0.5262842996297211	0.598691	LongCOVID S case B control	14	91512339	0.0019	7.63158	4.5e-14	Yengo2018bmi	TRUE	5e-08	TRUE	NA	NA	TRUE	Risk factor	BMI	FALSE	690495	NA	NA	NA	Diagnosis	Long COVID: S case, B control	997600	3018	994582	0.00302
rs1982441	T	G	T	G	0.0175	0.0321769	0.1381	0.15572	FALSE	FALSE	FALSE	8	28021769	0.0429922	0.7484357627662692	0.454197	LongCOVID S case B control	8	28021769	0.0026	6.730769230769232	7e-12	Yengo2018bmi	TRUE	5e-08	TRUE	NA	NA	TRUE	Risk factor	BMI	FALSE	690495	NA	NA	NA	Diagnosis	Long COVID: S case, B control	997600	3018	994582	0.00302
rs1982725	T	C	T	C	0.0097	0.0210424	0.4778	0.469948	FALSE	FALSE	FALSE	19	30618771	0.0299191	0.7033099257664835	0.481862	LongCOVID S case B control	19	30618771	0.0017	5.705882352941177	3.3e-8	Yengo2018bmi	TRUE	5e-08	TRUE	NA	NA	TRUE	Risk factor	BMI	FALSE	690495	NA	NA	NA	Diagnosis	Long COVID: S case, B control	997600	3018	994582	0.00302
rs1993709	G	A	G	A	0.0331	0.0184219	0.8177	0.827965	FALSE	FALSE	FALSE	1	72838529	0.0396877	0.4641715191356516	0.642524	LongCOVID S case B control	1	72838529	0.0021	15.7619	1.9000000000000002e-57	Yengo2018bmi	TRUE	5e-08	TRUE	NA	NA	TRUE	Risk factor	BMI	FALSE	690495	NA	NA	NA	Diagnosis	Long COVID: S case, B control	997600	3018	994582	0.00302
rs1999494	A	G	A	G	0.0106	-0.051028	0.336	0.340606	FALSE	FALSE	FALSE	13	81000505	0.0314649	-1.6217435936551523	0.104858	LongCOVID S case B control	13	81000505	0.0019	5.578947368421053	1.7e-8	Yengo2018bmi	TRUE	5e-08	TRUE	NA	NA	TRUE	Risk factor	BMI	FALSE	690495	NA	NA	NA	Diagnosis	Long COVID: S case, B control	997600	3018	994582	0.00302
rs2007231	T	C	T	C	-0.0104	-0.0137552	0.6387	0.663951	FALSE	FALSE	FALSE	1	115266306	0.0322176	-0.42694676201827575	0.669418	LongCOVID S case B control	1	115266306	0.0018	-5.777777777777778	5.2e-9	Yengo2018bmi	TRUE	5e-08	TRUE	NA	NA	TRUE	Risk factor	BMI	FALSE	690495	NA	NA	NA	Diagnosis	Long COVID: S case, B control	997600	3018	994582	0.00302
rs200810	C	T	C	T	-0.0136	-0.0440789	0.3716	0.377249	FALSE	FALSE	FALSE	6	97922184	0.0310399	-1.4200722296141417	0.155587	LongCOVID S case B control	6	97922184	0.0017	-8	5.5e-16	Yengo2018bmi	TRUE	5e-08	TRUE	NA	NA	TRUE	Risk factor	BMI	FALSE	690495	NA	NA	NA	Diagnosis	Long COVID: S case, B control	997600	3018	994582	0.00302
rs2010281	A	G	A	G	-0.0161	0.0581932	0.3552	0.325261	FALSE	FALSE	FALSE	14	103862322	0.031594	1.841906691143888	0.0654890999999999	LongCOVID S case B control	14	103862322	0.0017	-9.470588235294118	6.7000000000000005e-21	Yengo2018bmi	TRUE	5e-08	TRUE	NA	NA	TRUE	Risk factor	BMI	FALSE	690495	NA	NA	NA	Diagnosis	Long COVID: S case, B control	997600	3018	994582	0.00302
rs2047648	T	A	T	A	0.0118	0.0188163	0.263	0.223889	FALSE	TRUE	FALSE	3	157033438	0.0339744	0.5538375953659226	0.57969	LongCOVID S case B control	3	157033438	0.002	5.9	2.4e-9	Yengo2018bmi	TRUE	5e-08	TRUE	NA	NA	TRUE	Risk factor	BMI	FALSE	690495	NA	NA	NA	Diagnosis	Long COVID: S case, B control	997600	3018	994582	0.00302
rs2051559	C	T	C	T	0.0176	-0.0096918	0.1308	0.126452	FALSE	FALSE	FALSE	4	3298800	0.0416416	-0.23274321832014144	0.815961	LongCOVID S case B control	4	3298800	0.0026	6.76923	5.000000000000001e-12	Yengo2018bmi	TRUE	5e-08	TRUE	NA	NA	TRUE	Risk factor	BMI	FALSE	690495	NA	NA	NA	Diagnosis	Long COVID: S case, B control	997600	3018	994582	0.00302
rs2065418	G	T	G	T	-0.0166	0.0302327	0.3623	0.336228	FALSE	FALSE	FALSE	11	30422068	0.0309475	0.9769028192907344	0.3286179999999999	LongCOVID S case B control	11	30422068	0.0018	-9.22222	3.6000000000000003e-20	Yengo2018bmi	TRUE	5e-08	TRUE	NA	NA	TRUE	Risk factor	BMI	FALSE	690495	NA	NA	NA	Diagnosis	Long COVID: S case, B control	997600	3018	994582	0.00302
rs208015	C	T	C	T	-0.0356	-0.0483504	0.9216	0.91549	FALSE	FALSE	FALSE	17	46252346	0.0552683	-0.8748305990956842	0.381666	LongCOVID S case B control	17	46252346	0.0034	-10.4706	1.4000000000000002e-25	Yengo2018bmi	TRUE	5e-08	TRUE	NA	NA	TRUE	Risk factor	BMI	FALSE	690495	NA	NA	NA	Diagnosis	Long COVID: S case, B control	997600	3018	994582	0.00302
rs2124499	C	G	C	G	-0.0123	0.0122854	0.3718	0.364819	FALSE	TRUE	FALSE	3	123093541	0.0309401	0.3970704684212397	0.691315	LongCOVID S case B control	3	123093541	0.0017	-7.23529411764706	3.4e-13	Yengo2018bmi	TRUE	5e-08	TRUE	NA	NA	TRUE	Risk factor	BMI	FALSE	690495	NA	NA	NA	Diagnosis	Long COVID: S case, B control	997600	3018	994582	0.00302
rs2143253	A	G	A	G	-0.0188	0.0398468	0.1189	0.113194	FALSE	FALSE	FALSE	20	41987392	0.0440433	0.90471876539678	0.365615	LongCOVID S case B control	20	41987392	0.0026	-7.230769230769232	1.1e-12	Yengo2018bmi	TRUE	5e-08	TRUE	NA	NA	TRUE	Risk factor	BMI	FALSE	690495	NA	NA	NA	Diagnosis	Long COVID: S case, B control	997600	3018	994582	0.00302
rs215634	G	A	G	A	-0.0152	0.00483545	0.6212	0.660094	FALSE	FALSE	FALSE	7	32369148	0.0309321	0.15632465949612215	0.875777	LongCOVID S case B control	7	32369148	0.0018	-8.44444	2.6e-17	Yengo2018bmi	TRUE	5e-08	TRUE	NA	NA	TRUE	Risk factor	BMI	FALSE	690495	NA	NA	NA	Diagnosis	Long COVID: S case, B control	997600	3018	994582	0.00302
rs2162524	C	T	C	T	0.0155	0.0677475	0.3321	0.311441	FALSE	FALSE	FALSE	2	230817437	0.0331351	2.0445841418918307	0.0408957	LongCOVID S case B control	2	230817437	0.0018	8.61111	4.1e-17	Yengo2018bmi	TRUE	5e-08	TRUE	NA	NA	TRUE	Risk factor	BMI	FALSE	690495	NA	NA	NA	Diagnosis	Long COVID: S case, B control	997600	3018	994582	0.00302
rs2163188	C	G	C	G	0.0131	-0.00996932	0.474	0.483855	FALSE	TRUE	TRUE	10	65314711	0.029623	-0.33653985079161464	0.736464	LongCOVID S case B control	10	65314711	0.0017	7.7058823529411775	2e-14	Yengo2018bmi	FALSE	5e-08	TRUE	NA	NA	NA	Risk factor	BMI	FALSE	690495	NA	NA	NA	Diagnosis	Long COVID: S case, B control	997600	3018	994582	0.00302
rs2169642	C	A	C	A	0.0122	-3.624e-4	0.36870000000000003	0.33467	FALSE	FALSE	FALSE	3	82737773	0.0311127	-0.01164797654976906	0.990706	LongCOVID S case B control	3	82737773	0.0018	6.77778	2.8999999999999997e-11	Yengo2018bmi	TRUE	5e-08	TRUE	NA	NA	TRUE	Risk factor	BMI	FALSE	690495	NA	NA	NA	Diagnosis	Long COVID: S case, B control	997600	3018	994582	0.00302
rs2174307	C	G	C	G	0.0121	0.0150338	0.4067	0.449227	FALSE	TRUE	TRUE	9	73791849	0.0298614	0.5034526177607213	0.614648	LongCOVID S case B control	9	73791849	0.0017	7.11764705882353	4.9e-12	Yengo2018bmi	FALSE	5e-08	TRUE	NA	NA	NA	Risk factor	BMI	FALSE	690495	NA	NA	NA	Diagnosis	Long COVID: S case, B control	997600	3018	994582	0.00302
rs217671	G	A	G	A	0.0144	0.0489884	0.2719	0.246389	FALSE	FALSE	FALSE	14	62360464	0.0339516	1.4428892894591123	0.149051	LongCOVID S case B control	14	62360464	0.0019	7.57895	1.3e-13	Yengo2018bmi	TRUE	5e-08	TRUE	NA	NA	TRUE	Risk factor	BMI	FALSE	690495	NA	NA	NA	Diagnosis	Long COVID: S case, B control	997600	3018	994582	0.00302
rs2192158	G	A	G	A	-0.0129	-0.017137	0.5399	0.538567	FALSE	FALSE	FALSE	4	55505360	0.0296907	-0.5771841014189628	0.563814	LongCOVID S case B control	4	55505360	0.0017	-7.58824	8.3e-14	Yengo2018bmi	TRUE	5e-08	TRUE	NA	NA	TRUE	Risk factor	BMI	FALSE	690495	NA	NA	NA	Diagnosis	Long COVID: S case, B control	997600	3018	994582	0.00302
rs2196618	G	A	G	A	0.0147	0.00873044	0.7246	0.735735	FALSE	FALSE	FALSE	8	85089437	0.0338168	0.2581687208724658	0.796277	LongCOVID S case B control	8	85089437	0.002	7.35	1.3e-13	Yengo2018bmi	TRUE	5e-08	TRUE	NA	NA	TRUE	Risk factor	BMI	FALSE	690495	NA	NA	NA	Diagnosis	Long COVID: S case, B control	997600	3018	994582	0.00302
rs2228213	A	G	A	G	-0.0139	0.0212721	0.3481	0.346585	FALSE	FALSE	FALSE	6	12124855	0.0309306	0.687736416364377	0.491618	LongCOVID S case B control	6	12124855	0.0017	-8.176470588235293	4.6e-16	Yengo2018bmi	TRUE	5e-08	TRUE	NA	NA	TRUE	Risk factor	BMI	FALSE	690495	NA	NA	NA	Diagnosis	Long COVID: S case, B control	997600	3018	994582	0.00302
rs2228552	T	G	T	G	0.0127	-0.00616789	0.6445	0.644631	FALSE	FALSE	FALSE	1	32165495	0.0309507	-0.19928111480515787	0.842043	LongCOVID S case B control	1	32165495	0.0019	6.684210526315789	3.0999999999999996e-11	Yengo2018bmi	TRUE	5e-08	TRUE	NA	NA	TRUE	Risk factor	BMI	FALSE	690495	NA	NA	NA	Diagnosis	Long COVID: S case, B control	997600	3018	994582	0.00302
rs2235564	T	C	T	C	0.0131	0.024934	0.3466	0.341135	FALSE	FALSE	FALSE	1	6713114	0.031626	0.7884019477644976	0.430461	LongCOVID S case B control	1	6713114	0.0018	7.277777777777779	3.7e-13	Yengo2018bmi	TRUE	5e-08	TRUE	NA	NA	TRUE	Risk factor	BMI	FALSE	690495	NA	NA	NA	Diagnosis	Long COVID: S case, B control	997600	3018	994582	0.00302
rs2237403	T	C	T	C	-0.0121	-0.0665935	0.3422	0.343265	FALSE	FALSE	FALSE	7	39448936	0.0310031	-2.1479626230925297	0.0317167999999999	LongCOVID S case B control	7	39448936	0.0018	-6.722222222222222	3.3e-11	Yengo2018bmi	TRUE	5e-08	TRUE	NA	NA	TRUE	Risk factor	BMI	FALSE	690495	NA	NA	NA	Diagnosis	Long COVID: S case, B control	997600	3018	994582	0.00302
rs2242189	C	T	C	T	-0.0135	-0.0306362	0.3658	0.382639	FALSE	FALSE	FALSE	4	38691024	0.0309716	-0.9891707241472834	0.32258	LongCOVID S case B control	4	38691024	0.0018	-7.5	8.3e-14	Yengo2018bmi	TRUE	5e-08	TRUE	NA	NA	TRUE	Risk factor	BMI	FALSE	690495	NA	NA	NA	Diagnosis	Long COVID: S case, B control	997600	3018	994582	0.00302
rs2246012	C	T	C	T	0.0158	-0.00195749	0.1628	0.197768	FALSE	FALSE	FALSE	6	131898208	0.0379259	-0.05161354114206915	0.958837	LongCOVID S case B control	6	131898208	0.0022	7.18182	3.1e-13	Yengo2018bmi	TRUE	5e-08	TRUE	NA	NA	TRUE	Risk factor	BMI	FALSE	690495	NA	NA	NA	Diagnosis	Long COVID: S case, B control	997600	3018	994582	0.00302
rs2257791	A	G	A	G	-0.0142	0.0238449	0.7515	0.770551	FALSE	FALSE	FALSE	10	118643670	0.034215	0.6969136343708898	0.485856	LongCOVID S case B control	10	118643670	0.002	-7.1000000000000005	1.8000000000000002e-12	Yengo2018bmi	TRUE	5e-08	TRUE	NA	NA	TRUE	Risk factor	BMI	FALSE	690495	NA	NA	NA	Diagnosis	Long COVID: S case, B control	997600	3018	994582	0.00302
rs2271189	A	G	A	G	-0.0144	-0.0160199	0.4051	0.399563	FALSE	FALSE	FALSE	12	56494991	0.0304012	-0.52694959409497	0.5982299999999999	LongCOVID S case B control	12	56494991	0.0018	-8	5e-16	Yengo2018bmi	TRUE	5e-08	TRUE	NA	NA	TRUE	Risk factor	BMI	FALSE	690495	NA	NA	NA	Diagnosis	Long COVID: S case, B control	997600	3018	994582	0.00302
rs2281819	A	T	A	T	-0.016	0.0325099	0.2302	0.26049	FALSE	TRUE	FALSE	6	33771673	0.0344975	0.942384230741358	0.3459969999999999	LongCOVID S case B control	6	33771673	0.002	-8	5.1e-15	Yengo2018bmi	TRUE	5e-08	TRUE	NA	NA	TRUE	Risk factor	BMI	FALSE	690495	NA	NA	NA	Diagnosis	Long COVID: S case, B control	997600	3018	994582	0.00302
rs2283093	T	C	T	C	0.0127	0.0220758	0.2066	0.196664	FALSE	FALSE	FALSE	7	126721231	0.0373564	0.59095094816417	0.554553	LongCOVID S case B control	7	126721231	0.0021	6.0476190476190474	3.1e-9	Yengo2018bmi	TRUE	5e-08	TRUE	NA	NA	TRUE	Risk factor	BMI	FALSE	690495	NA	NA	NA	Diagnosis	Long COVID: S case, B control	997600	3018	994582	0.00302
rs2284746	G	C	G	C	-0.0104	0.0300204	0.5238	0.509643	FALSE	TRUE	TRUE	1	17306675	0.0295068	1.0174061572247752	0.30896	LongCOVID S case B control	1	17306675	0.0017	-6.11765	1.4e-9	Yengo2018bmi	FALSE	5e-08	TRUE	NA	NA	NA	Risk factor	BMI	FALSE	690495	NA	NA	NA	Diagnosis	Long COVID: S case, B control	997600	3018	994582	0.00302
rs2285178	C	T	C	T	0.0112	0.0120962	0.3109	0.30772	FALSE	FALSE	FALSE	22	38205989	0.0316985	0.38160165307506666	0.702758	LongCOVID S case B control	22	38205989	0.0019	5.89474	9.4e-9	Yengo2018bmi	TRUE	5e-08	TRUE	NA	NA	TRUE	Risk factor	BMI	FALSE	690495	NA	NA	NA	Diagnosis	Long COVID: S case, B control	997600	3018	994582	0.00302
rs2307111	C	T	C	T	-0.0265	0.0107305	0.3962	0.408538	FALSE	FALSE	FALSE	5	75003678	0.0299849	0.35786345794049673	0.720446	LongCOVID S case B control	5	75003678	0.0016	-16.5625	1.6e-58	Yengo2018bmi	TRUE	5e-08	TRUE	NA	NA	TRUE	Risk factor	BMI	FALSE	690495	NA	NA	NA	Diagnosis	Long COVID: S case, B control	997600	3018	994582	0.00302
rs2357760	A	G	A	G	0.0145	-0.0344027	0.6754	0.672488	FALSE	FALSE	FALSE	6	120213880	0.0314466	-1.09400380327285	0.273952	LongCOVID S case B control	6	120213880	0.0017	8.529411764705884	6.800000000000001e-17	Yengo2018bmi	TRUE	5e-08	TRUE	NA	NA	TRUE	Risk factor	BMI	FALSE	690495	NA	NA	NA	Diagnosis	Long COVID: S case, B control	997600	3018	994582	0.00302
rs2365389	T	C	T	C	-0.0174	0.0486359	0.4143	0.424997	FALSE	FALSE	FALSE	3	61236462	0.0304877	1.5952630077047467	0.110653	LongCOVID S case B control	3	61236462	0.0017	-10.235294117647058	1.3e-25	Yengo2018bmi	TRUE	5e-08	TRUE	NA	NA	TRUE	Risk factor	BMI	FALSE	690495	NA	NA	NA	Diagnosis	Long COVID: S case, B control	997600	3018	994582	0.00302
rs2367112	G	T	G	T	-0.0119	-0.0173983	0.4919	0.51568	FALSE	FALSE	FALSE	5	64168193	0.0298434	-0.5829865229833061	0.559903	LongCOVID S case B control	5	64168193	0.0016	-7.4375	2.3e-13	Yengo2018bmi	TRUE	5e-08	TRUE	NA	NA	TRUE	Risk factor	BMI	FALSE	690495	NA	NA	NA	Diagnosis	Long COVID: S case, B control	997600	3018	994582	0.00302
rs2423668	C	T	C	T	-0.0105	0.0108347	0.5505	0.551802	FALSE	FALSE	FALSE	20	12430673	0.0300409	0.360664960104391	0.71835	LongCOVID S case B control	20	12430673	0.0019	-5.52632	2.8e-8	Yengo2018bmi	TRUE	5e-08	TRUE	NA	NA	TRUE	Risk factor	BMI	FALSE	690495	NA	NA	NA	Diagnosis	Long COVID: S case, B control	997600	3018	994582	0.00302
rs2425840	C	A	C	A	0.0119	-0.00493939	0.4059	0.378258	FALSE	FALSE	FALSE	20	44904838	0.0306402	-0.16120619317106286	0.871931	LongCOVID S case B control	20	44904838	0.0018	6.61111	1.6e-11	Yengo2018bmi	TRUE	5e-08	TRUE	NA	NA	TRUE	Risk factor	BMI	FALSE	690495	NA	NA	NA	Diagnosis	Long COVID: S case, B control	997600	3018	994582	0.00302
rs2429150	C	A	C	A	0.0111	0.0212021	0.4164	0.429259	FALSE	FALSE	FALSE	12	2152655	0.030167	0.7028242781847716	0.482164	LongCOVID S case B control	12	2152655	0.0018	6.16667	2.7000000000000005e-10	Yengo2018bmi	TRUE	5e-08	TRUE	NA	NA	TRUE	Risk factor	BMI	FALSE	690495	NA	NA	NA	Diagnosis	Long COVID: S case, B control	997600	3018	994582	0.00302
rs2479958	G	A	G	A	-0.0154	-0.00208295	0.5075	0.509149	FALSE	FALSE	FALSE	13	111984244	0.030263	-0.06882827214750685	0.945126	LongCOVID S case B control	13	111984244	0.0018	-8.55556	1.5e-17	Yengo2018bmi	TRUE	5e-08	TRUE	NA	NA	TRUE	Risk factor	BMI	FALSE	690495	NA	NA	NA	Diagnosis	Long COVID: S case, B control	997600	3018	994582	0.00302
rs2481665	C	T	C	T	-0.0161	0.037267	0.4408	0.406343	FALSE	FALSE	FALSE	1	62594677	0.0306094	1.2175018131685038	0.223412	LongCOVID S case B control	1	62594677	0.0016	-10.0625	7.2e-23	Yengo2018bmi	TRUE	5e-08	TRUE	NA	NA	TRUE	Risk factor	BMI	FALSE	690495	NA	NA	NA	Diagnosis	Long COVID: S case, B control	997600	3018	994582	0.00302
rs2543132	C	G	C	G	0.0146	0.0212154	0.8134	0.826888	FALSE	TRUE	FALSE	8	15536311	0.0377637	0.5617934683306985	0.574257	LongCOVID S case B control	8	15536311	0.0022	6.636363636363636	5e-11	Yengo2018bmi	TRUE	5e-08	TRUE	NA	NA	TRUE	Risk factor	BMI	FALSE	690495	NA	NA	NA	Diagnosis	Long COVID: S case, B control	997600	3018	994582	0.00302
rs2600226	T	C	T	C	-0.0116	-0.03168	0.6697	0.654349	FALSE	FALSE	FALSE	3	12928762	0.0311712	-1.0163227594702802	0.309476	LongCOVID S case B control	3	12928762	0.0019	-6.105263157894736	3.7000000000000007e-10	Yengo2018bmi	TRUE	5e-08	TRUE	NA	NA	TRUE	Risk factor	BMI	FALSE	690495	NA	NA	NA	Diagnosis	Long COVID: S case, B control	997600	3018	994582	0.00302
rs2605603	A	G	A	G	-0.0103	-0.00734797	0.4887	0.500164	FALSE	FALSE	FALSE	11	93221105	0.0301309	-0.24386825484801317	0.807333	LongCOVID S case B control	11	93221105	0.0016	-6.4375	2.5e-10	Yengo2018bmi	TRUE	5e-08	TRUE	NA	NA	TRUE	Risk factor	BMI	FALSE	690495	NA	NA	NA	Diagnosis	Long COVID: S case, B control	997600	3018	994582	0.00302
rs2608703	A	C	A	C	0.0142	0.014382	0.4546	0.453024	FALSE	FALSE	FALSE	12	41846769	0.0298976	0.481041956545007	0.630487	LongCOVID S case B control	12	41846769	0.0017	8.352941176470589	1.8999999999999998e-16	Yengo2018bmi	TRUE	5e-08	TRUE	NA	NA	TRUE	Risk factor	BMI	FALSE	690495	NA	NA	NA	Diagnosis	Long COVID: S case, B control	997600	3018	994582	0.00302
rs2612576	T	A	T	A	0.011	0.0195338	0.7149	0.733015	FALSE	TRUE	FALSE	18	42967950	0.0335773	0.5817561269071665	0.56073	LongCOVID S case B control	18	42967950	0.0019	5.78947	9.7e-9	Yengo2018bmi	TRUE	5e-08	TRUE	NA	NA	TRUE	Risk factor	BMI	FALSE	690495	NA	NA	NA	Diagnosis	Long COVID: S case, B control	997600	3018	994582	0.00302
rs262130	T	C	T	C	0.0127	0.0523384	0.1969	0.19407	FALSE	FALSE	FALSE	6	142853486	0.0377612	1.386036460705698	0.165736	LongCOVID S case B control	6	142853486	0.0023	5.521739130434782	1.8e-8	Yengo2018bmi	TRUE	5e-08	TRUE	NA	NA	TRUE	Risk factor	BMI	FALSE	690495	NA	NA	NA	Diagnosis	Long COVID: S case, B control	997600	3018	994582	0.00302
rs2693826	A	G	A	G	-0.0137	0.0319104	0.4421	0.469404	FALSE	FALSE	FALSE	2	6160943	0.0296392	1.0766282490755483	0.281645	LongCOVID S case B control	2	6160943	0.0017	-8.058823529411764	2e-15	Yengo2018bmi	TRUE	5e-08	TRUE	NA	NA	TRUE	Risk factor	BMI	FALSE	690495	NA	NA	NA	Diagnosis	Long COVID: S case, B control	997600	3018	994582	0.00302
rs2694047	G	A	G	A	0.0188	0.0288616	0.747	0.727735	FALSE	FALSE	FALSE	8	116750548	0.033324	0.8660905053414957	0.386441	LongCOVID S case B control	8	116750548	0.002	9.4	3.9e-21	Yengo2018bmi	TRUE	5e-08	TRUE	NA	NA	TRUE	Risk factor	BMI	FALSE	690495	NA	NA	NA	Diagnosis	Long COVID: S case, B control	997600	3018	994582	0.00302
rs273504	G	A	G	A	0.0153	-0.07628	0.4266	0.448992	FALSE	FALSE	FALSE	19	18215247	0.0300347	-2.539729046735942	0.0110939	LongCOVID S case B control	19	18215247	0.0018	8.5	4.4000000000000005e-18	Yengo2018bmi	TRUE	5e-08	TRUE	NA	NA	TRUE	Risk factor	BMI	FALSE	690495	NA	NA	NA	Diagnosis	Long COVID: S case, B control	997600	3018	994582	0.00302
rs2744974	T	C	T	C	0.0249	0.0275948	0.338	0.326145	FALSE	FALSE	FALSE	6	34579431	0.0316944	0.8706522287848958	0.383943	LongCOVID S case B control	6	34579431	0.0018	13.833333333333332	1.4e-45	Yengo2018bmi	TRUE	5e-08	TRUE	NA	NA	TRUE	Risk factor	BMI	FALSE	690495	NA	NA	NA	Diagnosis	Long COVID: S case, B control	997600	3018	994582	0.00302
rs2791653	G	A	G	A	-0.0141	0.0147784	0.7577	0.771114	FALSE	FALSE	FALSE	1	11129848	0.0360336	0.410128324674748	0.681712	LongCOVID S case B control	1	11129848	0.0019	-7.42105	1.3e-13	Yengo2018bmi	TRUE	5e-08	TRUE	NA	NA	TRUE	Risk factor	BMI	FALSE	690495	NA	NA	NA	Diagnosis	Long COVID: S case, B control	997600	3018	994582	0.00302
rs2820311	G	A	G	A	0.0235	0.0287737	0.3369	0.319048	FALSE	FALSE	FALSE	1	201841476	0.0318133	0.9044550549612896	0.365755	LongCOVID S case B control	1	201841476	0.0018	13.0556	4.099999999999999e-38	Yengo2018bmi	TRUE	5e-08	TRUE	NA	NA	TRUE	Risk factor	BMI	FALSE	690495	NA	NA	NA	Diagnosis	Long COVID: S case, B control	997600	3018	994582	0.00302
rs2832283	A	G	A	G	0.0115	0.0231416	0.2208	0.229919	FALSE	FALSE	FALSE	21	30690558	0.0374335	0.6182056179625202	0.536439	LongCOVID S case B control	21	30690558	0.002	5.75	5.8e-9	Yengo2018bmi	TRUE	5e-08	TRUE	NA	NA	TRUE	Risk factor	BMI	FALSE	690495	NA	NA	NA	Diagnosis	Long COVID: S case, B control	997600	3018	994582	0.00302
rs28350	G	A	G	A	-0.0177	-0.00741964	0.807	0.818919	FALSE	FALSE	FALSE	3	42418446	0.0392603	-0.1889858202815567	0.850104	LongCOVID S case B control	3	42418446	0.0022	-8.04545	3.5e-15	Yengo2018bmi	TRUE	5e-08	TRUE	NA	NA	TRUE	Risk factor	BMI	FALSE	690495	NA	NA	NA	Diagnosis	Long COVID: S case, B control	997600	3018	994582	0.00302
rs2836964	C	T	C	T	-0.011	-0.00764385	0.3576	0.3049	FALSE	FALSE	FALSE	21	40631006	0.0321716	-0.2375962028621517	0.812194	LongCOVID S case B control	21	40631006	0.0018	-6.11111	1.3e-9	Yengo2018bmi	TRUE	5e-08	TRUE	NA	NA	TRUE	Risk factor	BMI	FALSE	690495	NA	NA	NA	Diagnosis	Long COVID: S case, B control	997600	3018	994582	0.00302
rs2861683	C	A	C	A	-0.0144	-0.00269373	0.407	0.414529	FALSE	FALSE	FALSE	2	67836507	0.0308606	-0.08728702617577105	0.930443	LongCOVID S case B control	2	67836507	0.0017	-8.47059	1.3e-16	Yengo2018bmi	TRUE	5e-08	TRUE	NA	NA	TRUE	Risk factor	BMI	FALSE	690495	NA	NA	NA	Diagnosis	Long COVID: S case, B control	997600	3018	994582	0.00302
rs287104	A	G	A	G	0.0115	0.028221	0.6604	0.617208	FALSE	FALSE	FALSE	19	34290995	0.0313767	0.8994253697807608	0.368426	LongCOVID S case B control	19	34290995	0.0017	6.764705882352941	4.4e-11	Yengo2018bmi	TRUE	5e-08	TRUE	NA	NA	TRUE	Risk factor	BMI	FALSE	690495	NA	NA	NA	Diagnosis	Long COVID: S case, B control	997600	3018	994582	0.00302
rs2875762	C	G	C	G	0.0139	-0.0851161	0.2473	0.184191	FALSE	TRUE	FALSE	6	124925032	0.036126900000000003	-2.3560311014783997	0.0184714999999999	LongCOVID S case B control	6	124925032	0.002	6.949999999999999	1.2e-11	Yengo2018bmi	TRUE	5e-08	TRUE	NA	NA	TRUE	Risk factor	BMI	FALSE	690495	NA	NA	NA	Diagnosis	Long COVID: S case, B control	997600	3018	994582	0.00302
rs2885415	A	G	A	G	-0.0158	-0.0194082	0.2531	0.228789	FALSE	FALSE	FALSE	16	395396	0.035593	-0.5452813755513725	0.58556	LongCOVID S case B control	16	395396	0.002	-7.9	1.4e-15	Yengo2018bmi	TRUE	5e-08	TRUE	NA	NA	TRUE	Risk factor	BMI	FALSE	690495	NA	NA	NA	Diagnosis	Long COVID: S case, B control	997600	3018	994582	0.00302
rs2903971	G	T	G	T	-0.0145	0.0118447	0.1797	0.197643	FALSE	FALSE	FALSE	3	116935744	0.0388629	0.30478168124355104	0.760532	LongCOVID S case B control	3	116935744	0.0023	-6.30435	1.5e-10	Yengo2018bmi	TRUE	5e-08	TRUE	NA	NA	TRUE	Risk factor	BMI	FALSE	690495	NA	NA	NA	Diagnosis	Long COVID: S case, B control	997600	3018	994582	0.00302
rs2907948	A	G	A	G	-0.0141	-0.0222409	0.2427	0.211056	FALSE	FALSE	FALSE	7	150638484	0.0363304	-0.6121842864378042	0.5404160000000001	LongCOVID S case B control	7	150638484	0.0019	-7.421052631578947	1.3e-13	Yengo2018bmi	TRUE	5e-08	TRUE	NA	NA	TRUE	Risk factor	BMI	FALSE	690495	NA	NA	NA	Diagnosis	Long COVID: S case, B control	997600	3018	994582	0.00302
rs2931434	T	C	T	C	-0.0104	0.062853	0.3168	0.317686	FALSE	FALSE	FALSE	5	73159098	0.0321134	1.9572203503833292	0.050322	LongCOVID S case B control	5	73159098	0.0018	-5.777777777777778	1.4e-8	Yengo2018bmi	TRUE	5e-08	TRUE	NA	NA	TRUE	Risk factor	BMI	FALSE	690495	NA	NA	NA	Diagnosis	Long COVID: S case, B control	997600	3018	994582	0.00302
rs294704	T	G	T	G	-0.0113	-0.0534411	0.7239	0.738964	FALSE	FALSE	FALSE	5	152519088	0.0338561	-1.578477733702346	0.114456	LongCOVID S case B control	5	152519088	0.0019	-5.947368421052631	4e-9	Yengo2018bmi	TRUE	5e-08	TRUE	NA	NA	TRUE	Risk factor	BMI	FALSE	690495	NA	NA	NA	Diagnosis	Long COVID: S case, B control	997600	3018	994582	0.00302
rs3007105	T	C	T	C	0.0142	0.0312092	0.4697	0.391098	FALSE	FALSE	FALSE	14	47367616	0.0307024	1.016506852884465	0.309387	LongCOVID S case B control	14	47367616	0.0017	8.352941176470589	1.1e-17	Yengo2018bmi	TRUE	5e-08	TRUE	NA	NA	TRUE	Risk factor	BMI	FALSE	690495	NA	NA	NA	Diagnosis	Long COVID: S case, B control	997600	3018	994582	0.00302
rs326889	C	T	C	T	0.0129	-0.038892500000000003	0.6072	0.630285	FALSE	FALSE	FALSE	4	112713436	0.0305026	-1.2750552411925542	0.202289	LongCOVID S case B control	4	112713436	0.0018	7.16667	2.4e-13	Yengo2018bmi	TRUE	5e-08	TRUE	NA	NA	TRUE	Risk factor	BMI	FALSE	690495	NA	NA	NA	Diagnosis	Long COVID: S case, B control	997600	3018	994582	0.00302
rs329651	T	G	T	G	0.0164	0.0424676	0.8055	0.851364	FALSE	FALSE	FALSE	11	133767622	0.0407072	1.043245420957472	0.296835	LongCOVID S case B control	11	133767622	0.0021	7.809523809523811	9e-15	Yengo2018bmi	TRUE	5e-08	TRUE	NA	NA	TRUE	Risk factor	BMI	FALSE	690495	NA	NA	NA	Diagnosis	Long COVID: S case, B control	997600	3018	994582	0.00302
rs331966	C	A	C	A	0.0112	-5.14008e-4	0.3792	0.369407	FALSE	FALSE	FALSE	4	143675717	0.0310785	-0.01653902215357884	0.986804	LongCOVID S case B control	4	143675717	0.0018	6.22222	3.2000000000000003e-10	Yengo2018bmi	TRUE	5e-08	TRUE	NA	NA	TRUE	Risk factor	BMI	FALSE	690495	NA	NA	NA	Diagnosis	Long COVID: S case, B control	997600	3018	994582	0.00302
rs339991	G	A	G	A	0.0124	0.0214885	0.5631	0.591797	FALSE	FALSE	FALSE	15	60913637	0.0300427	0.7152652724289096	0.474445	LongCOVID S case B control	15	60913637	0.0018	6.88889	1.2e-12	Yengo2018bmi	TRUE	5e-08	TRUE	NA	NA	TRUE	Risk factor	BMI	FALSE	690495	NA	NA	NA	Diagnosis	Long COVID: S case, B control	997600	3018	994582	0.00302
rs349088	A	C	A	C	-0.0128	0.0335575	0.4976	0.54409	FALSE	FALSE	FALSE	11	84814393	0.0296449	1.1319822296583897	0.257642	LongCOVID S case B control	11	84814393	0.0017	-7.529411764705883	1.8000000000000004e-13	Yengo2018bmi	TRUE	5e-08	TRUE	NA	NA	TRUE	Risk factor	BMI	FALSE	690495	NA	NA	NA	Diagnosis	Long COVID: S case, B control	997600	3018	994582	0.00302
rs355777	C	G	C	G	0.0153	-0.0186124	0.4106	0.417507	FALSE	TRUE	FALSE	3	154034950	0.0301488	-0.6173512710290294	0.537002	LongCOVID S case B control	3	154034950	0.0017	9	1.3999999999999999e-18	Yengo2018bmi	TRUE	5e-08	TRUE	NA	NA	TRUE	Risk factor	BMI	FALSE	690495	NA	NA	NA	Diagnosis	Long COVID: S case, B control	997600	3018	994582	0.00302
rs3731695	C	T	C	T	0.0116	-0.0170729	0.5582	0.505784	FALSE	FALSE	FALSE	2	203820275	0.0306636	-0.5567806780678067	0.577676	LongCOVID S case B control	2	203820275	0.0016	7.25	7.900000000000002e-13	Yengo2018bmi	TRUE	5e-08	TRUE	NA	NA	TRUE	Risk factor	BMI	FALSE	690495	NA	NA	NA	Diagnosis	Long COVID: S case, B control	997600	3018	994582	0.00302
rs3732084	C	T	C	T	0.0107	-0.0146642	0.6139	0.574066	FALSE	FALSE	FALSE	2	207174316	0.0307497	-0.47688920542314234	0.633442	LongCOVID S case B control	2	207174316	0.0018	5.94444	1.1e-9	Yengo2018bmi	TRUE	5e-08	TRUE	NA	NA	TRUE	Risk factor	BMI	FALSE	690495	NA	NA	NA	Diagnosis	Long COVID: S case, B control	997600	3018	994582	0.00302
rs3736485	G	A	G	A	-0.0134	-0.00703408	0.5443	0.562444	FALSE	FALSE	FALSE	15	51748610	0.0298344	-0.23577078808355453	0.81361000000000006	LongCOVID S case B control	15	51748610	0.0016	-8.375	2.5e-16	Yengo2018bmi	TRUE	5e-08	TRUE	NA	NA	TRUE	Risk factor	BMI	FALSE	690495	NA	NA	NA	Diagnosis	Long COVID: S case, B control	997600	3018	994582	0.00302
rs3749897	T	C	T	C	0.0122	-0.044555	0.4172	0.426115	FALSE	FALSE	FALSE	6	42532102	0.0298257	-1.4938459114119702	0.135216	LongCOVID S case B control	6	42532102	0.0018	6.777777777777779	8.4e-12	Yengo2018bmi	TRUE	5e-08	TRUE	NA	NA	TRUE	Risk factor	BMI	FALSE	690495	NA	NA	NA	Diagnosis	Long COVID: S case, B control	997600	3018	994582	0.00302
rs3754963	T	A	T	A	-0.0123	-0.0561649	0.2574	0.28058	FALSE	TRUE	FALSE	2	166185707	0.0337903	-1.6621604424938516	0.0964804	LongCOVID S case B control	2	166185707	0.002	-6.15	3.3e-10	Yengo2018bmi	TRUE	5e-08	TRUE	NA	NA	TRUE	Risk factor	BMI	FALSE	690495	NA	NA	NA	Diagnosis	Long COVID: S case, B control	997600	3018	994582	0.00302
rs3764835	A	G	A	G	-0.0141	0.0260255	0.1528	0.165613	FALSE	FALSE	FALSE	2	159519368	0.0423968	0.6138552909653558	0.539311	LongCOVID S case B control	2	159519368	0.0024	-5.875	3.1e-9	Yengo2018bmi	TRUE	5e-08	TRUE	NA	NA	TRUE	Risk factor	BMI	FALSE	690495	NA	NA	NA	Diagnosis	Long COVID: S case, B control	997600	3018	994582	0.00302
rs3800229	T	G	T	G	0.0175	-0.0258616	0.7123	0.683165	FALSE	FALSE	FALSE	6	108996963	0.032274	-0.8013137510070025	0.42295	LongCOVID S case B control	6	108996963	0.0018	9.722222222222223	1.4000000000000002e-22	Yengo2018bmi	TRUE	5e-08	TRUE	NA	NA	TRUE	Risk factor	BMI	FALSE	690495	NA	NA	NA	Diagnosis	Long COVID: S case, B control	997600	3018	994582	0.00302
rs3800637	C	T	C	T	0.0115	-0.0414049	0.336	0.338096	FALSE	FALSE	FALSE	7	137403432	0.0390609	-1.0600088579628222	0.2891409999999999	LongCOVID S case B control	7	137403432	0.0018	6.38889	5.1e-10	Yengo2018bmi	TRUE	5e-08	TRUE	NA	NA	TRUE	Risk factor	BMI	FALSE	690495	NA	NA	NA	Diagnosis	Long COVID: S case, B control	997600	3018	994582	0.00302
rs3803286	G	A	G	A	-0.0181	-0.00679112	0.6569	0.66095	FALSE	FALSE	FALSE	14	103246470	0.0309188	-0.21964371191637452	0.826149	LongCOVID S case B control	14	103246470	0.0018	-10.0556	4.0999999999999997e-23	Yengo2018bmi	TRUE	5e-08	TRUE	NA	NA	TRUE	Risk factor	BMI	FALSE	690495	NA	NA	NA	Diagnosis	Long COVID: S case, B control	997600	3018	994582	0.00302
rs3806572	A	G	A	G	-0.0145	0.00833062	0.2788	0.268536	FALSE	FALSE	FALSE	2	55238677	0.0349578	0.23830504207930708	0.811645	LongCOVID S case B control	2	55238677	0.0019	-7.631578947368421	1.5999999999999998e-14	Yengo2018bmi	TRUE	5e-08	TRUE	NA	NA	TRUE	Risk factor	BMI	FALSE	690495	NA	NA	NA	Diagnosis	Long COVID: S case, B control	997600	3018	994582	0.00302
rs3807645	A	G	A	G	-0.0166	-0.0381692	0.221	0.211586	FALSE	FALSE	FALSE	7	77830091	0.0359852	-1.06069161766504	0.28883	LongCOVID S case B control	7	77830091	0.0021	-7.904761904761905	2.4e-15	Yengo2018bmi	TRUE	5e-08	TRUE	NA	NA	TRUE	Risk factor	BMI	FALSE	690495	NA	NA	NA	Diagnosis	Long COVID: S case, B control	997600	3018	994582	0.00302
rs380857	A	C	A	C	-0.0151	-0.0855362	0.8878	0.856788	FALSE	FALSE	FALSE	9	101491066	0.0436668	-1.9588382936235311	0.0501317	LongCOVID S case B control	9	101491066	0.0027	-5.592592592592593	3.6e-8	Yengo2018bmi	TRUE	5e-08	TRUE	NA	NA	TRUE	Risk factor	BMI	FALSE	690495	NA	NA	NA	Diagnosis	Long COVID: S case, B control	997600	3018	994582	0.00302
rs3814883	T	C	T	C	0.0232	0.0868133	0.4764	0.449895	FALSE	FALSE	FALSE	16	29994922	0.0303125	2.863943917525773	0.00418401	LongCOVID S case B control	16	29994922	0.0017	13.647058823529411	1.1e-40	Yengo2018bmi	TRUE	5e-08	TRUE	NA	NA	TRUE	Risk factor	BMI	FALSE	690495	NA	NA	NA	Diagnosis	Long COVID: S case, B control	997600	3018	994582	0.00302
rs3829849	T	C	T	C	0.0098	9.65569e-4	0.3589	0.364273	FALSE	FALSE	FALSE	9	129390800	0.0315474	0.0306069279877264	0.975583	LongCOVID S case B control	9	129390800	0.0017	5.764705882352941	5.9e-9	Yengo2018bmi	TRUE	5e-08	TRUE	NA	NA	TRUE	Risk factor	BMI	FALSE	690495	NA	NA	NA	Diagnosis	Long COVID: S case, B control	997600	3018	994582	0.00302
rs38314	A	G	A	G	-0.012	-0.00611358	0.4912	0.506341	FALSE	FALSE	FALSE	7	70067315	0.030213	-0.2023493198292126	0.839644	LongCOVID S case B control	7	70067315	0.0017	-7.058823529411765	4.700000000000001e-12	Yengo2018bmi	TRUE	5e-08	TRUE	NA	NA	TRUE	Risk factor	BMI	FALSE	690495	NA	NA	NA	Diagnosis	Long COVID: S case, B control	997600	3018	994582	0.00302
rs3844598	G	A	G	A	0.0095	-0.0173953	0.521	0.545833	FALSE	FALSE	FALSE	5	140992235	0.0298891	-0.5819947740146073	0.560569	LongCOVID S case B control	5	140992235	0.0017	5.58824	3.8e-8	Yengo2018bmi	TRUE	5e-08	TRUE	NA	NA	TRUE	Risk factor	BMI	FALSE	690495	NA	NA	NA	Diagnosis	Long COVID: S case, B control	997600	3018	994582	0.00302
rs3902951	G	T	G	T	0.0134	0.00540374	0.2455	0.251795	FALSE	FALSE	FALSE	14	69789755	0.0359476	0.15032269191823652	0.88051	LongCOVID S case B control	14	69789755	0.002	6.7	7e-12	Yengo2018bmi	TRUE	5e-08	TRUE	NA	NA	TRUE	Risk factor	BMI	FALSE	690495	NA	NA	NA	Diagnosis	Long COVID: S case, B control	997600	3018	994582	0.00302
rs3904244	A	T	A	T	0.0155	0.0107196	0.1377	0.179832	FALSE	TRUE	FALSE	10	27361527	0.0396718	0.27020704883569685	0.787	LongCOVID S case B control	10	27361527	0.0025	6.2	4.2999999999999996e-10	Yengo2018bmi	TRUE	5e-08	TRUE	NA	NA	TRUE	Risk factor	BMI	FALSE	690495	NA	NA	NA	Diagnosis	Long COVID: S case, B control	997600	3018	994582	0.00302
rs391300	C	T	C	T	-0.0119	-0.0234813	0.6275	0.631882	FALSE	FALSE	FALSE	17	2216258	0.0303366	-0.7740254346235241	0.438915	LongCOVID S case B control	17	2216258	0.0017	-7	3.1e-12	Yengo2018bmi	TRUE	5e-08	TRUE	NA	NA	TRUE	Risk factor	BMI	FALSE	690495	NA	NA	NA	Diagnosis	Long COVID: S case, B control	997600	3018	994582	0.00302
rs3977755	T	C	T	C	-0.0135	0.0320073	0.2804	0.246361	FALSE	FALSE	FALSE	10	104420210	0.0338581	0.9453365664346198	0.3444869999999999	LongCOVID S case B control	10	104420210	0.0019	-7.105263157894737	5.9e-13	Yengo2018bmi	TRUE	5e-08	TRUE	NA	NA	TRUE	Risk factor	BMI	FALSE	690495	NA	NA	NA	Diagnosis	Long COVID: S case, B control	997600	3018	994582	0.00302
rs40067	A	G	A	G	-0.0266	-0.026058	0.1713	0.188524	FALSE	FALSE	FALSE	5	107439012	0.0388071	-0.6714750651298346	0.501918	LongCOVID S case B control	5	107439012	0.0023	-11.565217391304348	7.1e-30	Yengo2018bmi	TRUE	5e-08	TRUE	NA	NA	TRUE	Risk factor	BMI	FALSE	690495	NA	NA	NA	Diagnosis	Long COVID: S case, B control	997600	3018	994582	0.00302
rs4012234	G	T	G	T	0.0141	0.0159634	0.5924	0.614916	FALSE	FALSE	FALSE	20	32553047	0.0303828	0.525409113050805	0.5993	LongCOVID S case B control	20	32553047	0.0018	7.83333	9.900000000000001e-16	Yengo2018bmi	TRUE	5e-08	TRUE	NA	NA	TRUE	Risk factor	BMI	FALSE	690495	NA	NA	NA	Diagnosis	Long COVID: S case, B control	997600	3018	994582	0.00302
rs4072917	A	G	A	G	0.0115	-3.7008e-5	0.4694	0.45981	FALSE	FALSE	FALSE	8	143300279	0.029922	-0.00123681572087427	0.999013	LongCOVID S case B control	8	143300279	0.0018	6.388888888888889	6.9e-11	Yengo2018bmi	TRUE	5e-08	TRUE	NA	NA	TRUE	Risk factor	BMI	FALSE	690495	NA	NA	NA	Diagnosis	Long COVID: S case, B control	997600	3018	994582	0.00302
rs4148155	G	A	G	A	-0.0188	-0.0391228	0.1127	0.0987258	FALSE	FALSE	FALSE	4	89054667	0.0464935	-0.8414681622162238	0.400086	LongCOVID S case B control	4	89054667	0.0026	-7.23077	5e-13	Yengo2018bmi	TRUE	5e-08	TRUE	NA	NA	TRUE	Risk factor	BMI	FALSE	690495	NA	NA	NA	Diagnosis	Long COVID: S case, B control	997600	3018	994582	0.00302
rs4148866	T	C	T	C	0.0098	-0.0141352	0.4068	0.406655	FALSE	FALSE	FALSE	12	123425575	0.0374974	-0.3769648028930006	0.706201	LongCOVID S case B control	12	123425575	0.0018	5.444444444444445	4e-8	Yengo2018bmi	TRUE	5e-08	TRUE	NA	NA	TRUE	Risk factor	BMI	FALSE	690495	NA	NA	NA	Diagnosis	Long COVID: S case, B control	997600	3018	994582	0.00302
rs4151664	T	C	T	C	0.02	0.0179537	0.05847	0.043014	FALSE	FALSE	FALSE	6	31920873	0.0715787	0.25082461682036694	0.801949	LongCOVID S case B control	6	31920873	0.0035	5.714285714285714	1.4e-8	Yengo2018bmi	TRUE	5e-08	TRUE	NA	NA	TRUE	Risk factor	BMI	FALSE	690495	NA	NA	NA	Diagnosis	Long COVID: S case, B control	997600	3018	994582	0.00302
rs4237643	G	T	G	T	-0.0223	-0.0379924	0.6938	0.692829	FALSE	FALSE	FALSE	11	43648368	0.0322366	-1.178548606242594	0.238578	LongCOVID S case B control	11	43648368	0.0019	-11.7368	4.2999999999999996e-33	Yengo2018bmi	TRUE	5e-08	TRUE	NA	NA	TRUE	Risk factor	BMI	FALSE	690495	NA	NA	NA	Diagnosis	Long COVID: S case, B control	997600	3018	994582	0.00302
rs427943	C	A	C	A	0.017	-0.0350877	0.5669	0.569119	FALSE	FALSE	FALSE	21	46570896	0.0300391	-1.1680676185371732	0.242779	LongCOVID S case B control	21	46570896	0.0017	10	7.3e-23	Yengo2018bmi	TRUE	5e-08	TRUE	NA	NA	TRUE	Risk factor	BMI	FALSE	690495	NA	NA	NA	Diagnosis	Long COVID: S case, B control	997600	3018	994582	0.00302
rs429343	G	A	G	A	-0.015	-0.00661313	0.5813	0.555658	FALSE	FALSE	FALSE	2	147903382	0.031138	-0.2123813347035776	0.831809	LongCOVID S case B control	2	147903382	0.0017	-8.82353	6.8e-18	Yengo2018bmi	TRUE	5e-08	TRUE	NA	NA	TRUE	Risk factor	BMI	FALSE	690495	NA	NA	NA	Diagnosis	Long COVID: S case, B control	997600	3018	994582	0.00302
rs4307239	G	A	G	A	0.0115	-0.0161145	0.4578	0.457662	FALSE	FALSE	FALSE	7	24354300	0.0298558	-0.5397443712779427	0.589373	LongCOVID S case B control	7	24354300	0.0017	6.76471	3.9e-11	Yengo2018bmi	TRUE	5e-08	TRUE	NA	NA	TRUE	Risk factor	BMI	FALSE	690495	NA	NA	NA	Diagnosis	Long COVID: S case, B control	997600	3018	994582	0.00302
rs4358081	C	A	C	A	0.0097	-0.012345	0.4631	0.466275	FALSE	FALSE	FALSE	2	29100642	0.0306258	-0.40309151107889424	0.68688	LongCOVID S case B control	2	29100642	0.0017	5.70588	1.5e-8	Yengo2018bmi	TRUE	5e-08	TRUE	NA	NA	TRUE	Risk factor	BMI	FALSE	690495	NA	NA	NA	Diagnosis	Long COVID: S case, B control	997600	3018	994582	0.00302
rs4414033	A	G	A	G	0.0129	0.0600442	0.627	0.59897	FALSE	FALSE	FALSE	1	156406853	0.0308885	1.9439014519966975	0.0519071	LongCOVID S case B control	1	156406853	0.0018	7.166666666666667	1.4e-12	Yengo2018bmi	TRUE	5e-08	TRUE	NA	NA	TRUE	Risk factor	BMI	FALSE	690495	NA	NA	NA	Diagnosis	Long COVID: S case, B control	997600	3018	994582	0.00302
rs4430672	C	T	C	T	-0.0127	0.00301984	0.8004	0.797353	FALSE	FALSE	FALSE	14	63094407	0.0371761	0.08123068315396183	0.935259	LongCOVID S case B control	14	63094407	0.0022	-5.77273	3.9e-9	Yengo2018bmi	TRUE	5e-08	TRUE	NA	NA	TRUE	Risk factor	BMI	FALSE	690495	NA	NA	NA	Diagnosis	Long COVID: S case, B control	997600	3018	994582	0.00302
rs4482463	A	C	A	C	-0.0331	-0.00565855	0.9213	0.92937	FALSE	FALSE	FALSE	2	205375909	0.0554864	-0.10198084575679808	0.918772	LongCOVID S case B control	2	205375909	0.0033	-10.03030303030303	2.8000000000000003e-23	Yengo2018bmi	TRUE	5e-08	TRUE	NA	NA	TRUE	Risk factor	BMI	FALSE	690495	NA	NA	NA	Diagnosis	Long COVID: S case, B control	997600	3018	994582	0.00302
rs4500930	T	C	T	C	0.0156	0.0373564	0.3461	0.33197	FALSE	FALSE	FALSE	2	228985505	0.0318005	1.174711089448279	0.240111	LongCOVID S case B control	2	228985505	0.0018	8.666666666666666	6.5e-18	Yengo2018bmi	TRUE	5e-08	TRUE	NA	NA	TRUE	Risk factor	BMI	FALSE	690495	NA	NA	NA	Diagnosis	Long COVID: S case, B control	997600	3018	994582	0.00302
rs4516268	A	C	A	C	-0.0217	0.0224073	0.1925	0.220002	FALSE	FALSE	FALSE	17	1846831	0.0370065	0.6054963317255078	0.54485	LongCOVID S case B control	17	1846831	0.0021	-10.333333333333334	5.2e-25	Yengo2018bmi	TRUE	5e-08	TRUE	NA	NA	TRUE	Risk factor	BMI	FALSE	690495	NA	NA	NA	Diagnosis	Long COVID: S case, B control	997600	3018	994582	0.00302
rs4518345	A	G	A	G	-0.0117	-0.00523858	0.2842	0.267057	FALSE	FALSE	FALSE	5	27185904	0.0337033	-0.15543225737539054	0.876481	LongCOVID S case B control	5	27185904	0.0019	-6.157894736842105	1e-9	Yengo2018bmi	TRUE	5e-08	TRUE	NA	NA	TRUE	Risk factor	BMI	FALSE	690495	NA	NA	NA	Diagnosis	Long COVID: S case, B control	997600	3018	994582	0.00302
rs4556997	A	C	A	C	0.0197	0.0271065	0.1349	0.134056	FALSE	FALSE	FALSE	2	100814858	0.0449382	0.6031950545415704	0.546379	LongCOVID S case B control	2	100814858	0.0024	8.208333333333334	6.9e-17	Yengo2018bmi	TRUE	5e-08	TRUE	NA	NA	TRUE	Risk factor	BMI	FALSE	690495	NA	NA	NA	Diagnosis	Long COVID: S case, B control	997600	3018	994582	0.00302
rs4589691	G	C	G	C	0.0141	0.00925673	0.1579	0.148072	FALSE	TRUE	FALSE	2	144051398	0.0409234	0.2261965037118128	0.821049	LongCOVID S case B control	2	144051398	0.0024	5.875	4.7e-9	Yengo2018bmi	TRUE	5e-08	TRUE	NA	NA	TRUE	Risk factor	BMI	FALSE	690495	NA	NA	NA	Diagnosis	Long COVID: S case, B control	997600	3018	994582	0.00302
rs4639527	G	A	G	A	0.0172	-0.00196844	0.3012	0.335408	FALSE	FALSE	FALSE	2	416815	0.031809	-0.06188311484171147	0.950656	LongCOVID S case B control	2	416815	0.0019	9.05263	3.3e-20	Yengo2018bmi	TRUE	5e-08	TRUE	NA	NA	TRUE	Risk factor	BMI	FALSE	690495	NA	NA	NA	Diagnosis	Long COVID: S case, B control	997600	3018	994582	0.00302
rs4653017	T	C	T	C	0.0122	0.00509417	0.6818	0.677902	FALSE	FALSE	FALSE	1	33776728	0.0319572	0.15940601804914076	0.873349	LongCOVID S case B control	1	33776728	0.0018	6.777777777777779	4.5e-11	Yengo2018bmi	TRUE	5e-08	TRUE	NA	NA	TRUE	Risk factor	BMI	FALSE	690495	NA	NA	NA	Diagnosis	Long COVID: S case, B control	997600	3018	994582	0.00302
rs4660443	T	C	T	C	0.0164	-0.0246076	0.2218	0.20375	FALSE	FALSE	FALSE	1	39591779	0.0362148	-0.6794901531970355	0.496827	LongCOVID S case B control	1	39591779	0.0021	7.809523809523811	6.8e-15	Yengo2018bmi	TRUE	5e-08	TRUE	NA	NA	TRUE	Risk factor	BMI	FALSE	690495	NA	NA	NA	Diagnosis	Long COVID: S case, B control	997600	3018	994582	0.00302
rs4671328	G	T	G	T	-0.0219	-0.00750991	0.5533	0.570645	FALSE	FALSE	FALSE	2	58935282	0.0343167	-0.21884126387444017	0.826774	LongCOVID S case B control	2	58935282	0.0017	-12.8824	2.2e-36	Yengo2018bmi	TRUE	5e-08	TRUE	NA	NA	TRUE	Risk factor	BMI	FALSE	690495	NA	NA	NA	Diagnosis	Long COVID: S case, B control	997600	3018	994582	0.00302
rs4713436	T	C	T	C	-0.0133	0.0514794	0.1731	0.169835	FALSE	FALSE	FALSE	6	31084639	0.0389367	1.3221305349451804	0.186124	LongCOVID S case B control	6	31084639	0.0024	-5.541666666666667	1.8e-8	Yengo2018bmi	TRUE	5e-08	TRUE	NA	NA	TRUE	Risk factor	BMI	FALSE	690495	NA	NA	NA	Diagnosis	Long COVID: S case, B control	997600	3018	994582	0.00302
rs4722398	T	C	T	C	0.0158	-0.0608908	0.1336	0.107124	FALSE	FALSE	FALSE	7	3125220	0.0464676	-1.3103926176518694	0.190063	LongCOVID S case B control	7	3125220	0.0025	6.32	3.6e-10	Yengo2018bmi	TRUE	5e-08	TRUE	NA	NA	TRUE	Risk factor	BMI	FALSE	690495	NA	NA	NA	Diagnosis	Long COVID: S case, B control	997600	3018	994582	0.00302
rs4740619	C	T	C	T	-0.0186	-0.0145347	0.4521	0.477551	FALSE	FALSE	FALSE	9	15634326	0.0299552	-0.48521458711676096	0.627525	LongCOVID S case B control	9	15634326	0.0016	-11.625	2.3000000000000002e-30	Yengo2018bmi	TRUE	5e-08	TRUE	NA	NA	TRUE	Risk factor	BMI	FALSE	690495	NA	NA	NA	Diagnosis	Long COVID: S case, B control	997600	3018	994582	0.00302
rs4757144	A	G	A	G	0.0169	0.0232782	0.5878	0.554552	FALSE	FALSE	FALSE	11	13331226	0.0298863	0.7788920006825869	0.436043	LongCOVID S case B control	11	13331226	0.0018	9.388888888888888	5.600000000000001e-22	Yengo2018bmi	TRUE	5e-08	TRUE	NA	NA	TRUE	Risk factor	BMI	FALSE	690495	NA	NA	NA	Diagnosis	Long COVID: S case, B control	997600	3018	994582	0.00302
rs4783830	A	G	A	G	-0.0105	-0.034897	0.3074	0.315705	FALSE	FALSE	FALSE	16	54255346	0.0316662	-1.102026766710246	0.27045	LongCOVID S case B control	16	54255346	0.0019	-5.526315789473685	2.4e-8	Yengo2018bmi	TRUE	5e-08	TRUE	NA	NA	TRUE	Risk factor	BMI	FALSE	690495	NA	NA	NA	Diagnosis	Long COVID: S case, B control	997600	3018	994582	0.00302
rs4786903	G	A	G	A	0.0125	0.0527429	0.7368	0.742595	FALSE	FALSE	FALSE	16	6697104	0.0342174	1.5414058344584918	0.123218	LongCOVID S case B control	16	6697104	0.002	6.25	3.5000000000000003e-10	Yengo2018bmi	TRUE	5e-08	TRUE	NA	NA	TRUE	Risk factor	BMI	FALSE	690495	NA	NA	NA	Diagnosis	Long COVID: S case, B control	997600	3018	994582	0.00302
rs4800191	C	G	C	G	0.0103	-0.0338895	0.6369	0.644259	FALSE	TRUE	FALSE	18	22461398	0.0321186	-1.0551362761764214	0.291364	LongCOVID S case B control	18	22461398	0.0017	6.058823529411765	2.5e-9	Yengo2018bmi	TRUE	5e-08	TRUE	NA	NA	TRUE	Risk factor	BMI	FALSE	690495	NA	NA	NA	Diagnosis	Long COVID: S case, B control	997600	3018	994582	0.00302
rs4801117	A	C	A	C	0.0104	0.00766413	0.3676	0.400032	FALSE	FALSE	FALSE	18	52628923	0.030473	0.2515055951169888	0.801423	LongCOVID S case B control	18	52628923	0.0018	5.777777777777778	4.6e-9	Yengo2018bmi	TRUE	5e-08	TRUE	NA	NA	TRUE	Risk factor	BMI	FALSE	690495	NA	NA	NA	Diagnosis	Long COVID: S case, B control	997600	3018	994582	0.00302
rs4818225	G	A	G	A	0.0117	0.0482064	0.6606	0.630753	FALSE	FALSE	FALSE	21	42629895	0.0319976	1.5065629922244168	0.131923	LongCOVID S case B control	21	42629895	0.0018	6.5	2.3e-10	Yengo2018bmi	TRUE	5e-08	TRUE	NA	NA	TRUE	Risk factor	BMI	FALSE	690495	NA	NA	NA	Diagnosis	Long COVID: S case, B control	997600	3018	994582	0.00302
rs4820408	G	T	G	T	-0.0151	-0.014384	0.592	0.605429	FALSE	FALSE	FALSE	22	40604945	0.030569	-0.47054205240603225	0.637968	LongCOVID S case B control	22	40604945	0.0017	-8.88235	2.1e-19	Yengo2018bmi	TRUE	5e-08	TRUE	NA	NA	TRUE	Risk factor	BMI	FALSE	690495	NA	NA	NA	Diagnosis	Long COVID: S case, B control	997600	3018	994582	0.00302
rs4851029	G	T	G	T	0.0121	0.0103425	0.5247	0.511591	FALSE	FALSE	FALSE	2	104159785	0.0311239	0.3323009005940772	0.739661	LongCOVID S case B control	2	104159785	0.0017	7.11765	1.6999999999999998e-12	Yengo2018bmi	TRUE	5e-08	TRUE	NA	NA	TRUE	Risk factor	BMI	FALSE	690495	NA	NA	NA	Diagnosis	Long COVID: S case, B control	997600	3018	994582	0.00302
rs4858193	C	T	C	T	-0.0129	-0.00232436	0.2779	0.275651	FALSE	FALSE	FALSE	3	20441050	0.0335011	-0.06938160239514524	0.944686	LongCOVID S case B control	3	20441050	0.0019	-6.78947	1.6e-11	Yengo2018bmi	TRUE	5e-08	TRUE	NA	NA	TRUE	Risk factor	BMI	FALSE	690495	NA	NA	NA	Diagnosis	Long COVID: S case, B control	997600	3018	994582	0.00302
rs4864201	C	T	C	T	-0.0141	-0.0184803	0.6469	0.63757	FALSE	FALSE	FALSE	4	130731284	0.0312914	-0.5905871900905681	0.554797	LongCOVID S case B control	4	130731284	0.0017	-8.29412	1.5e-16	Yengo2018bmi	TRUE	5e-08	TRUE	NA	NA	TRUE	Risk factor	BMI	FALSE	690495	NA	NA	NA	Diagnosis	Long COVID: S case, B control	997600	3018	994582	0.00302
rs4880341	T	C	T	C	-0.0118	-0.00212211	0.5606	0.551185	FALSE	FALSE	FALSE	10	133992689	0.030714	-0.0690925962101973	0.944916	LongCOVID S case B control	10	133992689	0.0017	-6.9411764705882355	1.1e-11	Yengo2018bmi	TRUE	5e-08	TRUE	NA	NA	TRUE	Risk factor	BMI	FALSE	690495	NA	NA	NA	Diagnosis	Long COVID: S case, B control	997600	3018	994582	0.00302
rs4906908	G	T	G	T	0.0103	0.0160391	0.5253	0.520658	FALSE	FALSE	FALSE	15	27040082	0.0299367	0.5357671353221966	0.59212	LongCOVID S case B control	15	27040082	0.0017	6.05882	2.5e-9	Yengo2018bmi	TRUE	5e-08	TRUE	NA	NA	TRUE	Risk factor	BMI	FALSE	690495	NA	NA	NA	Diagnosis	Long COVID: S case, B control	997600	3018	994582	0.00302
rs491711	C	A	C	A	-0.0115	-0.0657911	0.316	0.276641	FALSE	FALSE	FALSE	11	28742220	0.032994	-1.9940322482875672	0.0461487	LongCOVID S case B control	11	28742220	0.0019	-6.05263	1.1e-9	Yengo2018bmi	TRUE	5e-08	TRUE	NA	NA	TRUE	Risk factor	BMI	FALSE	690495	NA	NA	NA	Diagnosis	Long COVID: S case, B control	997600	3018	994582	0.00302
rs4929923	C	T	C	T	0.0181	-0.0136237	0.6376	0.644795	FALSE	FALSE	FALSE	11	8639200	0.0302964	-0.4496804900912319	0.65294	LongCOVID S case B control	11	8639200	0.0017	10.6471	7.2e-27	Yengo2018bmi	TRUE	5e-08	TRUE	NA	NA	TRUE	Risk factor	BMI	FALSE	690495	NA	NA	NA	Diagnosis	Long COVID: S case, B control	997600	3018	994582	0.00302
rs4936175	C	T	C	T	0.0122	0.0340138	0.4445	0.405744	FALSE	FALSE	FALSE	11	132641959	0.0303564	1.1204820070891146	0.262508	LongCOVID S case B control	11	132641959	0.0017	7.17647	1.4e-12	Yengo2018bmi	TRUE	5e-08	TRUE	NA	NA	TRUE	Risk factor	BMI	FALSE	690495	NA	NA	NA	Diagnosis	Long COVID: S case, B control	997600	3018	994582	0.00302
rs4937870	G	A	G	A	-0.0109	0.0463989	0.3172	0.356435	FALSE	FALSE	FALSE	11	112826709	0.0320848	1.446133371565352	0.14814	LongCOVID S case B control	11	112826709	0.0019	-5.73684	8.8e-9	Yengo2018bmi	TRUE	5e-08	TRUE	NA	NA	TRUE	Risk factor	BMI	FALSE	690495	NA	NA	NA	Diagnosis	Long COVID: S case, B control	997600	3018	994582	0.00302
rs4952843	G	A	G	A	-0.0131	0.0149288	0.3807	0.371053	FALSE	FALSE	FALSE	2	46957845	0.0315334	0.47342817457045544	0.635908	LongCOVID S case B control	2	46957845	0.0018	-7.27778	6.8e-14	Yengo2018bmi	TRUE	5e-08	TRUE	NA	NA	TRUE	Risk factor	BMI	FALSE	690495	NA	NA	NA	Diagnosis	Long COVID: S case, B control	997600	3018	994582	0.00302
rs4954638	C	A	C	A	-0.0118	-0.028432	0.2492	0.281059	FALSE	FALSE	FALSE	2	137435455	0.0346679	-0.8201246686415964	0.412146	LongCOVID S case B control	2	137435455	0.002	-5.9	2.9e-9	Yengo2018bmi	TRUE	5e-08	TRUE	NA	NA	TRUE	Risk factor	BMI	FALSE	690495	NA	NA	NA	Diagnosis	Long COVID: S case, B control	997600	3018	994582	0.00302
rs4968656	G	A	G	A	0.0116	-0.00779865	0.3216	0.31166	FALSE	FALSE	FALSE	17	61616959	0.0320882	-0.2430379391801348	0.807976	LongCOVID S case B control	17	61616959	0.0019	6.10526	8.199999999999999e-10	Yengo2018bmi	TRUE	5e-08	TRUE	NA	NA	TRUE	Risk factor	BMI	FALSE	690495	NA	NA	NA	Diagnosis	Long COVID: S case, B control	997600	3018	994582	0.00302
rs4981693	A	G	A	G	0.0206	-0.0073069	0.771	0.725489	FALSE	FALSE	FALSE	14	29680331	0.0339863	-0.21499545405060275	0.829771	LongCOVID S case B control	14	29680331	0.002	10.3	6.899999999999999e-24	Yengo2018bmi	TRUE	5e-08	TRUE	NA	NA	TRUE	Risk factor	BMI	FALSE	690495	NA	NA	NA	Diagnosis	Long COVID: S case, B control	997600	3018	994582	0.00302
rs4986044	T	C	T	C	-0.0164	0.00860383	0.4687	0.475134	FALSE	FALSE	FALSE	17	21261560	0.0379301	0.22683383381536035	0.820553	LongCOVID S case B control	17	21261560	0.0016	-10.25	3.3e-23	Yengo2018bmi	TRUE	5e-08	TRUE	NA	NA	TRUE	Risk factor	BMI	FALSE	690495	NA	NA	NA	Diagnosis	Long COVID: S case, B control	997600	3018	994582	0.00302
rs538579	C	G	C	G	0.0137	-0.0112669	0.3228	0.292482	FALSE	TRUE	FALSE	3	62711674	0.0325158	-0.34650539122518903	0.728962	LongCOVID S case B control	3	62711674	0.0019	7.2105263157894735	1.3e-13	Yengo2018bmi	TRUE	5e-08	TRUE	NA	NA	TRUE	Risk factor	BMI	FALSE	690495	NA	NA	NA	Diagnosis	Long COVID: S case, B control	997600	3018	994582	0.00302
rs543874	G	A	G	A	0.0475	-0.0445028	0.1952	0.198115	FALSE	FALSE	FALSE	1	177889480	0.0366164	-1.21537890125736	0.224221	LongCOVID S case B control	1	177889480	0.002	23.75	1.1999999999999998e-122	Yengo2018bmi	TRUE	5e-08	TRUE	NA	NA	TRUE	Risk factor	BMI	FALSE	690495	NA	NA	NA	Diagnosis	Long COVID: S case, B control	997600	3018	994582	0.00302
rs559231	T	G	T	G	0.0135	0.0405642	0.3956	0.403702	FALSE	FALSE	FALSE	18	39644247	0.0305118	1.3294594222563074	0.183696	LongCOVID S case B control	18	39644247	0.0018	7.5	2.4e-14	Yengo2018bmi	TRUE	5e-08	TRUE	NA	NA	TRUE	Risk factor	BMI	FALSE	690495	NA	NA	NA	Diagnosis	Long COVID: S case, B control	997600	3018	994582	0.00302
rs577525	C	T	C	T	0.0166	0.048957	0.5676	0.541271	FALSE	FALSE	FALSE	10	99769388	0.0303508	1.6130382065711613	0.106736	LongCOVID S case B control	10	99769388	0.0017	9.7647099999999991	9.699999999999999e-22	Yengo2018bmi	TRUE	5e-08	TRUE	NA	NA	TRUE	Risk factor	BMI	FALSE	690495	NA	NA	NA	Diagnosis	Long COVID: S case, B control	997600	3018	994582	0.00302
rs592483	T	C	T	C	-0.0147	-0.00196809	0.5716	0.519672	FALSE	FALSE	FALSE	11	69445173	0.0306499	-0.06421195501453512	0.948802	LongCOVID S case B control	11	69445173	0.0017	-8.647058823529411	2e-18	Yengo2018bmi	TRUE	5e-08	TRUE	NA	NA	TRUE	Risk factor	BMI	FALSE	690495	NA	NA	NA	Diagnosis	Long COVID: S case, B control	997600	3018	994582	0.00302
rs6011457	A	T	A	T	-0.0116	0.00643901	0.4975	0.456835	FALSE	TRUE	TRUE	20	61530915	0.0298524	0.21569488550334312	0.829226	LongCOVID S case B control	20	61530915	0.0017	-6.823529411764706	2.7e-11	Yengo2018bmi	FALSE	5e-08	TRUE	NA	NA	NA	Risk factor	BMI	FALSE	690495	NA	NA	NA	Diagnosis	Long COVID: S case, B control	997600	3018	994582	0.00302
rs6050446	G	A	G	A	0.0343	-0.0846126	0.97001	0.972786	FALSE	FALSE	FALSE	20	25195509	0.0989568	-0.8550458381839348	0.392526	LongCOVID S case B control	20	25195509	0.0047	7.29787	4.4e-13	Yengo2018bmi	TRUE	5e-08	TRUE	NA	NA	TRUE	Risk factor	BMI	FALSE	690495	NA	NA	NA	Diagnosis	Long COVID: S case, B control	997600	3018	994582	0.00302
rs621042	A	C	A	C	-0.0107	0.0144623	0.451	0.461696	FALSE	FALSE	FALSE	12	18789007	0.0298093	0.4851606713341139	0.627563	LongCOVID S case B control	12	18789007	0.0017	-6.294117647058823	6.3e-10	Yengo2018bmi	TRUE	5e-08	TRUE	NA	NA	TRUE	Risk factor	BMI	FALSE	690495	NA	NA	NA	Diagnosis	Long COVID: S case, B control	997600	3018	994582	0.00302
rs6235	G	C	G	C	0.0175	-0.0403319	0.2702	0.276126	FALSE	TRUE	FALSE	5	95728898	0.033423	-1.2067109475510875	0.2275429999999999	LongCOVID S case B control	5	95728898	0.0019	9.21053	1.5e-19	Yengo2018bmi	TRUE	5e-08	TRUE	NA	NA	TRUE	Risk factor	BMI	FALSE	690495	NA	NA	NA	Diagnosis	Long COVID: S case, B control	997600	3018	994582	0.00302
rs6265	T	C	T	C	-0.0412	-0.0328485	0.1951	0.174076	FALSE	FALSE	FALSE	11	27679916	0.0378223	-0.8684955700737396	0.3851219999999999	LongCOVID S case B control	11	27679916	0.0021	-19.61904761904762	9.999999999999995e-87	Yengo2018bmi	TRUE	5e-08	TRUE	NA	NA	TRUE	Risk factor	BMI	FALSE	690495	NA	NA	NA	Diagnosis	Long COVID: S case, B control	997600	3018	994582	0.00302
rs629443	G	T	G	T	-0.0116	0.0355763	0.7499	0.750363	FALSE	FALSE	FALSE	13	76386075	0.0339121	1.049073929364445	0.294144	LongCOVID S case B control	13	76386075	0.0019	-6.10526	1.4e-9	Yengo2018bmi	TRUE	5e-08	TRUE	NA	NA	TRUE	Risk factor	BMI	FALSE	690495	NA	NA	NA	Diagnosis	Long COVID: S case, B control	997600	3018	994582	0.00302
rs6443750	C	T	C	T	0.0148	0.0278103	0.8068	0.799895	FALSE	FALSE	FALSE	3	181329682	0.0541728	0.5133627946127947	0.607697	LongCOVID S case B control	3	181329682	0.0021	7.04762	3.2e-12	Yengo2018bmi	TRUE	5e-08	TRUE	NA	NA	TRUE	Risk factor	BMI	FALSE	690495	NA	NA	NA	Diagnosis	Long COVID: S case, B control	997600	3018	994582	0.00302
rs6448587	C	A	C	A	-0.0167	-0.0154868	0.1891	0.196753	FALSE	FALSE	FALSE	4	28561990	0.0467561	-0.3312252305046828	0.740474	LongCOVID S case B control	4	28561990	0.0023	-7.26087	2.3e-13	Yengo2018bmi	TRUE	5e-08	TRUE	NA	NA	TRUE	Risk factor	BMI	FALSE	690495	NA	NA	NA	Diagnosis	Long COVID: S case, B control	997600	3018	994582	0.00302
rs645040	T	G	T	G	0.0171	0.019415	0.7762	0.805843	FALSE	FALSE	FALSE	3	135926622	0.035932	0.5403261716575755	0.588973	LongCOVID S case B control	3	135926622	0.002	8.55	2.5e-18	Yengo2018bmi	TRUE	5e-08	TRUE	NA	NA	TRUE	Risk factor	BMI	FALSE	690495	NA	NA	NA	Diagnosis	Long COVID: S case, B control	997600	3018	994582	0.00302
rs6461115	G	A	G	A	-0.0144	0.00904031	0.2285	0.254155	FALSE	FALSE	FALSE	7	2103668	0.0348132	0.25968052347959963	0.79511	LongCOVID S case B control	7	2103668	0.0019	-7.57895	1.2e-13	Yengo2018bmi	TRUE	5e-08	TRUE	NA	NA	TRUE	Risk factor	BMI	FALSE	690495	NA	NA	NA	Diagnosis	Long COVID: S case, B control	997600	3018	994582	0.00302
rs6471941	A	G	A	G	0.0156	0.0273648	0.1684	0.239276	FALSE	FALSE	FALSE	8	62117973	0.0370911	0.7377726732288878	0.460652	LongCOVID S case B control	8	62117973	0.0021	7.428571428571429	3.1e-13	Yengo2018bmi	TRUE	5e-08	TRUE	NA	NA	TRUE	Risk factor	BMI	FALSE	690495	NA	NA	NA	Diagnosis	Long COVID: S case, B control	997600	3018	994582	0.00302
rs6500208	A	G	A	G	0.014	-0.0203935	0.2006	0.250798	FALSE	FALSE	FALSE	16	49011249	0.0358858	-0.5682888496285438	0.5698400000000001	LongCOVID S case B control	16	49011249	0.002	7	4.1e-12	Yengo2018bmi	TRUE	5e-08	TRUE	NA	NA	TRUE	Risk factor	BMI	FALSE	690495	NA	NA	NA	Diagnosis	Long COVID: S case, B control	997600	3018	994582	0.00302
rs6512302	C	G	C	G	0.0142	0.0497536	0.7511	0.757131	FALSE	TRUE	FALSE	20	62691550	0.0346168	1.437267453952994	0.150642	LongCOVID S case B control	20	62691550	0.002	7.1000000000000005	2.1e-12	Yengo2018bmi	TRUE	5e-08	TRUE	NA	NA	TRUE	Risk factor	BMI	FALSE	690495	NA	NA	NA	Diagnosis	Long COVID: S case, B control	997600	3018	994582	0.00302
rs6545714	A	G	A	G	-0.0191	-0.0427853	0.6139	0.602578	FALSE	FALSE	FALSE	2	59307725	0.0311903	-1.3717501915659676	0.170141	LongCOVID S case B control	2	59307725	0.0017	-11.235294117647058	9.1e-31	Yengo2018bmi	TRUE	5e-08	TRUE	NA	NA	TRUE	Risk factor	BMI	FALSE	690495	NA	NA	NA	Diagnosis	Long COVID: S case, B control	997600	3018	994582	0.00302
rs6551278	C	T	C	T	0.0181	-0.0431211	0.8529	0.836452	FALSE	FALSE	FALSE	3	88199298	0.041485	-1.0394383512112813	0.2986	LongCOVID S case B control	3	88199298	0.0022	8.22727	7.200000000000002e-16	Yengo2018bmi	TRUE	5e-08	TRUE	NA	NA	TRUE	Risk factor	BMI	FALSE	690495	NA	NA	NA	Diagnosis	Long COVID: S case, B control	997600	3018	994582	0.00302
rs6556301	T	G	T	G	-0.0111	0.033842	0.3596	0.369176	FALSE	FALSE	FALSE	5	176527577	0.0306571	1.103887843272847	0.269642	LongCOVID S case B control	5	176527577	0.0018	-6.166666666666667	4.099999999999999e-10	Yengo2018bmi	TRUE	5e-08	TRUE	NA	NA	TRUE	Risk factor	BMI	FALSE	690495	NA	NA	NA	Diagnosis	Long COVID: S case, B control	997600	3018	994582	0.00302
rs657452	G	A	G	A	-0.0188	-0.0141314	0.6216	0.595057	FALSE	FALSE	FALSE	1	49589847	0.030243	-0.46726184571636414	0.640312	LongCOVID S case B control	1	49589847	0.0017	-11.0588	7.200000000000001e-29	Yengo2018bmi	TRUE	5e-08	TRUE	NA	NA	TRUE	Risk factor	BMI	FALSE	690495	NA	NA	NA	Diagnosis	Long COVID: S case, B control	997600	3018	994582	0.00302
rs6587552	G	A	G	A	-0.0173	-0.0333782	0.7591	0.749851	FALSE	FALSE	FALSE	1	151018861	0.0354053	-0.9427458600830948	0.345811	LongCOVID S case B control	1	151018861	0.002	-8.65	1.6e-17	Yengo2018bmi	TRUE	5e-08	TRUE	NA	NA	TRUE	Risk factor	BMI	FALSE	690495	NA	NA	NA	Diagnosis	Long COVID: S case, B control	997600	3018	994582	0.00302
rs6591407	A	C	A	C	-0.0118	-0.0371429	0.1861	0.167249	FALSE	FALSE	FALSE	11	56914157	0.0494563	-0.7510246419566364	0.452638	LongCOVID S case B control	11	56914157	0.0021	-5.6190476190476195	1.9e-8	Yengo2018bmi	TRUE	5e-08	TRUE	NA	NA	TRUE	Risk factor	BMI	FALSE	690495	NA	NA	NA	Diagnosis	Long COVID: S case, B control	997600	3018	994582	0.00302
rs6593688	G	A	G	A	0.0137	-0.0151527	0.3733	0.381641	FALSE	FALSE	FALSE	1	96322205	0.03058	-0.4955101373446697	0.620239	LongCOVID S case B control	1	96322205	0.0018	7.61111	8.6e-15	Yengo2018bmi	TRUE	5e-08	TRUE	NA	NA	TRUE	Risk factor	BMI	FALSE	690495	NA	NA	NA	Diagnosis	Long COVID: S case, B control	997600	3018	994582	0.00302
rs6595205	G	C	G	C	-0.0114	0.00345703	0.5305	0.502193	FALSE	TRUE	TRUE	5	119372533	0.0297094	0.11636148828316964	0.907366	LongCOVID S case B control	5	119372533	0.0016	-7.125	2e-12	Yengo2018bmi	FALSE	5e-08	TRUE	NA	NA	NA	Risk factor	BMI	FALSE	690495	NA	NA	NA	Diagnosis	Long COVID: S case, B control	997600	3018	994582	0.00302
rs663129	A	G	A	G	0.0545	-0.0354923	0.2301	0.215537	FALSE	FALSE	FALSE	18	57838401	0.0352166	-1.0078286944225163	0.313536	LongCOVID S case B control	18	57838401	0.0019	28.68421052631579	1.5999999999999992e-178	Yengo2018bmi	TRUE	5e-08	TRUE	NA	NA	TRUE	Risk factor	BMI	FALSE	690495	NA	NA	NA	Diagnosis	Long COVID: S case, B control	997600	3018	994582	0.00302
rs6673081	C	T	C	T	-0.01	0.0314904	0.5534	0.571117	FALSE	FALSE	FALSE	1	154989595	0.0307694	1.0234323711219588	0.306103	LongCOVID S case B control	1	154989595	0.0018	-5.55556	1.8e-8	Yengo2018bmi	TRUE	5e-08	TRUE	NA	NA	TRUE	Risk factor	BMI	FALSE	690495	NA	NA	NA	Diagnosis	Long COVID: S case, B control	997600	3018	994582	0.00302
rs6692586	G	A	G	A	-0.0192	-0.019143	0.832	0.854425	FALSE	FALSE	FALSE	1	23299906	0.0393395	-0.4866101501035855	0.626536	LongCOVID S case B control	1	23299906	0.0023	-8.34783	1.1e-16	Yengo2018bmi	TRUE	5e-08	TRUE	NA	NA	TRUE	Risk factor	BMI	FALSE	690495	NA	NA	NA	Diagnosis	Long COVID: S case, B control	997600	3018	994582	0.00302
rs6712	C	G	C	G	0.0138	-0.0144003	0.1368	0.135515	FALSE	TRUE	FALSE	22	50637922	0.0435056	-0.3309987679746975	0.740645	LongCOVID S case B control	22	50637922	0.0025	5.52	4.4000000000000004e-8	Yengo2018bmi	TRUE	5e-08	TRUE	NA	NA	TRUE	Risk factor	BMI	FALSE	690495	NA	NA	NA	Diagnosis	Long COVID: S case, B control	997600	3018	994582	0.00302
rs6734537	C	T	C	T	0.0133	0.0334774	0.1971	0.175872	FALSE	FALSE	FALSE	2	207925963	0.0391337	0.8554621719898705	0.392295	LongCOVID S case B control	2	207925963	0.0022	6.04545	1e-9	Yengo2018bmi	TRUE	5e-08	TRUE	NA	NA	TRUE	Risk factor	BMI	FALSE	690495	NA	NA	NA	Diagnosis	Long COVID: S case, B control	997600	3018	994582	0.00302
rs6764533	A	G	A	G	0.0116	0.0207435	0.359	0.336289	FALSE	FALSE	FALSE	3	196088464	0.0312942	0.6628544586536803	0.507424	LongCOVID S case B control	3	196088464	0.0018	6.444444444444444	1.3999999999999998e-10	Yengo2018bmi	TRUE	5e-08	TRUE	NA	NA	TRUE	Risk factor	BMI	FALSE	690495	NA	NA	NA	Diagnosis	Long COVID: S case, B control	997600	3018	994582	0.00302
rs676749	A	T	A	T	-0.0104	0.0404074	0.502	0.525286	FALSE	TRUE	TRUE	20	3026069	0.0304728	1.3260153317056522	0.184834	LongCOVID S case B control	20	3026069	0.0017	-6.11764705882353	1.7e-9	Yengo2018bmi	FALSE	5e-08	TRUE	NA	NA	NA	Risk factor	BMI	FALSE	690495	NA	NA	NA	Diagnosis	Long COVID: S case, B control	997600	3018	994582	0.00302
rs6772756	G	A	G	A	-0.0104	0.0429487	0.3372	0.343552	FALSE	FALSE	FALSE	3	182312152	0.0318564	1.3481969086274657	0.177595	LongCOVID S case B control	3	182312152	0.0019	-5.47368	4e-8	Yengo2018bmi	TRUE	5e-08	TRUE	NA	NA	TRUE	Risk factor	BMI	FALSE	690495	NA	NA	NA	Diagnosis	Long COVID: S case, B control	997600	3018	994582	0.00302
rs6781254	T	C	T	C	0.0112	0.00505968	0.3034	0.295116	FALSE	FALSE	FALSE	3	80649139	0.0321143	0.15755224308174243	0.87481	LongCOVID S case B control	3	80649139	0.0018	6.222222222222222	4.900000000000001e-10	Yengo2018bmi	TRUE	5e-08	TRUE	NA	NA	TRUE	Risk factor	BMI	FALSE	690495	NA	NA	NA	Diagnosis	Long COVID: S case, B control	997600	3018	994582	0.00302
rs6792696	A	G	A	G	0.0104	0.030714	0.3476	0.388039	FALSE	FALSE	FALSE	3	81874009	0.0306472	1.002179644469968	0.316257	LongCOVID S case B control	3	81874009	0.0017	6.11764705882353	6.6e-10	Yengo2018bmi	TRUE	5e-08	TRUE	NA	NA	TRUE	Risk factor	BMI	FALSE	690495	NA	NA	NA	Diagnosis	Long COVID: S case, B control	997600	3018	994582	0.00302
rs6804842	G	A	G	A	0.0156	0.0211142	0.572	0.556952	FALSE	FALSE	FALSE	3	25106437	0.0295942	0.7134573666461671	0.475563	LongCOVID S case B control	3	25106437	0.0017	9.17647	3.6e-21	Yengo2018bmi	TRUE	5e-08	TRUE	NA	NA	TRUE	Risk factor	BMI	FALSE	690495	NA	NA	NA	Diagnosis	Long COVID: S case, B control	997600	3018	994582	0.00302
rs6812882	C	T	C	T	0.0113	0.0092934	0.2712	0.291472	FALSE	FALSE	FALSE	4	52772984	0.0330916	0.2808386418305552	0.778834	LongCOVID S case B control	4	52772984	0.0019	5.94737	2.5e-9	Yengo2018bmi	TRUE	5e-08	TRUE	NA	NA	TRUE	Risk factor	BMI	FALSE	690495	NA	NA	NA	Diagnosis	Long COVID: S case, B control	997600	3018	994582	0.00302
rs6841761	T	G	T	G	-0.0131	-0.0318824	0.5252	0.568115	FALSE	FALSE	FALSE	4	25423538	0.0300255	-1.0618440991823617	0.288306	LongCOVID S case B control	4	25423538	0.0016	-8.1875	6.4e-16	Yengo2018bmi	TRUE	5e-08	TRUE	NA	NA	TRUE	Risk factor	BMI	FALSE	690495	NA	NA	NA	Diagnosis	Long COVID: S case, B control	997600	3018	994582	0.00302
rs6985109	A	G	A	G	-0.0177	-0.055951	0.5338	0.486943	FALSE	FALSE	FALSE	8	10761585	0.0307991	-1.8166439928439468	0.0692716	LongCOVID S case B control	8	10761585	0.0017	-10.411764705882351	1.5e-26	Yengo2018bmi	TRUE	5e-08	TRUE	NA	NA	TRUE	Risk factor	BMI	FALSE	690495	NA	NA	NA	Diagnosis	Long COVID: S case, B control	997600	3018	994582	0.00302
rs7024334	G	T	G	T	-0.0138	-0.00652232	0.7742	0.779619	FALSE	FALSE	FALSE	9	109072075	0.0343637	-0.18980261147664543	0.849464	LongCOVID S case B control	9	109072075	0.002	-6.9	3.1e-12	Yengo2018bmi	TRUE	5e-08	TRUE	NA	NA	TRUE	Risk factor	BMI	FALSE	690495	NA	NA	NA	Diagnosis	Long COVID: S case, B control	997600	3018	994582	0.00302
rs7025938	G	C	G	C	0.0166	-0.0518155	0.3187	0.344683	FALSE	TRUE	FALSE	9	103088321	0.0327469	-1.5823024469491769	0.11358	LongCOVID S case B control	9	103088321	0.0019	8.73684	3.7e-19	Yengo2018bmi	TRUE	5e-08	TRUE	NA	NA	TRUE	Risk factor	BMI	FALSE	690495	NA	NA	NA	Diagnosis	Long COVID: S case, B control	997600	3018	994582	0.00302
rs7084454	A	G	A	G	0.0193	0.00460855	0.335	0.313853	FALSE	FALSE	FALSE	10	21821274	0.0326046	0.14134661980211383	0.887596	LongCOVID S case B control	10	21821274	0.0019	10.157894736842106	3.9999999999999997e-25	Yengo2018bmi	TRUE	5e-08	TRUE	NA	NA	TRUE	Risk factor	BMI	FALSE	690495	NA	NA	NA	Diagnosis	Long COVID: S case, B control	997600	3018	994582	0.00302
rs7102454	C	T	C	T	0.0158	0.0180099	0.3435	0.324541	FALSE	FALSE	FALSE	11	65594820	0.0316227	0.5695244239106718	0.569	LongCOVID S case B control	11	65594820	0.0018	8.77778	2.4e-18	Yengo2018bmi	TRUE	5e-08	TRUE	NA	NA	TRUE	Risk factor	BMI	FALSE	690495	NA	NA	NA	Diagnosis	Long COVID: S case, B control	997600	3018	994582	0.00302
rs7117238	A	G	A	G	-0.0131	0.0372974	0.168	0.175737	FALSE	FALSE	FALSE	11	78040259	0.0379618	0.9824981955544786	0.325855	LongCOVID S case B control	11	78040259	0.0022	-5.954545454545454	2.5e-9	Yengo2018bmi	TRUE	5e-08	TRUE	NA	NA	TRUE	Risk factor	BMI	FALSE	690495	NA	NA	NA	Diagnosis	Long COVID: S case, B control	997600	3018	994582	0.00302
rs7124681	A	C	A	C	0.0263	-0.0198039	0.4133	0.404066	FALSE	FALSE	FALSE	11	47529947	0.0300201	-0.6596880090339472	0.509454	LongCOVID S case B control	11	47529947	0.0016	16.4375	3.2e-58	Yengo2018bmi	TRUE	5e-08	TRUE	NA	NA	TRUE	Risk factor	BMI	FALSE	690495	NA	NA	NA	Diagnosis	Long COVID: S case, B control	997600	3018	994582	0.00302
rs7138803	A	G	A	G	0.03	-0.0402266	0.3772	0.377088	FALSE	FALSE	FALSE	12	50247468	0.0305814	-1.3153943246548556	0.188378	LongCOVID S case B control	12	50247468	0.0017	17.647058823529413	2.2999999999999994e-71	Yengo2018bmi	TRUE	5e-08	TRUE	NA	NA	TRUE	Risk factor	BMI	FALSE	690495	NA	NA	NA	Diagnosis	Long COVID: S case, B control	997600	3018	994582	0.00302
rs7144011	T	G	T	G	0.0282	0.0169597	0.2136	0.227811	FALSE	FALSE	FALSE	14	79940383	0.0366414	0.46285622274258087	0.643466	LongCOVID S case B control	14	79940383	0.002	14.1	5.199999999999998e-47	Yengo2018bmi	TRUE	5e-08	TRUE	NA	NA	TRUE	Risk factor	BMI	FALSE	690495	NA	NA	NA	Diagnosis	Long COVID: S case, B control	997600	3018	994582	0.00302
rs7172627	G	A	G	A	0.0117	-0.00541525	0.4719	0.461566	FALSE	FALSE	FALSE	15	31877690	0.0303873	-0.17820767228414502	0.85856	LongCOVID S case B control	15	31877690	0.0017	6.88235	1.1e-11	Yengo2018bmi	TRUE	5e-08	TRUE	NA	NA	TRUE	Risk factor	BMI	FALSE	690495	NA	NA	NA	Diagnosis	Long COVID: S case, B control	997600	3018	994582	0.00302
rs7173441	A	T	A	T	0.0119	0.0490376	0.402	0.374573	FALSE	TRUE	FALSE	15	46548624	0.0302648	1.620284951494806	0.1051709999999999	LongCOVID S case B control	15	46548624	0.0018	6.611111111111112	1.2e-11	Yengo2018bmi	TRUE	5e-08	TRUE	NA	NA	TRUE	Risk factor	BMI	FALSE	690495	NA	NA	NA	Diagnosis	Long COVID: S case, B control	997600	3018	994582	0.00302
rs7181498	C	T	C	T	-0.0163	-0.0204317	0.6309	0.60502	FALSE	FALSE	FALSE	15	95271404	0.0307843	-0.6637052003781149	0.506878	LongCOVID S case B control	15	95271404	0.0018	-9.05556	1e-19	Yengo2018bmi	TRUE	5e-08	TRUE	NA	NA	TRUE	Risk factor	BMI	FALSE	690495	NA	NA	NA	Diagnosis	Long COVID: S case, B control	997600	3018	994582	0.00302
rs7196720	C	T	C	T	-0.0129	-0.0460492	0.5068	0.516531	FALSE	FALSE	FALSE	16	24534662	0.0296335	-1.5539575142996946	0.1201949999999999	LongCOVID S case B control	16	24534662	0.0017	-7.58824	7.299999999999999e-14	Yengo2018bmi	TRUE	5e-08	TRUE	NA	NA	TRUE	Risk factor	BMI	FALSE	690495	NA	NA	NA	Diagnosis	Long COVID: S case, B control	997600	3018	994582	0.00302
rs7206608	G	C	G	C	0.0132	0.0179796	0.3146	0.336422	FALSE	TRUE	FALSE	16	82872628	0.032008	0.5617220694826293	0.574305	LongCOVID S case B control	16	82872628	0.0019	6.94737	1.3000000000000001e-12	Yengo2018bmi	TRUE	5e-08	TRUE	NA	NA	TRUE	Risk factor	BMI	FALSE	690495	NA	NA	NA	Diagnosis	Long COVID: S case, B control	997600	3018	994582	0.00302
rs7222349	A	G	A	G	0.0115	-0.0330224	0.3441	0.324675	FALSE	FALSE	FALSE	17	42304644	0.0311966	-1.058525608559907	0.2898160000000001	LongCOVID S case B control	17	42304644	0.0018	6.388888888888889	3.3e-10	Yengo2018bmi	TRUE	5e-08	TRUE	NA	NA	TRUE	Risk factor	BMI	FALSE	690495	NA	NA	NA	Diagnosis	Long COVID: S case, B control	997600	3018	994582	0.00302
rs7249149	G	A	G	A	-0.0124	-0.0477717	0.2744	0.293282	FALSE	FALSE	FALSE	19	51774538	0.0337261	-1.4164608418998934	0.15664	LongCOVID S case B control	19	51774538	0.0019	-6.52632	9.3e-11	Yengo2018bmi	TRUE	5e-08	TRUE	NA	NA	TRUE	Risk factor	BMI	FALSE	690495	NA	NA	NA	Diagnosis	Long COVID: S case, B control	997600	3018	994582	0.00302
rs7313220	G	A	G	A	-0.0122	-0.0267496	0.5139	0.516275	FALSE	FALSE	FALSE	12	17196832	0.0298442	-0.8963081603795712	0.3700889999999999	LongCOVID S case B control	12	17196832	0.0017	-7.17647	1.4e-12	Yengo2018bmi	TRUE	5e-08	TRUE	NA	NA	TRUE	Risk factor	BMI	FALSE	690495	NA	NA	NA	Diagnosis	Long COVID: S case, B control	997600	3018	994582	0.00302
rs7313924	C	G	C	G	0.0101	-0.0592517	0.7138	0.702591	FALSE	TRUE	FALSE	12	89899912	0.0324643	-1.8251340703480436	0.0679808999999999	LongCOVID S case B control	12	89899912	0.0018	5.611111111111111	3.5e-8	Yengo2018bmi	TRUE	5e-08	TRUE	NA	NA	TRUE	Risk factor	BMI	FALSE	690495	NA	NA	NA	Diagnosis	Long COVID: S case, B control	997600	3018	994582	0.00302
rs7318817	T	C	T	C	-0.0155	0.0207737	0.6071	0.621277	FALSE	FALSE	FALSE	13	28617708	0.0305234	0.6805827660090291	0.4961339999999999	LongCOVID S case B control	13	28617708	0.0018	-8.61111111111111	2.7000000000000003e-18	Yengo2018bmi	TRUE	5e-08	TRUE	NA	NA	TRUE	Risk factor	BMI	FALSE	690495	NA	NA	NA	Diagnosis	Long COVID: S case, B control	997600	3018	994582	0.00302
rs7334078	C	T	C	T	-0.0121	-0.0406971	0.2882	0.270397	FALSE	FALSE	FALSE	13	99120484	0.0332318	-1.2246432633802562	0.22071	LongCOVID S case B control	13	99120484	0.0019	-6.36842	2.2e-10	Yengo2018bmi	TRUE	5e-08	TRUE	NA	NA	TRUE	Risk factor	BMI	FALSE	690495	NA	NA	NA	Diagnosis	Long COVID: S case, B control	997600	3018	994582	0.00302
rs7488867	T	C	T	C	-0.0204	-0.0296158	0.2639	0.275777	FALSE	FALSE	FALSE	12	103699685	0.0331686	-0.8928866458035613	0.371919	LongCOVID S case B control	12	103699685	0.002	-10.2	8.4e-24	Yengo2018bmi	TRUE	5e-08	TRUE	NA	NA	TRUE	Risk factor	BMI	FALSE	690495	NA	NA	NA	Diagnosis	Long COVID: S case, B control	997600	3018	994582	0.00302
rs7498665	G	A	G	A	0.0271	-0.00650122	0.4038	0.405666	FALSE	FALSE	FALSE	16	28883241	0.0305551	-0.21277037221282208	0.831506	LongCOVID S case B control	16	28883241	0.0017	15.9412	5.599999999999999e-60	Yengo2018bmi	TRUE	5e-08	TRUE	NA	NA	TRUE	Risk factor	BMI	FALSE	690495	NA	NA	NA	Diagnosis	Long COVID: S case, B control	997600	3018	994582	0.00302
rs7503597	G	T	G	T	-0.0134	-0.00686717	0.7066	0.686015	FALSE	FALSE	FALSE	17	79049273	0.0330117	-0.2080223072425837	0.835212	LongCOVID S case B control	17	79049273	0.0019	-7.05263	2.8e-12	Yengo2018bmi	TRUE	5e-08	TRUE	NA	NA	TRUE	Risk factor	BMI	FALSE	690495	NA	NA	NA	Diagnosis	Long COVID: S case, B control	997600	3018	994582	0.00302
rs7512146	T	G	T	G	-0.0094	-0.0712212	0.5084	0.498515	FALSE	FALSE	FALSE	1	34283008	0.0295662	-2.408872293362015	0.0160019	LongCOVID S case B control	1	34283008	0.0017	-5.529411764705883	3.9e-8	Yengo2018bmi	TRUE	5e-08	TRUE	NA	NA	TRUE	Risk factor	BMI	FALSE	690495	NA	NA	NA	Diagnosis	Long COVID: S case, B control	997600	3018	994582	0.00302
rs7535528	A	G	A	G	-0.0152	0.0252525	0.3741	0.359833	FALSE	FALSE	FALSE	1	2444414	0.0312577	0.8078809381368431	0.4191599999999999	LongCOVID S case B control	1	2444414	0.0018	-8.444444444444445	1.3999999999999998e-16	Yengo2018bmi	TRUE	5e-08	TRUE	NA	NA	TRUE	Risk factor	BMI	FALSE	690495	NA	NA	NA	Diagnosis	Long COVID: S case, B control	997600	3018	994582	0.00302
rs754635	G	C	G	C	0.0198	-0.00502874	0.8873	0.886109	FALSE	TRUE	FALSE	3	42305131	0.0433715	-0.11594572472706732	0.907696	LongCOVID S case B control	3	42305131	0.0027	7.33333	2.2e-13	Yengo2018bmi	TRUE	5e-08	TRUE	NA	NA	TRUE	Risk factor	BMI	FALSE	690495	NA	NA	NA	Diagnosis	Long COVID: S case, B control	997600	3018	994582	0.00302
rs7550711	T	C	T	C	0.0649	-0.13049	0.03058	0.0389091	FALSE	FALSE	FALSE	1	110082886	0.0879388	-1.4838728752268624	0.137843	LongCOVID S case B control	1	110082886	0.005	12.98	3.2e-38	Yengo2018bmi	TRUE	5e-08	TRUE	NA	NA	TRUE	Risk factor	BMI	FALSE	690495	NA	NA	NA	Diagnosis	Long COVID: S case, B control	997600	3018	994582	0.00302
rs7551507	T	C	T	C	-0.0184	-0.024171	0.5633	0.530503	FALSE	FALSE	FALSE	1	74995225	0.0302682	-0.7985608658592187	0.424544	LongCOVID S case B control	1	74995225	0.0016	-11.5	9.3e-30	Yengo2018bmi	TRUE	5e-08	TRUE	NA	NA	TRUE	Risk factor	BMI	FALSE	690495	NA	NA	NA	Diagnosis	Long COVID: S case, B control	997600	3018	994582	0.00302
rs7557796	C	T	C	T	-0.016	0.00785466	0.6524	0.634419	FALSE	FALSE	FALSE	2	86766153	0.0319175	0.2460925824391008	0.80561	LongCOVID S case B control	2	86766153	0.0018	-8.88889	2.3e-19	Yengo2018bmi	TRUE	5e-08	TRUE	NA	NA	TRUE	Risk factor	BMI	FALSE	690495	NA	NA	NA	Diagnosis	Long COVID: S case, B control	997600	3018	994582	0.00302
rs756717	A	G	A	G	-0.0148	-0.0339339	0.3973	0.399706	FALSE	FALSE	FALSE	16	72996162	0.0309347	-1.0969526130849825	0.272663	LongCOVID S case B control	16	72996162	0.0017	-8.705882352941178	5.4000000000000005e-18	Yengo2018bmi	TRUE	5e-08	TRUE	NA	NA	TRUE	Risk factor	BMI	FALSE	690495	NA	NA	NA	Diagnosis	Long COVID: S case, B control	997600	3018	994582	0.00302
rs7568228	C	G	C	G	-0.0102	-0.037888	0.5309	0.503935	FALSE	TRUE	TRUE	2	236848488	0.0303666	-1.247686603044134	0.2121459999999999	LongCOVID S case B control	2	236848488	0.0017	-6.000000000000001	2.9e-9	Yengo2018bmi	FALSE	5e-08	TRUE	NA	NA	NA	Risk factor	BMI	FALSE	690495	NA	NA	NA	Diagnosis	Long COVID: S case, B control	997600	3018	994582	0.00302
rs7599312	A	G	A	G	-0.0186	0.0133693	0.2652	0.284809	FALSE	FALSE	FALSE	2	213413231	0.0345358	0.3871142408746866	0.698671	LongCOVID S case B control	2	213413231	0.0019	-9.789473684210526	6.899999999999999e-24	Yengo2018bmi	TRUE	5e-08	TRUE	NA	NA	TRUE	Risk factor	BMI	FALSE	690495	NA	NA	NA	Diagnosis	Long COVID: S case, B control	997600	3018	994582	0.00302
rs7615297	G	C	G	C	-0.0149	-0.00207885	0.1465	0.150797	FALSE	TRUE	FALSE	3	156299313	0.0436634	-0.04761081363338632	0.962026	LongCOVID S case B control	3	156299313	0.0024	-6.20833	5.7e-10	Yengo2018bmi	TRUE	5e-08	TRUE	NA	NA	TRUE	Risk factor	BMI	FALSE	690495	NA	NA	NA	Diagnosis	Long COVID: S case, B control	997600	3018	994582	0.00302
rs7626079	T	C	T	C	0.011	0.00388195	0.3434	0.328068	FALSE	FALSE	FALSE	3	66427259	0.031219	0.12434575098497708	0.901042	LongCOVID S case B control	3	66427259	0.0018	6.111111111111111	1.6e-9	Yengo2018bmi	TRUE	5e-08	TRUE	NA	NA	TRUE	Risk factor	BMI	FALSE	690495	NA	NA	NA	Diagnosis	Long COVID: S case, B control	997600	3018	994582	0.00302
rs7637852	G	A	G	A	-0.0139	0.0444438	0.6951	0.652791	FALSE	FALSE	FALSE	3	44041777	0.0329604	1.3483998980594896	0.17753	LongCOVID S case B control	3	44041777	0.0019	-7.31579	1.7e-13	Yengo2018bmi	TRUE	5e-08	TRUE	NA	NA	TRUE	Risk factor	BMI	FALSE	690495	NA	NA	NA	Diagnosis	Long COVID: S case, B control	997600	3018	994582	0.00302
rs7640424	T	C	T	C	-0.0136	0.0624791	0.2969	0.32803	FALSE	FALSE	FALSE	3	107820063	0.0331619	1.8840627346442755	0.0595568	LongCOVID S case B control	3	107820063	0.0018	-7.555555555555555	2.3e-14	Yengo2018bmi	TRUE	5e-08	TRUE	NA	NA	TRUE	Risk factor	BMI	FALSE	690495	NA	NA	NA	Diagnosis	Long COVID: S case, B control	997600	3018	994582	0.00302
rs765875	T	C	T	C	-0.0121	-0.0168083	0.4808	0.524541	FALSE	FALSE	FALSE	6	143185683	0.0297129	-0.565690323058335	0.571603	LongCOVID S case B control	6	143185683	0.0017	-7.11764705882353	2.9999999999999997e-12	Yengo2018bmi	TRUE	5e-08	TRUE	NA	NA	TRUE	Risk factor	BMI	FALSE	690495	NA	NA	NA	Diagnosis	Long COVID: S case, B control	997600	3018	994582	0.00302
rs7683836	A	G	A	G	-0.0114	-0.047728	0.5405	0.520501	FALSE	FALSE	FALSE	4	180167906	0.0297389	-1.604901324527807	0.108516	LongCOVID S case B control	4	180167906	0.0017	-6.7058823529411775	6.3e-11	Yengo2018bmi	TRUE	5e-08	TRUE	NA	NA	TRUE	Risk factor	BMI	FALSE	690495	NA	NA	NA	Diagnosis	Long COVID: S case, B control	997600	3018	994582	0.00302
rs7685048	T	C	T	C	-0.0101	-0.0129232	0.4654	0.433938	FALSE	FALSE	FALSE	4	95027784	0.0301763	-0.4282566119769487	0.668463	LongCOVID S case B control	4	95027784	0.0017	-5.9411764705882355	4.099999999999999e-9	Yengo2018bmi	TRUE	5e-08	TRUE	NA	NA	TRUE	Risk factor	BMI	FALSE	690495	NA	NA	NA	Diagnosis	Long COVID: S case, B control	997600	3018	994582	0.00302
rs768840	A	G	A	G	0.0114	0.0552637	0.4183	0.406234	FALSE	FALSE	FALSE	14	73143457	0.0305579	1.8084914212036824	0.0705305999999999	LongCOVID S case B control	14	73143457	0.0018	6.333333333333334	2e-10	Yengo2018bmi	TRUE	5e-08	TRUE	NA	NA	TRUE	Risk factor	BMI	FALSE	690495	NA	NA	NA	Diagnosis	Long COVID: S case, B control	997600	3018	994582	0.00302
rs769449	A	G	A	G	-0.0254	0.0765867	0.1161	0.142275	FALSE	FALSE	FALSE	19	45410002	0.0446334	1.7159055774375245	0.0861792	LongCOVID S case B control	19	45410002	0.0027	-9.407407407407408	2.3e-20	Yengo2018bmi	TRUE	5e-08	TRUE	NA	NA	TRUE	Risk factor	BMI	FALSE	690495	NA	NA	NA	Diagnosis	Long COVID: S case, B control	997600	3018	994582	0.00302
rs7694732	G	A	G	A	-0.0099	-0.0284647	0.4378	0.445704	FALSE	FALSE	FALSE	4	115124089	0.0299776	-0.949532317463706	0.342349	LongCOVID S case B control	4	115124089	0.0017	-5.82353	8.7e-9	Yengo2018bmi	TRUE	5e-08	TRUE	NA	NA	TRUE	Risk factor	BMI	FALSE	690495	NA	NA	NA	Diagnosis	Long COVID: S case, B control	997600	3018	994582	0.00302
rs7703576	C	T	C	T	0.0103	0.059163	0.2885	0.305442	FALSE	FALSE	FALSE	5	144543996	0.0336495	1.7582133464093077	0.0787112999999999	LongCOVID S case B control	5	144543996	0.0019	5.42105	4.8e-8	Yengo2018bmi	TRUE	5e-08	TRUE	NA	NA	TRUE	Risk factor	BMI	FALSE	690495	NA	NA	NA	Diagnosis	Long COVID: S case, B control	997600	3018	994582	0.00302
rs7704281	A	G	A	G	0.0271	0.0220636	0.04531	0.039871	FALSE	FALSE	FALSE	5	50591460	0.0734241	0.3004953414478352	0.763799	LongCOVID S case B control	5	50591460	0.0041	6.609756097560975	6.5e-11	Yengo2018bmi	TRUE	5e-08	TRUE	NA	NA	TRUE	Risk factor	BMI	FALSE	690495	NA	NA	NA	Diagnosis	Long COVID: S case, B control	997600	3018	994582	0.00302
rs7715256	T	G	T	G	-0.0166	-4.18597e-5	0.5781	0.578997	FALSE	FALSE	FALSE	5	153537893	0.0305936	-0.0013682502222687	0.998908	LongCOVID S case B control	5	153537893	0.0016	-10.375	2.1999999999999996e-24	Yengo2018bmi	TRUE	5e-08	TRUE	NA	NA	TRUE	Risk factor	BMI	FALSE	690495	NA	NA	NA	Diagnosis	Long COVID: S case, B control	997600	3018	994582	0.00302
rs7724675	A	G	A	G	-0.0119	0.0244644	0.2238	0.237371	FALSE	FALSE	FALSE	5	130440010	0.0354171	0.6907510778691649	0.489721	LongCOVID S case B control	5	130440010	0.0021	-5.666666666666668	9.5e-9	Yengo2018bmi	TRUE	5e-08	TRUE	NA	NA	TRUE	Risk factor	BMI	FALSE	690495	NA	NA	NA	Diagnosis	Long COVID: S case, B control	997600	3018	994582	0.00302
rs7730004	T	C	T	C	0.0148	-0.00480255	0.6693	0.626728	FALSE	FALSE	FALSE	5	43191033	0.0319597	-0.15026893243678757	0.880553	LongCOVID S case B control	5	43191033	0.0018	8.222222222222223	9.1e-16	Yengo2018bmi	TRUE	5e-08	TRUE	NA	NA	TRUE	Risk factor	BMI	FALSE	690495	NA	NA	NA	Diagnosis	Long COVID: S case, B control	997600	3018	994582	0.00302
rs7730898	A	G	A	G	0.0168	-0.0233604	0.729	0.706614	FALSE	FALSE	FALSE	5	170459675	0.0331033	-0.7056819108668924	0.480386	LongCOVID S case B control	5	170459675	0.0018	9.333333333333332	4.5e-20	Yengo2018bmi	TRUE	5e-08	TRUE	NA	NA	TRUE	Risk factor	BMI	FALSE	690495	NA	NA	NA	Diagnosis	Long COVID: S case, B control	997600	3018	994582	0.00302
rs774246	G	A	G	A	0.0153	-0.0100629	0.1444	0.134972	FALSE	FALSE	FALSE	7	26990816	0.0426739	-0.23580924171449055	0.81358	LongCOVID S case B control	7	26990816	0.0025	6.12	5.400000000000001e-10	Yengo2018bmi	TRUE	5e-08	TRUE	NA	NA	TRUE	Risk factor	BMI	FALSE	690495	NA	NA	NA	Diagnosis	Long COVID: S case, B control	997600	3018	994582	0.00302
rs775724	G	A	G	A	-0.0106	0.0431269	0.5878	0.575868	FALSE	FALSE	FALSE	3	77642438	0.0300853	1.4334874506818946	0.1517179999999999	LongCOVID S case B control	3	77642438	0.0018	-5.88889	1.7e-9	Yengo2018bmi	TRUE	5e-08	TRUE	NA	NA	TRUE	Risk factor	BMI	FALSE	690495	NA	NA	NA	Diagnosis	Long COVID: S case, B control	997600	3018	994582	0.00302
rs7761673	A	T	A	T	-0.0126	-0.0242508	0.2058	0.184405	FALSE	TRUE	FALSE	6	70357368	0.0386137	-0.6280361633306313	0.529981	LongCOVID S case B control	6	70357368	0.0021	-6	1.9e-9	Yengo2018bmi	TRUE	5e-08	TRUE	NA	NA	TRUE	Risk factor	BMI	FALSE	690495	NA	NA	NA	Diagnosis	Long COVID: S case, B control	997600	3018	994582	0.00302
rs7780752	C	T	C	T	0.0139	-0.00629954	0.36	0.316642	FALSE	FALSE	FALSE	7	93241640	0.0316392	-0.19910553996308375	0.84218	LongCOVID S case B control	7	93241640	0.0018	7.72222	1e-14	Yengo2018bmi	TRUE	5e-08	TRUE	NA	NA	TRUE	Risk factor	BMI	FALSE	690495	NA	NA	NA	Diagnosis	Long COVID: S case, B control	997600	3018	994582	0.00302
rs7788008	A	G	A	G	-0.0157	-0.0438598	0.4445	0.421256	FALSE	FALSE	FALSE	7	112972483	0.0299244	-1.4656868642311958	0.142734	LongCOVID S case B control	7	112972483	0.0017	-9.235294117647058	1.1000000000000002e-19	Yengo2018bmi	TRUE	5e-08	TRUE	NA	NA	TRUE	Risk factor	BMI	FALSE	690495	NA	NA	NA	Diagnosis	Long COVID: S case, B control	997600	3018	994582	0.00302
rs7819514	A	G	A	G	-0.0107	-0.0205692	0.3216	0.354605	FALSE	FALSE	FALSE	8	93204442	0.0324343	-0.6341804817739245	0.525963	LongCOVID S case B control	8	93204442	0.0018	-5.944444444444445	5.7e-9	Yengo2018bmi	TRUE	5e-08	TRUE	NA	NA	TRUE	Risk factor	BMI	FALSE	690495	NA	NA	NA	Diagnosis	Long COVID: S case, B control	997600	3018	994582	0.00302
rs7826312	C	T	C	T	0.0104	-0.049592	0.5879	0.58279	FALSE	FALSE	FALSE	8	32400115	0.0303548	-1.633744910195422	0.102313	LongCOVID S case B control	8	32400115	0.0017	6.11765	4.900000000000001e-10	Yengo2018bmi	TRUE	5e-08	TRUE	NA	NA	TRUE	Risk factor	BMI	FALSE	690495	NA	NA	NA	Diagnosis	Long COVID: S case, B control	997600	3018	994582	0.00302
rs7844647	C	T	C	T	-0.0123	-0.0463695	0.2681	0.257315	FALSE	FALSE	FALSE	8	34503776	0.0333116	-1.3919925791616137	0.163924	LongCOVID S case B control	8	34503776	0.0018	-6.83333	2.8e-11	Yengo2018bmi	TRUE	5e-08	TRUE	NA	NA	TRUE	Risk factor	BMI	FALSE	690495	NA	NA	NA	Diagnosis	Long COVID: S case, B control	997600	3018	994582	0.00302
rs7869771	C	A	C	A	-0.014	0.00724923	0.2647	0.245629	FALSE	FALSE	FALSE	9	94180627	0.0338615	0.21408472749287535	0.830481	LongCOVID S case B control	9	94180627	0.0019	-7.36842	4.9e-13	Yengo2018bmi	TRUE	5e-08	TRUE	NA	NA	TRUE	Risk factor	BMI	FALSE	690495	NA	NA	NA	Diagnosis	Long COVID: S case, B control	997600	3018	994582	0.00302
rs7871866	C	G	C	G	0.0187	0.0577932	0.15310000000000001	0.17163	FALSE	TRUE	FALSE	9	131027982	0.0501447	1.1525285822828737	0.249105	LongCOVID S case B control	9	131027982	0.0024	7.791666666666668	2.3e-14	Yengo2018bmi	TRUE	5e-08	TRUE	NA	NA	TRUE	Risk factor	BMI	FALSE	690495	NA	NA	NA	Diagnosis	Long COVID: S case, B control	997600	3018	994582	0.00302
rs7899106	G	A	G	A	0.0331	0.0661463	0.04777	0.0468571	FALSE	FALSE	FALSE	10	87410904	0.0717438	0.9219793208611756	0.356539	LongCOVID S case B control	10	87410904	0.0037	8.94595	1e-18	Yengo2018bmi	TRUE	5e-08	TRUE	NA	NA	TRUE	Risk factor	BMI	FALSE	690495	NA	NA	NA	Diagnosis	Long COVID: S case, B control	997600	3018	994582	0.00302
rs7903146	T	C	T	C	-0.0181	0.0128416	0.2912	0.248037	FALSE	FALSE	FALSE	10	114758349	0.0338076	0.3798435854659899	0.7040619999999999	LongCOVID S case B control	10	114758349	0.0018	-10.055555555555555	1.3e-23	Yengo2018bmi	TRUE	5e-08	TRUE	NA	NA	TRUE	Risk factor	BMI	FALSE	690495	NA	NA	NA	Diagnosis	Long COVID: S case, B control	997600	3018	994582	0.00302
rs7925214	T	C	T	C	0.0147	0.0191791	0.5133	0.524349	FALSE	FALSE	FALSE	11	130794253	0.0297759	0.6441148714228622	0.519503	LongCOVID S case B control	11	130794253	0.0018	8.166666666666666	4.4e-17	Yengo2018bmi	TRUE	5e-08	TRUE	NA	NA	TRUE	Risk factor	BMI	FALSE	690495	NA	NA	NA	Diagnosis	Long COVID: S case, B control	997600	3018	994582	0.00302
rs7933205	G	A	G	A	0.0116	-0.0318894	0.7885	0.806188	FALSE	FALSE	FALSE	11	97831073	0.0359101	-0.8880342856188091	0.374522	LongCOVID S case B control	11	97831073	0.0021	5.52381	3.2e-8	Yengo2018bmi	TRUE	5e-08	TRUE	NA	NA	TRUE	Risk factor	BMI	FALSE	690495	NA	NA	NA	Diagnosis	Long COVID: S case, B control	997600	3018	994582	0.00302
rs7941030	C	T	C	T	0.0112	0.0124797	0.3859	0.387615	FALSE	FALSE	FALSE	11	122522375	0.0303305	0.41145711412604474	0.680739	LongCOVID S case B control	11	122522375	0.0017	6.58824	2e-11	Yengo2018bmi	TRUE	5e-08	TRUE	NA	NA	TRUE	Risk factor	BMI	FALSE	690495	NA	NA	NA	Diagnosis	Long COVID: S case, B control	997600	3018	994582	0.00302
rs7983065	T	C	T	C	-0.0148	0.00293165	0.4503	0.446789	FALSE	FALSE	FALSE	13	33380786	0.0302311	0.0969746386998819	0.922747	LongCOVID S case B control	13	33380786	0.0017	-8.705882352941178	8.9e-18	Yengo2018bmi	TRUE	5e-08	TRUE	NA	NA	TRUE	Risk factor	BMI	FALSE	690495	NA	NA	NA	Diagnosis	Long COVID: S case, B control	997600	3018	994582	0.00302
rs8027205	G	C	G	C	-0.0108	-0.0282218	0.3967	0.408524	FALSE	TRUE	FALSE	15	98280959	0.030771	-0.9171557635435962	0.3590619999999999	LongCOVID S case B control	15	98280959	0.0018	-6	1.4e-9	Yengo2018bmi	TRUE	5e-08	TRUE	NA	NA	TRUE	Risk factor	BMI	FALSE	690495	NA	NA	NA	Diagnosis	Long COVID: S case, B control	997600	3018	994582	0.00302
rs8036040	A	C	A	C	0.0109	0.0143453	0.4932	0.492923	FALSE	FALSE	FALSE	15	36402716	0.0299922	0.4783010249331493	0.632436	LongCOVID S case B control	15	36402716	0.0017	6.411764705882353	2.7000000000000005e-10	Yengo2018bmi	TRUE	5e-08	TRUE	NA	NA	TRUE	Risk factor	BMI	FALSE	690495	NA	NA	NA	Diagnosis	Long COVID: S case, B control	997600	3018	994582	0.00302
rs8047395	A	G	A	G	0.0642	-0.011804	0.5061	0.503825	FALSE	FALSE	FALSE	16	53798523	0.0295281	-0.3997548098252174	0.689336	LongCOVID S case B control	16	53798523	0.0017	37.76470588235294	1e-200	Yengo2018bmi	TRUE	5e-08	TRUE	NA	NA	TRUE	Risk factor	BMI	FALSE	690495	NA	NA	NA	Diagnosis	Long COVID: S case, B control	997600	3018	994582	0.00302
rs8065336	C	T	C	T	0.012	-0.0505589	0.6901	0.717644	FALSE	FALSE	FALSE	17	35064187	0.0330522	-1.52967	0.126099	LongCOVID S case B control	17	35064187	0.0019	6.31579	1.9e-10	Yengo2018bmi	TRUE	5e-08	TRUE	NA	NA	TRUE	Risk factor	BMI	FALSE	690495	NA	NA	NA	Diagnosis	Long COVID: S case, B control	997600	3018	994582	0.00302
rs806600	G	A	G	A	-0.0095	-0.0115168	0.475	0.473166	FALSE	FALSE	FALSE	5	172914939	0.0296049	-0.3890166830490899	0.697265	LongCOVID S case B control	5	172914939	0.0017	-5.58824	3.3e-8	Yengo2018bmi	TRUE	5e-08	TRUE	NA	NA	TRUE	Risk factor	BMI	FALSE	690495	NA	NA	NA	Diagnosis	Long COVID: S case, B control	997600	3018	994582	0.00302
rs8071182	A	G	A	G	0.0133	0.0106535	0.1735	0.165065	FALSE	FALSE	FALSE	17	55336155	0.0384615	0.27699127699127696	0.781787	LongCOVID S case B control	17	55336155	0.0022	6.045454545454545	2.0999999999999998e-9	Yengo2018bmi	TRUE	5e-08	TRUE	NA	NA	TRUE	Risk factor	BMI	FALSE	690495	NA	NA	NA	Diagnosis	Long COVID: S case, B control	997600	3018	994582	0.00302
rs8097672	T	A	T	A	0.02	0.0178653	0.1528	0.157289	FALSE	TRUE	FALSE	18	1839601	0.0426198	0.4191784100347726	0.675085	LongCOVID S case B control	18	1839601	0.0025	8	8.4e-16	Yengo2018bmi	TRUE	5e-08	TRUE	NA	NA	TRUE	Risk factor	BMI	FALSE	690495	NA	NA	NA	Diagnosis	Long COVID: S case, B control	997600	3018	994582	0.00302
rs8123881	G	A	G	A	0.0196	0.0218886	0.1299	0.179139	FALSE	FALSE	FALSE	20	15819495	0.0416598	0.5254129880604325	0.599296	LongCOVID S case B control	20	15819495	0.0024	8.16667	4.4000000000000005e-16	Yengo2018bmi	TRUE	5e-08	TRUE	NA	NA	TRUE	Risk factor	BMI	FALSE	690495	NA	NA	NA	Diagnosis	Long COVID: S case, B control	997600	3018	994582	0.00302
rs818524	C	T	C	T	0.0106	-0.0019358	0.6939	0.710697	FALSE	FALSE	FALSE	1	85201228	0.0324534	-0.05964860384428134	0.952435	LongCOVID S case B control	1	85201228	0.0019	5.57895	3.4e-8	Yengo2018bmi	TRUE	5e-08	TRUE	NA	NA	TRUE	Risk factor	BMI	FALSE	690495	NA	NA	NA	Diagnosis	Long COVID: S case, B control	997600	3018	994582	0.00302
rs8192675	C	T	C	T	0.0152	0.0187649	0.2888	0.280394	FALSE	FALSE	FALSE	3	170724883	0.0323218	0.5805648200285876	0.561534	LongCOVID S case B control	3	170724883	0.0018	8.44444	1.4000000000000003e-17	Yengo2018bmi	TRUE	5e-08	TRUE	NA	NA	TRUE	Risk factor	BMI	FALSE	690495	NA	NA	NA	Diagnosis	Long COVID: S case, B control	997600	3018	994582	0.00302
rs825688	T	C	T	C	-0.0095	0.0252552	0.456	0.439945	FALSE	FALSE	FALSE	16	73595718	0.0311416	0.8109795257790222	0.4173769999999999	LongCOVID S case B control	16	73595718	0.0017	-5.588235294117648	4.7000000000000004e-8	Yengo2018bmi	TRUE	5e-08	TRUE	NA	NA	TRUE	Risk factor	BMI	FALSE	690495	NA	NA	NA	Diagnosis	Long COVID: S case, B control	997600	3018	994582	0.00302
rs845084	A	G	A	G	0.014	0.0329395	0.2678	0.258314	FALSE	FALSE	FALSE	10	125220036	0.0333984	0.9862598208297402	0.324006	LongCOVID S case B control	10	125220036	0.002	7	1.3000000000000001e-12	Yengo2018bmi	TRUE	5e-08	TRUE	NA	NA	TRUE	Risk factor	BMI	FALSE	690495	NA	NA	NA	Diagnosis	Long COVID: S case, B control	997600	3018	994582	0.00302
rs852056	C	T	C	T	-0.0128	-0.047336	0.7584	0.759215	FALSE	FALSE	FALSE	20	17102860	0.0340643	-1.3896073014857198	0.164648	LongCOVID S case B control	20	17102860	0.002	-6.4	1.8e-10	Yengo2018bmi	TRUE	5e-08	TRUE	NA	NA	TRUE	Risk factor	BMI	FALSE	690495	NA	NA	NA	Diagnosis	Long COVID: S case, B control	997600	3018	994582	0.00302
rs865809	G	A	G	A	-0.0127	-0.0155809	0.7678	0.749822	FALSE	FALSE	FALSE	3	183997735	0.035334	-0.4409605479141903	0.659243	LongCOVID S case B control	3	183997735	0.002	-6.35	5.400000000000001e-10	Yengo2018bmi	TRUE	5e-08	TRUE	NA	NA	TRUE	Risk factor	BMI	FALSE	690495	NA	NA	NA	Diagnosis	Long COVID: S case, B control	997600	3018	994582	0.00302
rs872281	T	C	T	C	-0.0151	0.0701631	0.1728	0.203988	FALSE	FALSE	FALSE	14	40834177	0.038176	1.8378850586756077	0.0660793999999999	LongCOVID S case B control	14	40834177	0.0023	-6.565217391304349	4.7e-11	Yengo2018bmi	TRUE	5e-08	TRUE	NA	NA	TRUE	Risk factor	BMI	FALSE	690495	NA	NA	NA	Diagnosis	Long COVID: S case, B control	997600	3018	994582	0.00302
rs876605	G	A	G	A	-0.0108	0.0225808	0.7352	0.736096	FALSE	FALSE	FALSE	5	77801359	0.0336643	0.6707639843989033	0.502371	LongCOVID S case B control	5	77801359	0.002	-5.4	3.4e-8	Yengo2018bmi	TRUE	5e-08	TRUE	NA	NA	TRUE	Risk factor	BMI	FALSE	690495	NA	NA	NA	Diagnosis	Long COVID: S case, B control	997600	3018	994582	0.00302
rs879620	T	C	T	C	0.0231	-0.00591235	0.6179	0.59883	FALSE	FALSE	FALSE	16	4015729	0.0305021	-0.1938341950226378	0.846305	LongCOVID S case B control	16	4015729	0.0018	12.833333333333334	5.299999999999999e-38	Yengo2018bmi	TRUE	5e-08	TRUE	NA	NA	TRUE	Risk factor	BMI	FALSE	690495	NA	NA	NA	Diagnosis	Long COVID: S case, B control	997600	3018	994582	0.00302
rs889398	T	C	T	C	-0.0196	0.0264611	0.4247	0.420817	FALSE	FALSE	FALSE	16	69556715	0.0302001	0.8761924629388644	0.380926	LongCOVID S case B control	16	69556715	0.0016	-12.249999999999998	1.3e-32	Yengo2018bmi	TRUE	5e-08	TRUE	NA	NA	TRUE	Risk factor	BMI	FALSE	690495	NA	NA	NA	Diagnosis	Long COVID: S case, B control	997600	3018	994582	0.00302
rs895330	G	C	G	C	-0.0201	-0.0182556	0.1924	0.181848	FALSE	TRUE	FALSE	19	4060707	0.0387956	-0.4705585169452206	0.637957	LongCOVID S case B control	19	4060707	0.0023	-8.73913	5.5e-19	Yengo2018bmi	TRUE	5e-08	TRUE	NA	NA	TRUE	Risk factor	BMI	FALSE	690495	NA	NA	NA	Diagnosis	Long COVID: S case, B control	997600	3018	994582	0.00302
rs901630	T	C	T	C	-0.0146	0.0168905	0.3973	0.369293	FALSE	FALSE	FALSE	6	98539519	0.030706	0.5500716472350681	0.582271	LongCOVID S case B control	6	98539519	0.0017	-8.588235294117647	1.9e-18	Yengo2018bmi	TRUE	5e-08	TRUE	NA	NA	TRUE	Risk factor	BMI	FALSE	690495	NA	NA	NA	Diagnosis	Long COVID: S case, B control	997600	3018	994582	0.00302
rs902695	A	G	A	G	-0.0103	0.0260474	0.4798	0.451255	FALSE	FALSE	FALSE	2	113955074	0.0305277	0.8532382066123553	0.393527	LongCOVID S case B control	2	113955074	0.0017	-6.058823529411765	2.2e-9	Yengo2018bmi	TRUE	5e-08	TRUE	NA	NA	TRUE	Risk factor	BMI	FALSE	690495	NA	NA	NA	Diagnosis	Long COVID: S case, B control	997600	3018	994582	0.00302
rs9288754	C	T	C	T	0.0096	0.0216573	0.5884	0.589548	FALSE	FALSE	FALSE	3	194825090	0.0304468	0.7113161317445512	0.476888	LongCOVID S case B control	3	194825090	0.0017	5.64706	4.1e-8	Yengo2018bmi	TRUE	5e-08	TRUE	NA	NA	TRUE	Risk factor	BMI	FALSE	690495	NA	NA	NA	Diagnosis	Long COVID: S case, B control	997600	3018	994582	0.00302
rs9294260	A	G	A	G	0.0147	-0.0450489	0.4731	0.487287	FALSE	FALSE	FALSE	6	83433228	0.030075	-1.4978852867830423	0.134164	LongCOVID S case B control	6	83433228	0.0016	9.1875	1.8e-19	Yengo2018bmi	TRUE	5e-08	TRUE	NA	NA	TRUE	Risk factor	BMI	FALSE	690495	NA	NA	NA	Diagnosis	Long COVID: S case, B control	997600	3018	994582	0.00302
rs9300422	G	A	G	A	-0.0103	-0.0229806	0.6903	0.693696	FALSE	FALSE	FALSE	13	98223320	0.0321979	-0.7137297774078434	0.475394	LongCOVID S case B control	13	98223320	0.0018	-5.72222	4e-9	Yengo2018bmi	TRUE	5e-08	TRUE	NA	NA	TRUE	Risk factor	BMI	FALSE	690495	NA	NA	NA	Diagnosis	Long COVID: S case, B control	997600	3018	994582	0.00302
rs930295	C	A	C	A	-0.0211	0.0227517	0.8417	0.851818	FALSE	FALSE	FALSE	2	50233352	0.0427839	0.5317818151220436	0.594877	LongCOVID S case B control	2	50233352	0.0023	-9.17391	1e-19	Yengo2018bmi	TRUE	5e-08	TRUE	NA	NA	TRUE	Risk factor	BMI	FALSE	690495	NA	NA	NA	Diagnosis	Long COVID: S case, B control	997600	3018	994582	0.00302
rs9304665	A	T	A	T	0.0229	0.0412169	0.7633	0.74252	FALSE	TRUE	FALSE	19	47602577	0.0346752	1.188656446105574	0.234575	LongCOVID S case B control	19	47602577	0.002	11.45	2.899999999999999e-29	Yengo2018bmi	TRUE	5e-08	TRUE	NA	NA	TRUE	Risk factor	BMI	FALSE	690495	NA	NA	NA	Diagnosis	Long COVID: S case, B control	997600	3018	994582	0.00302
rs934224	T	C	T	C	0.0107	-0.0533494	0.7399	0.723625	FALSE	FALSE	FALSE	2	16613889	0.0438866	-1.2156193462241325	0.22413	LongCOVID S case B control	2	16613889	0.002	5.35	4.7000000000000004e-8	Yengo2018bmi	TRUE	5e-08	TRUE	NA	NA	TRUE	Risk factor	BMI	FALSE	690495	NA	NA	NA	Diagnosis	Long COVID: S case, B control	997600	3018	994582	0.00302
rs9362662	G	A	G	A	-0.0112	0.0393942	0.5201	0.546697	FALSE	FALSE	FALSE	6	90296588	0.029813	1.3213765806862778	0.1863769999999999	LongCOVID S case B control	6	90296588	0.0017	-6.58824	1.2e-10	Yengo2018bmi	TRUE	5e-08	TRUE	NA	NA	TRUE	Risk factor	BMI	FALSE	690495	NA	NA	NA	Diagnosis	Long COVID: S case, B control	997600	3018	994582	0.00302
rs9367368	C	T	C	T	-0.0121	-0.00445802	0.3033	0.337047	FALSE	FALSE	FALSE	6	13189275	0.0323603	-0.13776201085898462	0.890428	LongCOVID S case B control	6	13189275	0.0018	-6.72222	1e-11	Yengo2018bmi	TRUE	5e-08	TRUE	NA	NA	TRUE	Risk factor	BMI	FALSE	690495	NA	NA	NA	Diagnosis	Long COVID: S case, B control	997600	3018	994582	0.00302
rs9375702	T	C	T	C	-0.0115	0.0162931	0.705	0.690426	FALSE	FALSE	FALSE	6	130384187	0.0318634	0.511342166874847	0.609112	LongCOVID S case B control	6	130384187	0.0019	-6.052631578947368	7.9e-10	Yengo2018bmi	TRUE	5e-08	TRUE	NA	NA	TRUE	Risk factor	BMI	FALSE	690495	NA	NA	NA	Diagnosis	Long COVID: S case, B control	997600	3018	994582	0.00302
rs9382285	G	A	G	A	0.023	0.0287835	0.04613	0.0491408	FALSE	FALSE	FALSE	6	53958294	0.0634055	0.4539590414080797	0.649858	LongCOVID S case B control	6	53958294	0.0042	5.47619	3.9e-8	Yengo2018bmi	TRUE	5e-08	TRUE	NA	NA	TRUE	Risk factor	BMI	FALSE	690495	NA	NA	NA	Diagnosis	Long COVID: S case, B control	997600	3018	994582	0.00302
rs9408882	A	G	A	G	-0.0093	0.0341463	0.4594	0.465599	FALSE	FALSE	FALSE	9	118664402	0.0298569	1.1436652834018266	0.2527609999999999	LongCOVID S case B control	9	118664402	0.0016	-5.812499999999999	1.3e-8	Yengo2018bmi	TRUE	5e-08	TRUE	NA	NA	TRUE	Risk factor	BMI	FALSE	690495	NA	NA	NA	Diagnosis	Long COVID: S case, B control	997600	3018	994582	0.00302
rs9458814	C	T	C	T	0.0115	-0.0171015	0.2332	0.224808	FALSE	FALSE	FALSE	6	163771305	0.034724	-0.4924979841032139	0.6223680000000001	LongCOVID S case B control	6	163771305	0.002	5.75	1.8e-8	Yengo2018bmi	TRUE	5e-08	TRUE	NA	NA	TRUE	Risk factor	BMI	FALSE	690495	NA	NA	NA	Diagnosis	Long COVID: S case, B control	997600	3018	994582	0.00302
rs946824	C	T	C	T	-0.0206	-0.0243573	0.859	0.866297	FALSE	FALSE	FALSE	1	243684019	0.0459475	-0.5301115403449589	0.5960350000000001	LongCOVID S case B control	1	243684019	0.0026	-7.92308	1.1e-15	Yengo2018bmi	TRUE	5e-08	TRUE	NA	NA	TRUE	Risk factor	BMI	FALSE	690495	NA	NA	NA	Diagnosis	Long COVID: S case, B control	997600	3018	994582	0.00302
rs947612	A	G	A	G	-0.0116	-0.00647508	0.7516	0.739803	FALSE	FALSE	FALSE	6	73738661	0.0336822	-0.1922404118495823	0.847554	LongCOVID S case B control	6	73738661	0.002	-5.8	5.6000000000000005e-9	Yengo2018bmi	TRUE	5e-08	TRUE	NA	NA	TRUE	Risk factor	BMI	FALSE	690495	NA	NA	NA	Diagnosis	Long COVID: S case, B control	997600	3018	994582	0.00302
rs9478496	C	T	C	T	0.0152	-0.0375958	0.1653	0.17997	FALSE	FALSE	FALSE	6	154333183	0.0392109	-0.9588099227510716	0.337654	LongCOVID S case B control	6	154333183	0.0023	6.6087	5.5e-11	Yengo2018bmi	TRUE	5e-08	TRUE	NA	NA	TRUE	Risk factor	BMI	FALSE	690495	NA	NA	NA	Diagnosis	Long COVID: S case, B control	997600	3018	994582	0.00302
rs9522285	A	G	A	G	0.0127	0.00154267	0.4143	0.443331	FALSE	FALSE	FALSE	13	112230701	0.0298973	0.05159897382037842	0.958848	LongCOVID S case B control	13	112230701	0.0017	7.470588235294118	2.5e-13	Yengo2018bmi	TRUE	5e-08	TRUE	NA	NA	TRUE	Risk factor	BMI	FALSE	690495	NA	NA	NA	Diagnosis	Long COVID: S case, B control	997600	3018	994582	0.00302
rs9527895	C	T	C	T	0.0165	0.0681947	0.1629	0.157526	FALSE	FALSE	FALSE	13	59367767	0.041242	1.653525532224431	0.0982242999999999	LongCOVID S case B control	13	59367767	0.0023	7.17391	5.4e-13	Yengo2018bmi	TRUE	5e-08	TRUE	NA	NA	TRUE	Risk factor	BMI	FALSE	690495	NA	NA	NA	Diagnosis	Long COVID: S case, B control	997600	3018	994582	0.00302
rs9569777	T	G	T	G	-0.0192	-0.0437256	0.1711	0.184982	FALSE	FALSE	FALSE	13	58484786	0.0381861	-1.1450658747554738	0.252181	LongCOVID S case B control	13	58484786	0.0022	-8.727272727272727	4.6e-19	Yengo2018bmi	TRUE	5e-08	TRUE	NA	NA	TRUE	Risk factor	BMI	FALSE	690495	NA	NA	NA	Diagnosis	Long COVID: S case, B control	997600	3018	994582	0.00302
rs9599161	T	C	T	C	0.01	-0.0773989	0.5875	0.627764	FALSE	FALSE	FALSE	13	67434016	0.030299	-2.554503448958712	0.010634	LongCOVID S case B control	13	67434016	0.0017	5.882352941176471	1.7e-9	Yengo2018bmi	TRUE	5e-08	TRUE	NA	NA	TRUE	Risk factor	BMI	FALSE	690495	NA	NA	NA	Diagnosis	Long COVID: S case, B control	997600	3018	994582	0.00302
rs9615905	T	C	T	C	0.011	0.013911	0.45	0.44566	FALSE	FALSE	FALSE	22	48875699	0.0302559	0.4597780928678374	0.645677	LongCOVID S case B control	22	48875699	0.0017	6.470588235294118	2.7000000000000005e-10	Yengo2018bmi	TRUE	5e-08	TRUE	NA	NA	TRUE	Risk factor	BMI	FALSE	690495	NA	NA	NA	Diagnosis	Long COVID: S case, B control	997600	3018	994582	0.00302
rs962273	C	T	C	T	0.0137	0.0180391	0.7057	0.712319	FALSE	FALSE	FALSE	17	46978353	0.0326632	0.5522759558157191	0.580758	LongCOVID S case B control	17	46978353	0.0019	7.21053	2.6e-13	Yengo2018bmi	TRUE	5e-08	TRUE	NA	NA	TRUE	Risk factor	BMI	FALSE	690495	NA	NA	NA	Diagnosis	Long COVID: S case, B control	997600	3018	994582	0.00302
rs962796	C	T	C	T	-0.0148	-0.0279426	0.7948	0.800731	FALSE	FALSE	FALSE	13	54385284	0.036466	-0.7662644655295344	0.443519	LongCOVID S case B control	13	54385284	0.0022	-6.72727	5.9e-12	Yengo2018bmi	TRUE	5e-08	TRUE	NA	NA	TRUE	Risk factor	BMI	FALSE	690495	NA	NA	NA	Diagnosis	Long COVID: S case, B control	997600	3018	994582	0.00302
rs9650755	G	A	G	A	0.0154	0.0203073	0.2664	0.284209	FALSE	FALSE	FALSE	9	96484342	0.032895	0.6173369813041496	0.537012	LongCOVID S case B control	9	96484342	0.002	7.7	2.8e-15	Yengo2018bmi	TRUE	5e-08	TRUE	NA	NA	TRUE	Risk factor	BMI	FALSE	690495	NA	NA	NA	Diagnosis	Long COVID: S case, B control	997600	3018	994582	0.00302
rs9688431	C	T	C	T	-0.0231	-0.0465074	0.06034	0.0471713	FALSE	FALSE	FALSE	6	73922654	0.0599032	-0.7763758864301072	0.437527	LongCOVID S case B control	6	73922654	0.0035	-6.6	2.4e-11	Yengo2018bmi	TRUE	5e-08	TRUE	NA	NA	TRUE	Risk factor	BMI	FALSE	690495	NA	NA	NA	Diagnosis	Long COVID: S case, B control	997600	3018	994582	0.00302
rs977747	G	T	G	T	-0.0169	3.36349e-4	0.5949	0.604678	FALSE	FALSE	FALSE	1	47684677	0.0307756	0.01092908018040265	0.99128	LongCOVID S case B control	1	47684677	0.0017	-9.94118	1.2999999999999998e-24	Yengo2018bmi	TRUE	5e-08	TRUE	NA	NA	TRUE	Risk factor	BMI	FALSE	690495	NA	NA	NA	Diagnosis	Long COVID: S case, B control	997600	3018	994582	0.00302
rs9783858	T	C	T	C	0.0091	-0.00472855	0.5191	0.519963	FALSE	FALSE	FALSE	18	42534584	0.030591900000000002	-0.15456869302004778	0.877161	LongCOVID S case B control	18	42534584	0.0017	5.352941176470589	3.3e-8	Yengo2018bmi	TRUE	5e-08	TRUE	NA	NA	TRUE	Risk factor	BMI	FALSE	690495	NA	NA	NA	Diagnosis	Long COVID: S case, B control	997600	3018	994582	0.00302
rs9806742	A	G	A	G	0.0208	0.087732	0.8826	0.906707	FALSE	FALSE	FALSE	15	73051219	0.0505121	1.7368511703136478	0.0824136	LongCOVID S case B control	15	73051219	0.0026	8	1.4e-15	Yengo2018bmi	TRUE	5e-08	TRUE	NA	NA	TRUE	Risk factor	BMI	FALSE	690495	NA	NA	NA	Diagnosis	Long COVID: S case, B control	997600	3018	994582	0.00302
rs9816226	T	A	T	A	0.0323	0.0349699	0.8199	0.8286	FALSE	TRUE	FALSE	3	185834499	0.0399308	0.8757625692447933	0.381159	LongCOVID S case B control	3	185834499	0.0021	15.381	1.6e-52	Yengo2018bmi	TRUE	5e-08	TRUE	NA	NA	TRUE	Risk factor	BMI	FALSE	690495	NA	NA	NA	Diagnosis	Long COVID: S case, B control	997600	3018	994582	0.00302
rs9827823	C	T	C	T	-0.0193	-0.0880425	0.1489	0.133721	FALSE	FALSE	FALSE	3	84221774	0.0424322	-2.07489830836016	0.0379959	LongCOVID S case B control	3	84221774	0.0024	-8.04167	1.2e-15	Yengo2018bmi	TRUE	5e-08	TRUE	NA	NA	TRUE	Risk factor	BMI	FALSE	690495	NA	NA	NA	Diagnosis	Long COVID: S case, B control	997600	3018	994582	0.00302
rs9845966	G	T	G	T	-0.0105	-0.0586017	0.5479	0.521565	FALSE	FALSE	FALSE	3	13433158	0.0299604	-1.955971882885409	0.0504683	LongCOVID S case B control	3	13433158	0.0017	-6.17647	2.5e-10	Yengo2018bmi	TRUE	5e-08	TRUE	NA	NA	TRUE	Risk factor	BMI	FALSE	690495	NA	NA	NA	Diagnosis	Long COVID: S case, B control	997600	3018	994582	0.00302
rs987237	G	A	G	A	0.0409	0.0463078	0.1803	0.195811	FALSE	FALSE	FALSE	6	50803050	0.0371718	1.2457777132127044	0.212847	LongCOVID S case B control	6	50803050	0.0021	19.4762	9.3e-84	Yengo2018bmi	TRUE	5e-08	TRUE	NA	NA	TRUE	Risk factor	BMI	FALSE	690495	NA	NA	NA	Diagnosis	Long COVID: S case, B control	997600	3018	994582	0.00302
rs9926784	C	T	C	T	-0.0258	0.0226255	0.1822	0.176786	FALSE	FALSE	FALSE	16	19941968	0.0382944	0.5908305130776301	0.554633	LongCOVID S case B control	16	19941968	0.0021	-12.2857	9.9e-35	Yengo2018bmi	TRUE	5e-08	TRUE	NA	NA	TRUE	Risk factor	BMI	FALSE	690495	NA	NA	NA	Diagnosis	Long COVID: S case, B control	997600	3018	994582	0.00302
rs9927848	A	C	A	C	-0.0122	0.0213265	0.7326	0.764905	FALSE	FALSE	FALSE	16	23833071	0.0341946	0.6236803471893224	0.532837	LongCOVID S case B control	16	23833071	0.002	-6.1000000000000005	6.400000000000001e-10	Yengo2018bmi	TRUE	5e-08	TRUE	NA	NA	TRUE	Risk factor	BMI	FALSE	690495	NA	NA	NA	Diagnosis	Long COVID: S case, B control	997600	3018	994582	0.00302
rs9951619	G	T	G	T	0.0156	0.00107237	0.7643	0.729801	FALSE	FALSE	FALSE	18	56882326	0.0347103	0.03089486406052382	0.975353	LongCOVID S case B control	18	56882326	0.002	7.8	1.4e-15	Yengo2018bmi	TRUE	5e-08	TRUE	NA	NA	TRUE	Risk factor	BMI	FALSE	690495	NA	NA	NA	Diagnosis	Long COVID: S case, B control	997600	3018	994582	0.00302
rs998732	G	A	G	A	-0.0171	-0.0308209	0.1578	0.133854	FALSE	FALSE	FALSE	19	19378671	0.0424542	-0.7259799972676437	0.467852	LongCOVID S case B control	19	19378671	0.0022	-7.77273	2e-14	Yengo2018bmi	TRUE	5e-08	TRUE	NA	NA	TRUE	Risk factor	BMI	FALSE	690495	NA	NA	NA	Diagnosis	Long COVID: S case, B control	997600	3018	994582	0.00302
rs9989141	T	C	T	C	0.0162	-0.0112684	0.6387	0.628272	FALSE	FALSE	FALSE	14	94006257	0.0308439	-0.3653364198431456	0.71486	LongCOVID S case B control	14	94006257	0.0017	9.529411764705882	3.6e-21	Yengo2018bmi	TRUE	5e-08	TRUE	NA	NA	TRUE	Risk factor	BMI	FALSE	690495	NA	NA	NA	Diagnosis	Long COVID: S case, B control	997600	3018	994582	0.00302
rs999889	A	G	A	G	-0.0108	0.0374841	0.2818	0.266903	FALSE	FALSE	FALSE	10	84279949	0.0329537	1.137477733911518	0.2553389999999999	LongCOVID S case B control	10	84279949	0.0019	-5.684210526315789	1.4e-8	Yengo2018bmi	TRUE	5e-08	TRUE	NA	NA	TRUE	Risk factor	BMI	FALSE	690495	NA	NA	NA	Diagnosis	Long COVID: S case, B control	997600	3018	994582	0.00302
rs10132280	A	C	A	C	-0.0223	-0.00111904	0.3017	0.304654	FALSE	FALSE	FALSE	14	25928179	0.0246352	-0.04542443333116841	0.963769	LongCOVID B case S control	14	25928179	0.0018	-12.38888888888889	5.6e-35	Yengo2018bmi	TRUE	5e-08	TRUE	NA	NA	TRUE	Risk factor	BMI	FALSE	690495	NA	NA	NA	Diagnosis	Long COVID: B case, S control	52615	6407	46208	0.121
rs10169594	C	T	C	T	0.0121	-0.0212662	0.3596	0.359281	FALSE	FALSE	FALSE	2	41637688	0.0238077	-0.893248822859831	0.371724	LongCOVID B case S control	2	41637688	0.0018	6.72222	2e-11	Yengo2018bmi	TRUE	5e-08	TRUE	NA	NA	TRUE	Risk factor	BMI	FALSE	690495	NA	NA	NA	Diagnosis	Long COVID: B case, S control	52615	6407	46208	0.121
rs10182181	G	A	G	A	0.0325	-0.0542022	0.4753	0.471413	FALSE	FALSE	FALSE	2	25150296	0.0223678	-2.4232244565849124	0.0153836	LongCOVID B case S control	2	25150296	0.0016	20.3125	6.699999999999999e-90	Yengo2018bmi	TRUE	5e-08	TRUE	NA	NA	TRUE	Risk factor	BMI	FALSE	690495	NA	NA	NA	Diagnosis	Long COVID: B case, S control	52615	6407	46208	0.121
rs10192119	G	T	G	T	0.0166	-0.0187634	0.1673	0.169586	FALSE	FALSE	FALSE	2	164581241	0.0298769	-0.6280236570728556	0.529988	LongCOVID B case S control	2	164581241	0.0022	7.54545	3e-14	Yengo2018bmi	TRUE	5e-08	TRUE	NA	NA	TRUE	Risk factor	BMI	FALSE	690495	NA	NA	NA	Diagnosis	Long COVID: B case, S control	52615	6407	46208	0.121
rs10197031	C	T	C	T	0.0166	0.0410531	0.2834	0.297339	FALSE	FALSE	FALSE	2	105454590	0.0248534	1.6518102151013545	0.0985728999999999	LongCOVID B case S control	2	105454590	0.0019	8.73684	1.9e-18	Yengo2018bmi	TRUE	5e-08	TRUE	NA	NA	TRUE	Risk factor	BMI	FALSE	690495	NA	NA	NA	Diagnosis	Long COVID: B case, S control	52615	6407	46208	0.121
rs10247983	A	G	A	G	0.0201	0.00721852	0.9213	0.920955	FALSE	FALSE	FALSE	7	114590228	0.0411954	0.17522636022468527	0.860902	LongCOVID B case S control	7	114590228	0.0033	6.090909090909091	1.7e-9	Yengo2018bmi	TRUE	5e-08	TRUE	NA	NA	TRUE	Risk factor	BMI	FALSE	690495	NA	NA	NA	Diagnosis	Long COVID: B case, S control	52615	6407	46208	0.121
rs10248136	T	C	T	C	-0.0097	-0.0197326	0.5142	0.503928	FALSE	FALSE	FALSE	7	39077397	0.0221871	-0.8893726534788232	0.373802	LongCOVID B case S control	7	39077397	0.0017	-5.705882352941177	2e-8	Yengo2018bmi	TRUE	5e-08	TRUE	NA	NA	TRUE	Risk factor	BMI	FALSE	690495	NA	NA	NA	Diagnosis	Long COVID: B case, S control	52615	6407	46208	0.121
rs10269783	A	G	A	G	0.0133	0.0235136	0.3896	0.405056	FALSE	FALSE	FALSE	7	49616203	0.0224428	1.0477124066515764	0.294771	LongCOVID B case S control	7	49616203	0.0017	7.823529411764706	1.4e-15	Yengo2018bmi	TRUE	5e-08	TRUE	NA	NA	TRUE	Risk factor	BMI	FALSE	690495	NA	NA	NA	Diagnosis	Long COVID: B case, S control	52615	6407	46208	0.121
rs10478110	C	A	C	A	0.01	-0.0175568	0.4348	0.440906	FALSE	FALSE	FALSE	5	112445734	0.0226541	-0.7749943718797039	0.438343	LongCOVID B case S control	5	112445734	0.0017	5.88235	9.6e-9	Yengo2018bmi	TRUE	5e-08	TRUE	NA	NA	TRUE	Risk factor	BMI	FALSE	690495	NA	NA	NA	Diagnosis	Long COVID: B case, S control	52615	6407	46208	0.121
rs1048932	A	C	A	C	-0.016	-8.59395e-4	0.4162	0.422968	FALSE	FALSE	FALSE	11	115044850	0.0225133	-0.03817276898544416	0.96955	LongCOVID B case S control	11	115044850	0.0017	-9.411764705882351	3.8e-22	Yengo2018bmi	TRUE	5e-08	TRUE	NA	NA	TRUE	Risk factor	BMI	FALSE	690495	NA	NA	NA	Diagnosis	Long COVID: B case, S control	52615	6407	46208	0.121
rs10492229	T	C	T	C	0.0142	-0.0219091	0.2268	0.240693	FALSE	FALSE	FALSE	12	110602173	0.0267002	-0.8205593965588273	0.411898	LongCOVID B case S control	12	110602173	0.0019	7.473684210526316	7.7e-14	Yengo2018bmi	TRUE	5e-08	TRUE	NA	NA	TRUE	Risk factor	BMI	FALSE	690495	NA	NA	NA	Diagnosis	Long COVID: B case, S control	52615	6407	46208	0.121
rs10510419	T	G	T	G	-0.0177	-0.0178556	0.1416	0.143916	FALSE	FALSE	FALSE	3	12426936	0.0309662	-0.5766157939947426	0.564198	LongCOVID B case S control	3	12426936	0.0023	-7.695652173913044	2.2e-14	Yengo2018bmi	TRUE	5e-08	TRUE	NA	NA	TRUE	Risk factor	BMI	FALSE	690495	NA	NA	NA	Diagnosis	Long COVID: B case, S control	52615	6407	46208	0.121
rs10518694	A	C	A	C	0.0146	-0.0229627	0.1424	0.130708	FALSE	FALSE	FALSE	15	53072673	0.034645	-0.6627998268148362	0.507459	LongCOVID B case S control	15	53072673	0.0025	5.84	3.3e-9	Yengo2018bmi	TRUE	5e-08	TRUE	NA	NA	TRUE	Risk factor	BMI	FALSE	690495	NA	NA	NA	Diagnosis	Long COVID: B case, S control	52615	6407	46208	0.121
rs1064213	A	G	A	G	0.012	-0.0168631	0.492	0.472369	FALSE	FALSE	FALSE	2	198950240	0.0228573	-0.7377555529305735	0.4606640000000001	LongCOVID B case S control	2	198950240	0.0017	7.058823529411765	2.4e-12	Yengo2018bmi	TRUE	5e-08	TRUE	NA	NA	TRUE	Risk factor	BMI	FALSE	690495	NA	NA	NA	Diagnosis	Long COVID: B case, S control	52615	6407	46208	0.121
rs10733051	G	A	G	A	-0.0097	0.0427007	0.4802	0.507064	FALSE	FALSE	FALSE	1	167280354	0.022818	1.871360329564379	0.0612955	LongCOVID B case S control	1	167280354	0.0016	-6.0625	2.9e-9	Yengo2018bmi	TRUE	5e-08	TRUE	NA	NA	TRUE	Risk factor	BMI	FALSE	690495	NA	NA	NA	Diagnosis	Long COVID: B case, S control	52615	6407	46208	0.121
rs10741329	A	G	A	G	0.011	-0.0114002	0.681	0.694803	FALSE	FALSE	FALSE	11	89997796	0.0241099	-0.4728431059440313	0.6363260000000001	LongCOVID B case S control	11	89997796	0.0019	5.789473684210526	4e-9	Yengo2018bmi	TRUE	5e-08	TRUE	NA	NA	TRUE	Risk factor	BMI	FALSE	690495	NA	NA	NA	Diagnosis	Long COVID: B case, S control	52615	6407	46208	0.121
rs10742752	C	T	C	T	0.0124	0.00368511	0.6159	0.607005	FALSE	FALSE	FALSE	11	45438374	0.0226226	0.16289506953223767	0.870601	LongCOVID B case S control	11	45438374	0.0017	7.29412	1.1e-13	Yengo2018bmi	TRUE	5e-08	TRUE	NA	NA	TRUE	Risk factor	BMI	FALSE	690495	NA	NA	NA	Diagnosis	Long COVID: B case, S control	52615	6407	46208	0.121
rs10747488	A	C	A	C	-0.0123	0.0371417	0.7601	0.745407	FALSE	FALSE	FALSE	1	98299475	0.0253781	1.4635335190577703	0.143322	LongCOVID B case S control	1	98299475	0.002	-6.15	1.2e-9	Yengo2018bmi	TRUE	5e-08	TRUE	NA	NA	TRUE	Risk factor	BMI	FALSE	690495	NA	NA	NA	Diagnosis	Long COVID: B case, S control	52615	6407	46208	0.121
rs1075901	C	T	C	T	0.0121	0.0298136	0.5639	0.557489	FALSE	FALSE	FALSE	17	15943910	0.0221412	1.346521417086698	0.178135	LongCOVID B case S control	17	15943910	0.0016	7.5625	1.2e-13	Yengo2018bmi	TRUE	5e-08	TRUE	NA	NA	TRUE	Risk factor	BMI	FALSE	690495	NA	NA	NA	Diagnosis	Long COVID: B case, S control	52615	6407	46208	0.121
rs10768994	C	T	C	T	-0.0114	0.00826321	0.4337	0.428569	FALSE	FALSE	FALSE	11	43936945	0.0228341	0.3618802580351317	0.717441	LongCOVID B case S control	11	43936945	0.0017	-6.70588	6.4e-12	Yengo2018bmi	TRUE	5e-08	TRUE	NA	NA	TRUE	Risk factor	BMI	FALSE	690495	NA	NA	NA	Diagnosis	Long COVID: B case, S control	52615	6407	46208	0.121
rs10795422	G	A	G	A	0.0139	0.00916203	0.6905	0.702229	FALSE	FALSE	FALSE	10	16759312	0.0248124	0.3692520675146298	0.71194	LongCOVID B case S control	10	16759312	0.0019	7.31579	9.300000000000001e-14	Yengo2018bmi	TRUE	5e-08	TRUE	NA	NA	TRUE	Risk factor	BMI	FALSE	690495	NA	NA	NA	Diagnosis	Long COVID: B case, S control	52615	6407	46208	0.121
rs10811871	G	A	G	A	-0.0108	0.012459	0.3829	0.379011	FALSE	FALSE	FALSE	9	23200766	0.0231981	0.5370698462374074	0.59122	LongCOVID B case S control	9	23200766	0.0018	-6	1.6e-9	Yengo2018bmi	TRUE	5e-08	TRUE	NA	NA	TRUE	Risk factor	BMI	FALSE	690495	NA	NA	NA	Diagnosis	Long COVID: B case, S control	52615	6407	46208	0.121
rs10824218	T	A	T	A	-0.0122	0.0545	0.4478	0.430597	FALSE	TRUE	TRUE	10	76421216	0.0226545	2.4057030612019688	0.0161413	LongCOVID B case S control	10	76421216	0.0018	-6.77778	7.200000000000001e-12	Yengo2018bmi	FALSE	5e-08	TRUE	NA	NA	NA	Risk factor	BMI	FALSE	690495	NA	NA	NA	Diagnosis	Long COVID: B case, S control	52615	6407	46208	0.121
rs10824345	T	C	T	C	0.0105	-0.022154	0.5056	0.499528	FALSE	FALSE	FALSE	10	77630565	0.0222541	-0.9955019524492116	0.319491	LongCOVID B case S control	10	77630565	0.0017	6.176470588235295	9.2e-10	Yengo2018bmi	TRUE	5e-08	TRUE	NA	NA	TRUE	Risk factor	BMI	FALSE	690495	NA	NA	NA	Diagnosis	Long COVID: B case, S control	52615	6407	46208	0.121
rs10827649	G	A	G	A	0.0094	0.0142912	0.4277	0.432435	FALSE	FALSE	FALSE	10	19909770	0.0223863	0.6383904441555773	0.523218	LongCOVID B case S control	10	19909770	0.0016	5.875	9.1e-9	Yengo2018bmi	TRUE	5e-08	TRUE	NA	NA	TRUE	Risk factor	BMI	FALSE	690495	NA	NA	NA	Diagnosis	Long COVID: B case, S control	52615	6407	46208	0.121
rs10832778	G	C	G	C	0.0125	0.0120469	0.6222	0.60524	FALSE	TRUE	FALSE	11	17394073	0.0228189	0.5279351765422522	0.597544	LongCOVID B case S control	11	17394073	0.0017	7.35294	1.3e-13	Yengo2018bmi	TRUE	5e-08	TRUE	NA	NA	TRUE	Risk factor	BMI	FALSE	690495	NA	NA	NA	Diagnosis	Long COVID: B case, S control	52615	6407	46208	0.121
rs10842166	T	C	T	C	0.0109	-0.0168171	0.7423	0.741932	FALSE	FALSE	FALSE	12	23570176	0.0255363	-0.6585566428965826	0.510181	LongCOVID B case S control	12	23570176	0.002	5.45	4e-8	Yengo2018bmi	TRUE	5e-08	TRUE	NA	NA	TRUE	Risk factor	BMI	FALSE	690495	NA	NA	NA	Diagnosis	Long COVID: B case, S control	52615	6407	46208	0.121
rs10842240	C	G	C	G	0.0218	0.00659526	0.1158	0.127304	FALSE	TRUE	FALSE	12	24060075	0.0332103	0.19859079863777204	0.842583	LongCOVID B case S control	12	24060075	0.0027	8.074074074074074	3.1e-16	Yengo2018bmi	TRUE	5e-08	TRUE	NA	NA	TRUE	Risk factor	BMI	FALSE	690495	NA	NA	NA	Diagnosis	Long COVID: B case, S control	52615	6407	46208	0.121
rs10858334	G	C	G	C	0.0143	0.0159311	0.1415	0.128095	FALSE	TRUE	FALSE	9	137989785	0.0322856	0.4934428971429988	0.6217	LongCOVID B case S control	9	137989785	0.0026	5.5	2.7e-8	Yengo2018bmi	TRUE	5e-08	TRUE	NA	NA	TRUE	Risk factor	BMI	FALSE	690495	NA	NA	NA	Diagnosis	Long COVID: B case, S control	52615	6407	46208	0.121
rs10867256	T	C	T	C	-0.0118	-0.0408625	0.553	0.556088	FALSE	FALSE	FALSE	9	81367391	0.022208	-1.8399900936599427	0.0657694999999999	LongCOVID B case S control	9	81367391	0.0017	-6.9411764705882355	8.7e-12	Yengo2018bmi	TRUE	5e-08	TRUE	NA	NA	TRUE	Risk factor	BMI	FALSE	690495	NA	NA	NA	Diagnosis	Long COVID: B case, S control	52615	6407	46208	0.121
rs10878946	T	C	T	C	-0.0141	-0.00165891	0.714	0.712324	FALSE	FALSE	FALSE	12	69642315	0.0244674	-0.06780082885799063	0.945944	LongCOVID B case S control	12	69642315	0.0019	-7.421052631578947	3.600000000000001e-13	Yengo2018bmi	TRUE	5e-08	TRUE	NA	NA	TRUE	Risk factor	BMI	FALSE	690495	NA	NA	NA	Diagnosis	Long COVID: B case, S control	52615	6407	46208	0.121
rs10887578	C	G	C	G	0.0128	0.0424247	0.4896	0.4959519999999999	FALSE	TRUE	TRUE	10	88096047	0.0230537	-1.8402555771958515	0.0657308999999999	LongCOVID B case S control	10	88096047	0.0017	7.529411764705883	1.6e-13	Yengo2018bmi	FALSE	5e-08	TRUE	NA	NA	NA	Risk factor	BMI	FALSE	690495	NA	NA	NA	Diagnosis	Long COVID: B case, S control	52615	6407	46208	0.121
rs10915840	A	G	A	G	-0.0118	0.0122607	0.283	0.259494	FALSE	FALSE	FALSE	1	225668524	0.0247723	0.4949358759582275	0.620646	LongCOVID B case S control	1	225668524	0.0019	-6.2105263157894735	1.3e-9	Yengo2018bmi	TRUE	5e-08	TRUE	NA	NA	TRUE	Risk factor	BMI	FALSE	690495	NA	NA	NA	Diagnosis	Long COVID: B case, S control	52615	6407	46208	0.121
rs10920678	G	A	G	A	-0.0155	-5.72423e-4	0.5709	0.564055	FALSE	FALSE	FALSE	1	190239907	0.022399	-0.02555573909549533	0.979612	LongCOVID B case S control	1	190239907	0.0016	-9.6875	1.5e-21	Yengo2018bmi	TRUE	5e-08	TRUE	NA	NA	TRUE	Risk factor	BMI	FALSE	690495	NA	NA	NA	Diagnosis	Long COVID: B case, S control	52615	6407	46208	0.121
rs10938397	G	A	G	A	0.0324	0.0270064	0.4317	0.43344	FALSE	FALSE	FALSE	4	45182527	0.0226896	1.1902545659685495	0.233946	LongCOVID B case S control	4	45182527	0.0016	20.25	3.3999999999999986e-86	Yengo2018bmi	TRUE	5e-08	TRUE	NA	NA	TRUE	Risk factor	BMI	FALSE	690495	NA	NA	NA	Diagnosis	Long COVID: B case, S control	52615	6407	46208	0.121
rs10942267	G	A	G	A	-0.0156	0.0276145	0.3088	0.290157	FALSE	FALSE	FALSE	5	80841914	0.0243312	1.13494196751496	0.2563999999999999	LongCOVID B case S control	5	80841914	0.0019	-8.21053	3.9e-17	Yengo2018bmi	TRUE	5e-08	TRUE	NA	NA	TRUE	Risk factor	BMI	FALSE	690495	NA	NA	NA	Diagnosis	Long COVID: B case, S control	52615	6407	46208	0.121
rs10953740	G	A	G	A	-0.0153	0.00249258	0.5534	0.536518	FALSE	FALSE	FALSE	7	113460282	0.022664	0.10997970349452876	0.912425	LongCOVID B case S control	7	113460282	0.0017	-9	1e-18	Yengo2018bmi	TRUE	5e-08	TRUE	NA	NA	TRUE	Risk factor	BMI	FALSE	690495	NA	NA	NA	Diagnosis	Long COVID: B case, S control	52615	6407	46208	0.121
rs10962550	C	G	C	G	0.0182	0.0181517	0.1801	0.185721	FALSE	TRUE	FALSE	9	16720329	0.0281984	0.6437138277349069	0.519761	LongCOVID B case S control	9	16720329	0.0022	8.272727272727273	6.2e-16	Yengo2018bmi	TRUE	5e-08	TRUE	NA	NA	TRUE	Risk factor	BMI	FALSE	690495	NA	NA	NA	Diagnosis	Long COVID: B case, S control	52615	6407	46208	0.121
rs10968114	C	A	C	A	-0.0113	0.00550005	0.4681	0.480478	FALSE	FALSE	FALSE	9	27800007	0.0227018	0.24227374040824956	0.808568	LongCOVID B case S control	9	27800007	0.0017	-6.64706	6.100000000000001e-11	Yengo2018bmi	TRUE	5e-08	TRUE	NA	NA	TRUE	Risk factor	BMI	FALSE	690495	NA	NA	NA	Diagnosis	Long COVID: B case, S control	52615	6407	46208	0.121
rs10971709	T	C	T	C	0.0132	0.0136042	0.2062	0.208925	FALSE	FALSE	FALSE	9	33804813	0.0270882	0.5022186782436633	0.615514	LongCOVID B case S control	9	33804813	0.0021	6.2857142857142865	6.2e-10	Yengo2018bmi	TRUE	5e-08	TRUE	NA	NA	TRUE	Risk factor	BMI	FALSE	690495	NA	NA	NA	Diagnosis	Long COVID: B case, S control	52615	6407	46208	0.121
rs10975933	G	C	G	C	-0.0122	0.0478188	0.3444	0.351279	FALSE	TRUE	FALSE	9	6954557	0.0229742	2.081413063349322	0.0373963	LongCOVID B case S control	9	6954557	0.0018	-6.77778	2.7e-11	Yengo2018bmi	TRUE	5e-08	TRUE	NA	NA	TRUE	Risk factor	BMI	FALSE	690495	NA	NA	NA	Diagnosis	Long COVID: B case, S control	52615	6407	46208	0.121
rs10984756	G	C	G	C	0.0174	0.0429607	0.1048	0.102141	FALSE	TRUE	FALSE	9	122651784	0.0381214	1.126944445901777	0.2597659999999999	LongCOVID B case S control	9	122651784	0.0029	6	1.1e-9	Yengo2018bmi	TRUE	5e-08	TRUE	NA	NA	TRUE	Risk factor	BMI	FALSE	690495	NA	NA	NA	Diagnosis	Long COVID: B case, S control	52615	6407	46208	0.121
rs11030618	T	C	T	C	0.011	-0.0202976	0.5679	0.561997	FALSE	FALSE	FALSE	11	29243293	0.0221443	-0.9166060792167736	0.359349	LongCOVID B case S control	11	29243293	0.0017	6.470588235294118	2.4e-10	Yengo2018bmi	TRUE	5e-08	TRUE	NA	NA	TRUE	Risk factor	BMI	FALSE	690495	NA	NA	NA	Diagnosis	Long COVID: B case, S control	52615	6407	46208	0.121
rs11066188	A	G	A	G	-0.012	0.0112333	0.4181	0.397366	FALSE	FALSE	FALSE	12	112610714	0.022697	0.4949244393532185	0.620653	LongCOVID B case S control	12	112610714	0.0017	-7.058823529411765	8.100000000000002e-13	Yengo2018bmi	TRUE	5e-08	TRUE	NA	NA	TRUE	Risk factor	BMI	FALSE	690495	NA	NA	NA	Diagnosis	Long COVID: B case, S control	52615	6407	46208	0.121
rs11084553	G	A	G	A	-0.021	-0.0439358	0.1518	0.144383	FALSE	FALSE	FALSE	19	31019780	0.0333645	-1.3168427520268549	0.1878909999999999	LongCOVID B case S control	19	31019780	0.0024	-8.75	1.8e-18	Yengo2018bmi	TRUE	5e-08	TRUE	NA	NA	TRUE	Risk factor	BMI	FALSE	690495	NA	NA	NA	Diagnosis	Long COVID: B case, S control	52615	6407	46208	0.121
rs11105839	A	T	A	T	-0.0109	0.0389317	0.3799	0.377881	FALSE	TRUE	FALSE	12	91237920	0.0229492	1.696429505167936	0.0898040999999999	LongCOVID B case S control	12	91237920	0.0017	-6.411764705882353	1.1e-10	Yengo2018bmi	TRUE	5e-08	TRUE	NA	NA	TRUE	Risk factor	BMI	FALSE	690495	NA	NA	NA	Diagnosis	Long COVID: B case, S control	52615	6407	46208	0.121
rs11115176	C	T	C	T	-0.0121	0.0540089	0.2399	0.234785	FALSE	FALSE	FALSE	12	82465797	0.0263451	2.050054848909285	0.0403594	LongCOVID B case S control	12	82465797	0.0019	-6.36842	2e-10	Yengo2018bmi	TRUE	5e-08	TRUE	NA	NA	TRUE	Risk factor	BMI	FALSE	690495	NA	NA	NA	Diagnosis	Long COVID: B case, S control	52615	6407	46208	0.121
rs11118308	G	A	G	A	-0.0101	-0.0338592	0.4703	0.4536	FALSE	FALSE	FALSE	1	219633869	0.0224014	-1.51147696126135	0.130668	LongCOVID B case S control	1	219633869	0.0016	-6.3125	4.8e-10	Yengo2018bmi	TRUE	5e-08	TRUE	NA	NA	TRUE	Risk factor	BMI	FALSE	690495	NA	NA	NA	Diagnosis	Long COVID: B case, S control	52615	6407	46208	0.121
rs11129661	T	C	T	C	0.0124	-0.0125256	0.2112	0.21648	FALSE	FALSE	FALSE	3	35696026	0.0271934	-0.4606117660903013	0.645077	LongCOVID B case S control	3	35696026	0.0021	5.904761904761905	5.4e-9	Yengo2018bmi	TRUE	5e-08	TRUE	NA	NA	TRUE	Risk factor	BMI	FALSE	690495	NA	NA	NA	Diagnosis	Long COVID: B case, S control	52615	6407	46208	0.121
rs11150911	C	A	C	A	-0.0133	-0.00568678	0.7191	0.702697	FALSE	FALSE	FALSE	18	73498528	0.023936	-0.2375827205882353	0.812205	LongCOVID B case S control	18	73498528	0.0018	-7.38889	4.7e-13	Yengo2018bmi	TRUE	5e-08	TRUE	NA	NA	TRUE	Risk factor	BMI	FALSE	690495	NA	NA	NA	Diagnosis	Long COVID: B case, S control	52615	6407	46208	0.121
rs11165643	T	C	T	C	0.0206	0.00591305	0.5828	0.581913	FALSE	FALSE	FALSE	1	96924097	0.0225597	0.2621067656041526	0.793239	LongCOVID B case S control	1	96924097	0.0017	12.11764705882353	1.4e-35	Yengo2018bmi	TRUE	5e-08	TRUE	NA	NA	TRUE	Risk factor	BMI	FALSE	690495	NA	NA	NA	Diagnosis	Long COVID: B case, S control	52615	6407	46208	0.121
rs11170468	C	A	C	A	-0.0123	-0.0334027	0.2326	0.23109	FALSE	FALSE	FALSE	12	39430048	0.0271301	-1.231204455567801	0.218247	LongCOVID B case S control	12	39430048	0.0019	-6.47368	1.9e-10	Yengo2018bmi	TRUE	5e-08	TRUE	NA	NA	TRUE	Risk factor	BMI	FALSE	690495	NA	NA	NA	Diagnosis	Long COVID: B case, S control	52615	6407	46208	0.121
rs11173522	A	C	A	C	0.0128	0.0167047	0.2078	0.202008	FALSE	FALSE	FALSE	12	60953472	0.0285915999999999	0.5842520180752409	0.559051	LongCOVID B case S control	12	60953472	0.0021	6.095238095238096	1.1e-9	Yengo2018bmi	TRUE	5e-08	TRUE	NA	NA	TRUE	Risk factor	BMI	FALSE	690495	NA	NA	NA	Diagnosis	Long COVID: B case, S control	52615	6407	46208	0.121
rs11185111	A	G	A	G	-0.0129	-0.0174051	0.3042	0.321029	FALSE	FALSE	FALSE	1	107962328	0.0242636	-0.7173337839397287	0.473169	LongCOVID B case S control	1	107962328	0.0019	-6.7894736842105265	7.7e-12	Yengo2018bmi	TRUE	5e-08	TRUE	NA	NA	TRUE	Risk factor	BMI	FALSE	690495	NA	NA	NA	Diagnosis	Long COVID: B case, S control	52615	6407	46208	0.121
rs11251352	G	A	G	A	0.0109	-0.00831918	0.5988	0.589134	FALSE	FALSE	FALSE	10	2585792	0.0226314	-0.3675945809804078	0.713175	LongCOVID B case S control	10	2585792	0.0018	6.05556	7.000000000000001e-10	Yengo2018bmi	TRUE	5e-08	TRUE	NA	NA	TRUE	Risk factor	BMI	FALSE	690495	NA	NA	NA	Diagnosis	Long COVID: B case, S control	52615	6407	46208	0.121
rs11496125	T	C	T	C	0.0169	0.0296442	0.4212	0.43708	FALSE	FALSE	FALSE	7	103417557	0.0227691	1.301948693624254	0.192935	LongCOVID B case S control	7	103417557	0.0017	9.941176470588236	3e-22	Yengo2018bmi	TRUE	5e-08	TRUE	NA	NA	TRUE	Risk factor	BMI	FALSE	690495	NA	NA	NA	Diagnosis	Long COVID: B case, S control	52615	6407	46208	0.121
rs11505821	T	A	T	A	0.0311	-0.0832154	0.0601	0.0606124	FALSE	TRUE	FALSE	7	76818677	0.0468784	-1.775133110345063	0.0758758	LongCOVID B case S control	7	76818677	0.0035	8.88571	2.7e-19	Yengo2018bmi	TRUE	5e-08	TRUE	NA	NA	TRUE	Risk factor	BMI	FALSE	690495	NA	NA	NA	Diagnosis	Long COVID: B case, S control	52615	6407	46208	0.121
rs1150659	A	G	A	G	-0.0139	0.0198175	0.2254	0.231807	FALSE	FALSE	FALSE	6	26100023	0.0270525	0.7325570649662693	0.463828	LongCOVID B case S control	6	26100023	0.0019	-7.31578947368421	3.8e-13	Yengo2018bmi	TRUE	5e-08	TRUE	NA	NA	TRUE	Risk factor	BMI	FALSE	690495	NA	NA	NA	Diagnosis	Long COVID: B case, S control	52615	6407	46208	0.121
rs11538	G	A	G	A	0.0135	0.0109613	0.1805	0.1843	FALSE	FALSE	FALSE	22	18220831	0.0294325	0.372421642741867	0.709579	LongCOVID B case S control	22	18220831	0.0023	5.86957	3.3e-9	Yengo2018bmi	TRUE	5e-08	TRUE	NA	NA	TRUE	Risk factor	BMI	FALSE	690495	NA	NA	NA	Diagnosis	Long COVID: B case, S control	52615	6407	46208	0.121
rs11577094	T	C	T	C	0.0182	0.0549422	0.08109	0.0817558	FALSE	FALSE	FALSE	1	38026600	0.0423549	1.2971863940181654	0.194567	LongCOVID B case S control	1	38026600	0.003	6.066666666666666	6.9e-10	Yengo2018bmi	TRUE	5e-08	TRUE	NA	NA	TRUE	Risk factor	BMI	FALSE	690495	NA	NA	NA	Diagnosis	Long COVID: B case, S control	52615	6407	46208	0.121
rs1158805	A	C	A	C	-0.0137	0.0356286	0.3766	0.405484	FALSE	FALSE	FALSE	18	40736590	0.0228218	1.561165201693118	0.1184839999999999	LongCOVID B case S control	18	40736590	0.0018	-7.611111111111112	1.2e-14	Yengo2018bmi	TRUE	5e-08	TRUE	NA	NA	TRUE	Risk factor	BMI	FALSE	690495	NA	NA	NA	Diagnosis	Long COVID: B case, S control	52615	6407	46208	0.121
rs11609659	C	T	C	T	-0.0154	0.010774	0.2371	0.242582	FALSE	FALSE	FALSE	12	108296260	0.026142	0.41213373116058455	0.680242	LongCOVID B case S control	12	108296260	0.002	-7.7	2.2e-14	Yengo2018bmi	TRUE	5e-08	TRUE	NA	NA	TRUE	Risk factor	BMI	FALSE	690495	NA	NA	NA	Diagnosis	Long COVID: B case, S control	52615	6407	46208	0.121
rs11611246	T	G	T	G	0.024	-0.0319199	0.21	0.214742	FALSE	FALSE	FALSE	12	939480	0.0268806	-1.1874697737401694	0.235043	LongCOVID B case S control	12	939480	0.002	12	4.999999999999999e-32	Yengo2018bmi	TRUE	5e-08	TRUE	NA	NA	TRUE	Risk factor	BMI	FALSE	690495	NA	NA	NA	Diagnosis	Long COVID: B case, S control	52615	6407	46208	0.121
rs11614340	C	T	C	T	0.0133	-0.00930312	0.3092	0.310191	FALSE	FALSE	FALSE	12	133426483	0.0244613	-0.3803199339364629	0.703708	LongCOVID B case S control	12	133426483	0.0019	7	8.499999999999999e-13	Yengo2018bmi	TRUE	5e-08	TRUE	NA	NA	TRUE	Risk factor	BMI	FALSE	690495	NA	NA	NA	Diagnosis	Long COVID: B case, S control	52615	6407	46208	0.121
rs11615578	T	C	T	C	0.013	-0.0500785	0.2474	0.248099	FALSE	FALSE	FALSE	12	121714935	0.0265173	-1.888521832916624	0.0589563	LongCOVID B case S control	12	121714935	0.002	6.5	8.099999999999999e-11	Yengo2018bmi	TRUE	5e-08	TRUE	NA	NA	TRUE	Risk factor	BMI	FALSE	690495	NA	NA	NA	Diagnosis	Long COVID: B case, S control	52615	6407	46208	0.121
rs11656076	A	G	A	G	-0.0142	-0.0322708	0.2254	0.227515	FALSE	FALSE	FALSE	17	31464270	0.0261596	-1.2336121347421214	0.217347	LongCOVID B case S control	17	31464270	0.0021	-6.761904761904763	5.6e-12	Yengo2018bmi	TRUE	5e-08	TRUE	NA	NA	TRUE	Risk factor	BMI	FALSE	690495	NA	NA	NA	Diagnosis	Long COVID: B case, S control	52615	6407	46208	0.121
rs11672660	T	C	T	C	-0.034	-0.0128891	0.2049	0.217403	FALSE	FALSE	FALSE	19	46180184	0.0270958	-0.47568626872061354	0.634298	LongCOVID B case S control	19	46180184	0.0021	-16.190476190476193	1.6999999999999998e-60	Yengo2018bmi	TRUE	5e-08	TRUE	NA	NA	TRUE	Risk factor	BMI	FALSE	690495	NA	NA	NA	Diagnosis	Long COVID: B case, S control	52615	6407	46208	0.121
rs11713193	A	G	A	G	0.0239	-0.0282661	0.5073	0.489333	FALSE	FALSE	FALSE	3	49924424	0.0220587	-1.2814037091941048	0.200051	LongCOVID B case S control	3	49924424	0.0017	14.058823529411766	2.3999999999999996e-44	Yengo2018bmi	TRUE	5e-08	TRUE	NA	NA	TRUE	Risk factor	BMI	FALSE	690495	NA	NA	NA	Diagnosis	Long COVID: B case, S control	52615	6407	46208	0.121
rs11736228	T	A	T	A	-0.0139	0.00179091	0.2587	0.248054	FALSE	TRUE	FALSE	4	147376805	0.0250296	0.07155168280755586	0.942958	LongCOVID B case S control	4	147376805	0.002	-6.95	4.1e-12	Yengo2018bmi	TRUE	5e-08	TRUE	NA	NA	TRUE	Risk factor	BMI	FALSE	690495	NA	NA	NA	Diagnosis	Long COVID: B case, S control	52615	6407	46208	0.121
rs11738695	A	C	A	C	0.0097	-0.0236476	0.586	0.589083	FALSE	FALSE	FALSE	5	108699161	0.0229369	-1.0309850066922732	0.302548	LongCOVID B case S control	5	108699161	0.0017	5.705882352941177	2e-8	Yengo2018bmi	TRUE	5e-08	TRUE	NA	NA	TRUE	Risk factor	BMI	FALSE	690495	NA	NA	NA	Diagnosis	Long COVID: B case, S control	52615	6407	46208	0.121
rs11739877	T	C	T	C	0.0117	-0.00446227	0.6118	0.598858	FALSE	FALSE	FALSE	5	105876806	0.0227408	-0.1962230880180117	0.844435	LongCOVID B case S control	5	105876806	0.0018	6.5	6.6e-11	Yengo2018bmi	TRUE	5e-08	TRUE	NA	NA	TRUE	Risk factor	BMI	FALSE	690495	NA	NA	NA	Diagnosis	Long COVID: B case, S control	52615	6407	46208	0.121
rs11773362	T	C	T	C	-0.0111	0.00660014	0.3369	0.348672	FALSE	FALSE	FALSE	7	147668180	0.0233039	0.28322040516823366	0.777008	LongCOVID B case S control	7	147668180	0.0018	-6.166666666666667	1.5e-9	Yengo2018bmi	TRUE	5e-08	TRUE	NA	NA	TRUE	Risk factor	BMI	FALSE	690495	NA	NA	NA	Diagnosis	Long COVID: B case, S control	52615	6407	46208	0.121
rs11781699	C	T	C	T	0.0132	-0.0447661	0.1896	0.197839	FALSE	FALSE	FALSE	8	118863061	0.0286175	-1.56429108063248	0.117749	LongCOVID B case S control	8	118863061	0.0021	6.28571	3.1e-10	Yengo2018bmi	TRUE	5e-08	TRUE	NA	NA	TRUE	Risk factor	BMI	FALSE	690495	NA	NA	NA	Diagnosis	Long COVID: B case, S control	52615	6407	46208	0.121
rs11856579	A	G	A	G	-0.0141	-0.0854727	0.2654	0.251511	FALSE	FALSE	FALSE	15	78012688	0.0262732	-3.2532276235860116	0.0011410299999999	LongCOVID B case S control	15	78012688	0.002	-7.05	8e-13	Yengo2018bmi	TRUE	5e-08	TRUE	NA	NA	TRUE	Risk factor	BMI	FALSE	690495	NA	NA	NA	Diagnosis	Long COVID: B case, S control	52615	6407	46208	0.121
rs1187352	C	T	C	T	0.0119	-0.0393664	0.6518	0.660579	FALSE	FALSE	FALSE	9	87293457	0.0240629	-1.6359790382705326	0.101845	LongCOVID B case S control	9	87293457	0.0018	6.61111	6e-11	Yengo2018bmi	TRUE	5e-08	TRUE	NA	NA	TRUE	Risk factor	BMI	FALSE	690495	NA	NA	NA	Diagnosis	Long COVID: B case, S control	52615	6407	46208	0.121
rs1188017	T	C	T	C	-0.0142	-0.0201178	0.1954	0.188492	FALSE	FALSE	FALSE	11	63824364	0.0290505	-0.6925113165005766	0.488616	LongCOVID B case S control	11	63824364	0.0021	-6.761904761904763	1.2e-11	Yengo2018bmi	TRUE	5e-08	TRUE	NA	NA	TRUE	Risk factor	BMI	FALSE	690495	NA	NA	NA	Diagnosis	Long COVID: B case, S control	52615	6407	46208	0.121
rs11880870	G	A	G	A	-0.0189	0.012441	0.4801	0.487694	FALSE	FALSE	FALSE	19	18830704	0.0228011	0.5456315704066909	0.58532	LongCOVID B case S control	19	18830704	0.0017	-11.1176	1.0000000000000001e-28	Yengo2018bmi	TRUE	5e-08	TRUE	NA	NA	TRUE	Risk factor	BMI	FALSE	690495	NA	NA	NA	Diagnosis	Long COVID: B case, S control	52615	6407	46208	0.121
rs11889536	G	A	G	A	-0.0189	-0.0031454	0.1493	0.12701	FALSE	FALSE	FALSE	2	220163543	0.0334986	-0.0938964613446532	0.925191	LongCOVID B case S control	2	220163543	0.0024	-7.875	6.4e-15	Yengo2018bmi	TRUE	5e-08	TRUE	NA	NA	TRUE	Risk factor	BMI	FALSE	690495	NA	NA	NA	Diagnosis	Long COVID: B case, S control	52615	6407	46208	0.121
rs11904898	A	G	A	G	-0.0121	-0.0144414	0.2329	0.243477	FALSE	FALSE	FALSE	20	47423179	0.0265659	-0.5436066536424514	0.586712	LongCOVID B case S control	20	47423179	0.0021	-5.761904761904762	3.7e-9	Yengo2018bmi	TRUE	5e-08	TRUE	NA	NA	TRUE	Risk factor	BMI	FALSE	690495	NA	NA	NA	Diagnosis	Long COVID: B case, S control	52615	6407	46208	0.121
rs11945861	A	G	A	G	-0.0148	0.0156413	0.2369	0.230606	FALSE	FALSE	FALSE	4	65700865	0.0268494	0.5825567796673297	0.560191	LongCOVID B case S control	4	65700865	0.002	-7.4	5e-13	Yengo2018bmi	TRUE	5e-08	TRUE	NA	NA	TRUE	Risk factor	BMI	FALSE	690495	NA	NA	NA	Diagnosis	Long COVID: B case, S control	52615	6407	46208	0.121
rs11951673	T	C	T	C	-0.0123	-0.0149766	0.3941	0.37581	FALSE	FALSE	FALSE	5	95861012	0.0232519	-0.6441022024006641	0.519509	LongCOVID B case S control	5	95861012	0.0017	-7.23529411764706	1.1e-13	Yengo2018bmi	TRUE	5e-08	TRUE	NA	NA	TRUE	Risk factor	BMI	FALSE	690495	NA	NA	NA	Diagnosis	Long COVID: B case, S control	52615	6407	46208	0.121
rs12033257	G	A	G	A	-0.0146	0.0355533	0.3835	0.377513	FALSE	FALSE	FALSE	1	112318484	0.0265236	1.3404402117359635	0.180102	LongCOVID B case S control	1	112318484	0.0018	-8.11111	2.4e-15	Yengo2018bmi	TRUE	5e-08	TRUE	NA	NA	TRUE	Risk factor	BMI	FALSE	690495	NA	NA	NA	Diagnosis	Long COVID: B case, S control	52615	6407	46208	0.121
rs12041258	C	T	C	T	-0.0146	0.0290454	0.2287	0.23321	FALSE	FALSE	FALSE	1	195047936	0.0264596	1.0977263450694643	0.272325	LongCOVID B case S control	1	195047936	0.002	-7.3	9.5e-13	Yengo2018bmi	TRUE	5e-08	TRUE	NA	NA	TRUE	Risk factor	BMI	FALSE	690495	NA	NA	NA	Diagnosis	Long COVID: B case, S control	52615	6407	46208	0.121
rs12044597	G	A	G	A	0.0143	-0.0157945	0.5029	0.509434	FALSE	FALSE	FALSE	1	1708801	0.0227569	-0.6940532322064956	0.487648	LongCOVID B case S control	1	1708801	0.0016	8.9375	1.7e-18	Yengo2018bmi	TRUE	5e-08	TRUE	NA	NA	TRUE	Risk factor	BMI	FALSE	690495	NA	NA	NA	Diagnosis	Long COVID: B case, S control	52615	6407	46208	0.121
rs12049202	T	C	T	C	0.024	-0.0168127	0.203	0.200754	FALSE	FALSE	FALSE	1	77967523	0.0282806	-0.594495873496319	0.552181	LongCOVID B case S control	1	77967523	0.0022	10.909090909090908	1.0000000000000001e-28	Yengo2018bmi	TRUE	5e-08	TRUE	NA	NA	TRUE	Risk factor	BMI	FALSE	690495	NA	NA	NA	Diagnosis	Long COVID: B case, S control	52615	6407	46208	0.121
rs12150665	C	T	C	T	-0.0162	-0.00110448	0.4058	0.408172	FALSE	FALSE	FALSE	17	34914787	0.02232	-0.04948387096774193	0.960534	LongCOVID B case S control	17	34914787	0.0017	-9.52941	1.6000000000000002e-22	Yengo2018bmi	TRUE	5e-08	TRUE	NA	NA	TRUE	Risk factor	BMI	FALSE	690495	NA	NA	NA	Diagnosis	Long COVID: B case, S control	52615	6407	46208	0.121
rs1218822	A	G	A	G	0.0168	-0.0338176	0.6663	0.656905	FALSE	FALSE	FALSE	13	28011963	0.0236308	-1.4310814699460028	0.152408	LongCOVID B case S control	13	28011963	0.0017	9.882352941176473	1.9e-22	Yengo2018bmi	TRUE	5e-08	TRUE	NA	NA	TRUE	Risk factor	BMI	FALSE	690495	NA	NA	NA	Diagnosis	Long COVID: B case, S control	52615	6407	46208	0.121
rs12299814	A	C	A	C	-0.0157	-3.21887e-5	0.2525	0.279971	FALSE	FALSE	FALSE	12	90216146	0.0249694	-0.00128912589008946	0.998971	LongCOVID B case S control	12	90216146	0.002	-7.849999999999999	5.2e-15	Yengo2018bmi	TRUE	5e-08	TRUE	NA	NA	TRUE	Risk factor	BMI	FALSE	690495	NA	NA	NA	Diagnosis	Long COVID: B case, S control	52615	6407	46208	0.121
rs12328930	C	T	C	T	0.0098	0.0010878	0.4235	0.412407	FALSE	FALSE	FALSE	2	175079125	0.0231842	0.04691988509415896	0.962577	LongCOVID B case S control	2	175079125	0.0017	5.76471	1.8e-8	Yengo2018bmi	TRUE	5e-08	TRUE	NA	NA	TRUE	Risk factor	BMI	FALSE	690495	NA	NA	NA	Diagnosis	Long COVID: B case, S control	52615	6407	46208	0.121
rs12334877	A	G	A	G	-0.0144	0.0217657	0.198	0.201254	FALSE	FALSE	FALSE	8	67194171	0.0275409	0.7903046015199212	0.42935	LongCOVID B case S control	8	67194171	0.0022	-6.545454545454545	7.7e-11	Yengo2018bmi	TRUE	5e-08	TRUE	NA	NA	TRUE	Risk factor	BMI	FALSE	690495	NA	NA	NA	Diagnosis	Long COVID: B case, S control	52615	6407	46208	0.121
rs12364470	G	T	G	T	0.0178	-0.042671	0.1626	0.173699	FALSE	FALSE	FALSE	11	134601012	0.0299924	-1.4227270908630187	0.154815	LongCOVID B case S control	11	134601012	0.0022	8.09091	1.1e-15	Yengo2018bmi	TRUE	5e-08	TRUE	NA	NA	TRUE	Risk factor	BMI	FALSE	690495	NA	NA	NA	Diagnosis	Long COVID: B case, S control	52615	6407	46208	0.121
rs12369179	T	C	T	C	-0.0359	0.03009	0.08782	0.0880073	FALSE	FALSE	FALSE	12	122963550	0.0387453	0.7766103243490177	0.43738899999999997	LongCOVID B case S control	12	122963550	0.0031	-11.580645161290324	2.4999999999999998e-31	Yengo2018bmi	TRUE	5e-08	TRUE	NA	NA	TRUE	Risk factor	BMI	FALSE	690495	NA	NA	NA	Diagnosis	Long COVID: B case, S control	52615	6407	46208	0.121
rs12416812	A	G	A	G	0.0111	-0.0118021	0.5088	0.514548	FALSE	FALSE	FALSE	11	888632	0.0223625	-0.5277629960871996	0.597662	LongCOVID B case S control	11	888632	0.0016	6.9375	6.0999999999999995e-12	Yengo2018bmi	TRUE	5e-08	TRUE	NA	NA	TRUE	Risk factor	BMI	FALSE	690495	NA	NA	NA	Diagnosis	Long COVID: B case, S control	52615	6407	46208	0.121
rs1241986	A	G	A	G	-0.0139	-0.0093574	0.8479	0.834554	FALSE	FALSE	FALSE	18	6873954	0.0299506	-0.3124277977736673	0.754716	LongCOVID B case S control	18	6873954	0.0024	-5.791666666666667	1.1000000000000001e-8	Yengo2018bmi	TRUE	5e-08	TRUE	NA	NA	TRUE	Risk factor	BMI	FALSE	690495	NA	NA	NA	Diagnosis	Long COVID: B case, S control	52615	6407	46208	0.121
rs12429545	A	G	A	G	0.0316	-0.016971	0.1248	0.132329	FALSE	FALSE	FALSE	13	54102206	0.0327627	-0.5179976009303263	0.604459	LongCOVID B case S control	13	54102206	0.0025	12.64	9.6e-38	Yengo2018bmi	TRUE	5e-08	TRUE	NA	NA	TRUE	Risk factor	BMI	FALSE	690495	NA	NA	NA	Diagnosis	Long COVID: B case, S control	52615	6407	46208	0.121
rs12448257	A	G	A	G	0.0184	-0.0267423	0.218	0.20328	FALSE	FALSE	FALSE	16	3599655	0.0275276	-0.9714722678330112	0.331313	LongCOVID B case S control	16	3599655	0.002	9.2	8.099999999999999e-20	Yengo2018bmi	TRUE	5e-08	TRUE	NA	NA	TRUE	Risk factor	BMI	FALSE	690495	NA	NA	NA	Diagnosis	Long COVID: B case, S control	52615	6407	46208	0.121
rs12495178	C	T	C	T	-0.0184	0.00886771	0.3614	0.367539	FALSE	FALSE	FALSE	3	85886077	0.0228668	0.387798467647419	0.698164	LongCOVID B case S control	3	85886077	0.0017	-10.8235	7.600000000000001e-28	Yengo2018bmi	TRUE	5e-08	TRUE	NA	NA	TRUE	Risk factor	BMI	FALSE	690495	NA	NA	NA	Diagnosis	Long COVID: B case, S control	52615	6407	46208	0.121
rs12527426	A	G	A	G	0.0135	0.00671132	0.2969	0.301732	FALSE	FALSE	FALSE	6	153392002	0.0241867	0.2774797719407774	0.781412	LongCOVID B case S control	6	153392002	0.0019	7.105263157894737	1.4e-12	Yengo2018bmi	TRUE	5e-08	TRUE	NA	NA	TRUE	Risk factor	BMI	FALSE	690495	NA	NA	NA	Diagnosis	Long COVID: B case, S control	52615	6407	46208	0.121
rs12564992	G	A	G	A	0.0196	-0.00881623	0.1144	0.102543	FALSE	FALSE	FALSE	1	174478100	0.0368917	-0.2389759756259538	0.811124	LongCOVID B case S control	1	174478100	0.0026	7.53846	5.3e-14	Yengo2018bmi	TRUE	5e-08	TRUE	NA	NA	TRUE	Risk factor	BMI	FALSE	690495	NA	NA	NA	Diagnosis	Long COVID: B case, S control	52615	6407	46208	0.121
rs12593036	G	A	G	A	-0.0154	-0.00746475	0.2993	0.306596	FALSE	FALSE	FALSE	15	81058652	0.0240614	-0.310237558911784	0.756381	LongCOVID B case S control	15	81058652	0.0019	-8.10526	3.7999999999999996e-16	Yengo2018bmi	TRUE	5e-08	TRUE	NA	NA	TRUE	Risk factor	BMI	FALSE	690495	NA	NA	NA	Diagnosis	Long COVID: B case, S control	52615	6407	46208	0.121
rs12602912	T	C	T	C	0.0176	0.0775021	0.2048	0.208211	FALSE	FALSE	FALSE	17	65870073	0.0270087	2.8695235239015577	0.00411093	LongCOVID B case S control	17	65870073	0.0021	8.380952380952381	9.9e-18	Yengo2018bmi	TRUE	5e-08	TRUE	NA	NA	TRUE	Risk factor	BMI	FALSE	690495	NA	NA	NA	Diagnosis	Long COVID: B case, S control	52615	6407	46208	0.121
rs1260326	C	T	C	T	0.0105	0.0016519	0.5973	0.624177	FALSE	FALSE	FALSE	2	27730940	0.0230354	0.07171136598452815	0.942832	LongCOVID B case S control	2	27730940	0.0017	6.17647	3.9e-10	Yengo2018bmi	TRUE	5e-08	TRUE	NA	NA	TRUE	Risk factor	BMI	FALSE	690495	NA	NA	NA	Diagnosis	Long COVID: B case, S control	52615	6407	46208	0.121
rs12629015	G	A	G	A	-0.0135	-0.0184105	0.1852	0.198531	FALSE	FALSE	FALSE	3	119618053	0.026962	-0.6828313923299458	0.494712	LongCOVID B case S control	3	119618053	0.0023	-5.86957	2.0999999999999998e-9	Yengo2018bmi	TRUE	5e-08	TRUE	NA	NA	TRUE	Risk factor	BMI	FALSE	690495	NA	NA	NA	Diagnosis	Long COVID: B case, S control	52615	6407	46208	0.121
rs12652212	G	A	G	A	0.0123	0.0135874	0.4214	0.406945	FALSE	FALSE	FALSE	5	88808594	0.0226307	0.6003968061085163	0.54824	LongCOVID B case S control	5	88808594	0.0017	7.23529	9.7e-14	Yengo2018bmi	TRUE	5e-08	TRUE	NA	NA	TRUE	Risk factor	BMI	FALSE	690495	NA	NA	NA	Diagnosis	Long COVID: B case, S control	52615	6407	46208	0.121
rs1266874	G	A	G	A	0.014	-0.00714362	0.3558	0.373023	FALSE	FALSE	FALSE	6	51779638	0.0233384	-0.3060886778870874	0.759537	LongCOVID B case S control	6	51779638	0.0018	7.77778	9.8e-15	Yengo2018bmi	TRUE	5e-08	TRUE	NA	NA	TRUE	Risk factor	BMI	FALSE	690495	NA	NA	NA	Diagnosis	Long COVID: B case, S control	52615	6407	46208	0.121
rs12675063	T	A	T	A	0.0156	-0.0055652	0.1131	0.106609	FALSE	TRUE	FALSE	8	132879047	0.0350534	-0.15876348656621042	0.873855	LongCOVID B case S control	8	132879047	0.0026	6	1.3e-9	Yengo2018bmi	TRUE	5e-08	TRUE	NA	NA	TRUE	Risk factor	BMI	FALSE	690495	NA	NA	NA	Diagnosis	Long COVID: B case, S control	52615	6407	46208	0.121
rs1268065	A	G	A	G	-0.0102	0.00488089	0.4794	0.475125	FALSE	FALSE	FALSE	6	126042783	0.0218457	0.2234256627162325	0.823204	LongCOVID B case S control	6	126042783	0.0017	-6.000000000000001	1e-9	Yengo2018bmi	TRUE	5e-08	TRUE	NA	NA	TRUE	Risk factor	BMI	FALSE	690495	NA	NA	NA	Diagnosis	Long COVID: B case, S control	52615	6407	46208	0.121
rs12680842	G	A	G	A	-0.0133	-0.0173285	0.3205	0.343014	FALSE	FALSE	FALSE	8	95582606	0.023684	-0.73165428137139	0.46438	LongCOVID B case S control	8	95582606	0.0018	-7.38889	4.4e-14	Yengo2018bmi	TRUE	5e-08	TRUE	NA	NA	TRUE	Risk factor	BMI	FALSE	690495	NA	NA	NA	Diagnosis	Long COVID: B case, S control	52615	6407	46208	0.121
rs12718572	T	C	T	C	-0.0117	0.00924488	0.4024	0.385085	FALSE	FALSE	FALSE	7	50573325	0.0231392	0.39953325957682206	0.6895	LongCOVID B case S control	7	50573325	0.0018	-6.5	3e-11	Yengo2018bmi	TRUE	5e-08	TRUE	NA	NA	TRUE	Risk factor	BMI	FALSE	690495	NA	NA	NA	Diagnosis	Long COVID: B case, S control	52615	6407	46208	0.121
rs12762034	C	T	C	T	0.024	8.85606e-4	0.07583	0.0812203	FALSE	FALSE	FALSE	10	33969931	0.0409572	0.0216227183498872	0.982749	LongCOVID B case S control	10	33969931	0.0032	7.5	7.299999999999999e-14	Yengo2018bmi	TRUE	5e-08	TRUE	NA	NA	TRUE	Risk factor	BMI	FALSE	690495	NA	NA	NA	Diagnosis	Long COVID: B case, S control	52615	6407	46208	0.121
rs12779328	T	C	T	C	0.0105	0.00772417	0.2833	0.263934	FALSE	FALSE	FALSE	10	12943973	0.0247779	0.3117362649780651	0.755241	LongCOVID B case S control	10	12943973	0.0019	5.526315789473685	4.5e-8	Yengo2018bmi	TRUE	5e-08	TRUE	NA	NA	TRUE	Risk factor	BMI	FALSE	690495	NA	NA	NA	Diagnosis	Long COVID: B case, S control	52615	6407	46208	0.121
rs12881629	G	A	G	A	0.0212	-0.0269712	0.07946	0.0811801	FALSE	FALSE	FALSE	14	101146413	0.0430309	-0.6267867973944306	0.530799	LongCOVID B case S control	14	101146413	0.0033	6.42424	1e-10	Yengo2018bmi	TRUE	5e-08	TRUE	NA	NA	TRUE	Risk factor	BMI	FALSE	690495	NA	NA	NA	Diagnosis	Long COVID: B case, S control	52615	6407	46208	0.121
rs12888545	G	A	G	A	0.0136	0.0141683	0.2519	0.256743	FALSE	FALSE	FALSE	14	88308044	0.025881500000000002	0.5474296312037555	0.584082	LongCOVID B case S control	14	88308044	0.002	6.8	9.1e-12	Yengo2018bmi	TRUE	5e-08	TRUE	NA	NA	TRUE	Risk factor	BMI	FALSE	690495	NA	NA	NA	Diagnosis	Long COVID: B case, S control	52615	6407	46208	0.121
rs12905439	G	C	G	C	-0.0118	0.0276469	0.3393	0.346937	FALSE	TRUE	FALSE	15	99521883	0.0241074	1.1468221376009025	0.251455	LongCOVID B case S control	15	99521883	0.0018	-6.55556	1.3999999999999998e-10	Yengo2018bmi	TRUE	5e-08	TRUE	NA	NA	TRUE	Risk factor	BMI	FALSE	690495	NA	NA	NA	Diagnosis	Long COVID: B case, S control	52615	6407	46208	0.121
rs12922346	C	G	C	G	0.0136	0.0193685	0.2657	0.259553	FALSE	TRUE	FALSE	16	82438337	0.0262719	0.7372325564576601	0.460982	LongCOVID B case S control	16	82438337	0.002	6.8	1e-11	Yengo2018bmi	TRUE	5e-08	TRUE	NA	NA	TRUE	Risk factor	BMI	FALSE	690495	NA	NA	NA	Diagnosis	Long COVID: B case, S control	52615	6407	46208	0.121
rs12933482	G	A	G	A	0.0186	-0.0357305	0.1048	0.0983494	FALSE	FALSE	FALSE	16	72189604	0.0398375	-0.8969061813617822	0.3697689999999999	LongCOVID B case S control	16	72189604	0.0028	6.64286	4.9e-11	Yengo2018bmi	TRUE	5e-08	TRUE	NA	NA	TRUE	Risk factor	BMI	FALSE	690495	NA	NA	NA	Diagnosis	Long COVID: B case, S control	52615	6407	46208	0.121
rs12936083	G	A	G	A	0.0139	-0.0387141	0.3267	0.336306	FALSE	FALSE	FALSE	17	4801887	0.0236285	-1.6384493302579513	0.101329	LongCOVID B case S control	17	4801887	0.0019	7.31579	4.1e-13	Yengo2018bmi	TRUE	5e-08	TRUE	NA	NA	TRUE	Risk factor	BMI	FALSE	690495	NA	NA	NA	Diagnosis	Long COVID: B case, S control	52615	6407	46208	0.121
rs12939549	G	A	G	A	-0.018	4.36571e-4	0.4335	0.425917	FALSE	FALSE	FALSE	17	78611724	0.0225128	0.01939212359191216	0.984528	LongCOVID B case S control	17	78611724	0.0016	-11.25	2.7000000000000003e-28	Yengo2018bmi	TRUE	5e-08	TRUE	NA	NA	TRUE	Risk factor	BMI	FALSE	690495	NA	NA	NA	Diagnosis	Long COVID: B case, S control	52615	6407	46208	0.121
rs1296328	C	A	C	A	-0.0179	8.27535e-4	0.5657	0.537569	FALSE	FALSE	FALSE	4	137083193	0.0231539	0.03574063116796738	0.971489	LongCOVID B case S control	4	137083193	0.0018	-9.94444	4.899999999999999e-24	Yengo2018bmi	TRUE	5e-08	TRUE	NA	NA	TRUE	Risk factor	BMI	FALSE	690495	NA	NA	NA	Diagnosis	Long COVID: B case, S control	52615	6407	46208	0.121
rs12964689	G	A	G	A	-0.0203	-0.0206987	0.4824	0.489331	FALSE	FALSE	FALSE	18	21116998	0.0224747	-0.9209778106048134	0.357063	LongCOVID B case S control	18	21116998	0.0017	-11.9412	5.099999999999999e-32	Yengo2018bmi	TRUE	5e-08	TRUE	NA	NA	TRUE	Risk factor	BMI	FALSE	690495	NA	NA	NA	Diagnosis	Long COVID: B case, S control	52615	6407	46208	0.121
rs12981256	A	G	A	G	0.0142	-0.0238511	0.5325	0.517458	FALSE	FALSE	FALSE	19	1865901	0.0226714	-1.0520347221609605	0.292784	LongCOVID B case S control	19	1865901	0.0018	7.888888888888889	1.1e-15	Yengo2018bmi	TRUE	5e-08	TRUE	NA	NA	TRUE	Risk factor	BMI	FALSE	690495	NA	NA	NA	Diagnosis	Long COVID: B case, S control	52615	6407	46208	0.121
rs12987009	T	A	T	A	0.011	0.00311291	0.4386	0.440979	FALSE	TRUE	TRUE	2	219658170	0.0233717	0.1331914238159826	0.894042	LongCOVID B case S control	2	219658170	0.0017	6.47059	2.4e-10	Yengo2018bmi	FALSE	5e-08	TRUE	NA	NA	NA	Risk factor	BMI	FALSE	690495	NA	NA	NA	Diagnosis	Long COVID: B case, S control	52615	6407	46208	0.121
rs13021737	G	A	G	A	0.0574	-0.0394393	0.8319	0.831987	FALSE	FALSE	FALSE	2	632348	0.0296045	-1.3322062524278402	0.182792	LongCOVID B case S control	2	632348	0.0021	27.3333	7.499999999999997e-157	Yengo2018bmi	TRUE	5e-08	TRUE	NA	NA	TRUE	Risk factor	BMI	FALSE	690495	NA	NA	NA	Diagnosis	Long COVID: B case, S control	52615	6407	46208	0.121
rs1304070	A	G	A	G	0.0126	0.0191114	0.7615	0.754969	FALSE	FALSE	FALSE	13	65479449	0.0264087	0.7236781818112971	0.469263	LongCOVID B case S control	13	65479449	0.002	6.3	3.7000000000000007e-10	Yengo2018bmi	TRUE	5e-08	TRUE	NA	NA	TRUE	Risk factor	BMI	FALSE	690495	NA	NA	NA	Diagnosis	Long COVID: B case, S control	52615	6407	46208	0.121
rs13047416	G	C	G	C	-0.0154	-0.0545124	0.3769	0.39623	FALSE	TRUE	FALSE	21	40309436	0.0234805	-2.3216030323034005	0.0202541	LongCOVID B case S control	21	40309436	0.0018	-8.55556	2.2e-17	Yengo2018bmi	TRUE	5e-08	TRUE	NA	NA	TRUE	Risk factor	BMI	FALSE	690495	NA	NA	NA	Diagnosis	Long COVID: B case, S control	52615	6407	46208	0.121
rs13069244	A	G	A	G	0.0187	-0.0673252	0.07747	0.0671995	FALSE	FALSE	FALSE	3	180441172	0.0460223	-1.4628821245352797	0.1435	LongCOVID B case S control	3	180441172	0.0032	5.84375	3e-9	Yengo2018bmi	TRUE	5e-08	TRUE	NA	NA	TRUE	Risk factor	BMI	FALSE	690495	NA	NA	NA	Diagnosis	Long COVID: B case, S control	52615	6407	46208	0.121
rs13107325	T	C	T	C	0.047	0.00479157	0.07373	0.0575324	FALSE	FALSE	FALSE	4	103188709	0.0458906	0.10441288629915496	0.916842	LongCOVID B case S control	4	103188709	0.0032	14.6875	1.0999999999999999e-47	Yengo2018bmi	TRUE	5e-08	TRUE	NA	NA	TRUE	Risk factor	BMI	FALSE	690495	NA	NA	NA	Diagnosis	Long COVID: B case, S control	52615	6407	46208	0.121
rs13110266	A	G	A	G	-0.0117	-0.045684	0.4065	0.406832	FALSE	FALSE	FALSE	4	162129844	0.0230117	-1.9852509810226973	0.0471163999999999	LongCOVID B case S control	4	162129844	0.0017	-6.882352941176471	1.9e-12	Yengo2018bmi	TRUE	5e-08	TRUE	NA	NA	TRUE	Risk factor	BMI	FALSE	690495	NA	NA	NA	Diagnosis	Long COVID: B case, S control	52615	6407	46208	0.121
rs13147390	C	T	C	T	0.0103	-0.0155932	0.3569	0.344864	FALSE	FALSE	FALSE	4	80712000	0.0235834	-0.6611938906179771	0.50849	LongCOVID B case S control	4	80712000	0.0018	5.72222	1e-8	Yengo2018bmi	TRUE	5e-08	TRUE	NA	NA	TRUE	Risk factor	BMI	FALSE	690495	NA	NA	NA	Diagnosis	Long COVID: B case, S control	52615	6407	46208	0.121
rs13174863	G	A	G	A	0.0192	-0.0264661	0.1548	0.146164	FALSE	FALSE	FALSE	5	139080745	0.0323246	-0.8187603249537503	0.412923	LongCOVID B case S control	5	139080745	0.0023	8.34783	2.9e-16	Yengo2018bmi	TRUE	5e-08	TRUE	NA	NA	TRUE	Risk factor	BMI	FALSE	690495	NA	NA	NA	Diagnosis	Long COVID: B case, S control	52615	6407	46208	0.121
rs13184896	T	G	T	G	-0.0133	-0.0108246	0.4346	0.433893	FALSE	FALSE	FALSE	5	122734005	0.0224318	-0.4825560142297988	0.629412	LongCOVID B case S control	5	122734005	0.0016	-8.3125	3.3e-16	Yengo2018bmi	TRUE	5e-08	TRUE	NA	NA	TRUE	Risk factor	BMI	FALSE	690495	NA	NA	NA	Diagnosis	Long COVID: B case, S control	52615	6407	46208	0.121
rs13191362	G	A	G	A	-0.0236	-0.0305926	0.1198	0.1133	FALSE	FALSE	FALSE	6	163033350	0.0373102	-0.8199527207037217	0.412243	LongCOVID B case S control	6	163033350	0.0025	-9.44	5.899999999999999e-21	Yengo2018bmi	TRUE	5e-08	TRUE	NA	NA	TRUE	Risk factor	BMI	FALSE	690495	NA	NA	NA	Diagnosis	Long COVID: B case, S control	52615	6407	46208	0.121
rs1320903	A	G	A	G	0.0216	-0.0102208	0.3174	0.311012	FALSE	FALSE	FALSE	3	131758077	0.02332	-0.4382847341337908	0.661179	LongCOVID B case S control	3	131758077	0.0018	12.000000000000002	9.199999999999999e-32	Yengo2018bmi	TRUE	5e-08	TRUE	NA	NA	TRUE	Risk factor	BMI	FALSE	690495	NA	NA	NA	Diagnosis	Long COVID: B case, S control	52615	6407	46208	0.121
rs13240600	G	A	G	A	-0.0204	-0.0580808	0.1552	0.157854	FALSE	FALSE	FALSE	7	99064466	0.0311974	-1.8617192458345888	0.0626423	LongCOVID B case S control	7	99064466	0.0024	-8.5	3.4999999999999996e-17	Yengo2018bmi	TRUE	5e-08	TRUE	NA	NA	TRUE	Risk factor	BMI	FALSE	690495	NA	NA	NA	Diagnosis	Long COVID: B case, S control	52615	6407	46208	0.121
rs13250058	T	G	T	G	0.0112	-0.0150324	0.6771	0.671096	FALSE	FALSE	FALSE	8	112270826	0.0236877	-0.634607834445725	0.525684	LongCOVID B case S control	8	112270826	0.0018	6.222222222222222	2.9e-10	Yengo2018bmi	TRUE	5e-08	TRUE	NA	NA	TRUE	Risk factor	BMI	FALSE	690495	NA	NA	NA	Diagnosis	Long COVID: B case, S control	52615	6407	46208	0.121
rs13263601	C	A	C	A	0.0154	0.0111288	0.3478	0.331651	FALSE	FALSE	FALSE	8	14095900	0.0232812	0.4780165970826246	0.632638	LongCOVID B case S control	8	14095900	0.0018	8.55556	2.2e-17	Yengo2018bmi	TRUE	5e-08	TRUE	NA	NA	TRUE	Risk factor	BMI	FALSE	690495	NA	NA	NA	Diagnosis	Long COVID: B case, S control	52615	6407	46208	0.121
rs1327259	G	A	G	A	-0.0155	-0.0344449	0.3872	0.404449	FALSE	FALSE	FALSE	6	51177811	0.0225362	-1.5284253778365475	0.126407	LongCOVID B case S control	6	51177811	0.0018	-8.61111	1.7e-18	Yengo2018bmi	TRUE	5e-08	TRUE	NA	NA	TRUE	Risk factor	BMI	FALSE	690495	NA	NA	NA	Diagnosis	Long COVID: B case, S control	52615	6407	46208	0.121
rs13287131	C	T	C	T	0.0123	-0.0151641	0.2491	0.263965	FALSE	FALSE	FALSE	9	92119579	0.025318	-0.5989454143297259	0.549209	LongCOVID B case S control	9	92119579	0.002	6.15	6.8e-10	Yengo2018bmi	TRUE	5e-08	TRUE	NA	NA	TRUE	Risk factor	BMI	FALSE	690495	NA	NA	NA	Diagnosis	Long COVID: B case, S control	52615	6407	46208	0.121
rs13288178	G	A	G	A	-0.014	-0.00363936	0.3594	0.35513	FALSE	FALSE	FALSE	9	37107799	0.0234029	-0.1555089326536455	0.87642	LongCOVID B case S control	9	37107799	0.0018	-7.77778	2.7e-15	Yengo2018bmi	TRUE	5e-08	TRUE	NA	NA	TRUE	Risk factor	BMI	FALSE	690495	NA	NA	NA	Diagnosis	Long COVID: B case, S control	52615	6407	46208	0.121
rs1330052	G	C	G	C	0.0132	-0.00995176	0.3504	0.3636	FALSE	TRUE	FALSE	13	86536006	0.023429	-0.4247624738571856	0.67101	LongCOVID B case S control	13	86536006	0.0018	7.33333	1.5e-13	Yengo2018bmi	TRUE	5e-08	TRUE	NA	NA	TRUE	Risk factor	BMI	FALSE	690495	NA	NA	NA	Diagnosis	Long COVID: B case, S control	52615	6407	46208	0.121
rs13329567	T	C	T	C	-0.0293	-0.0279959	0.2308	0.211735	FALSE	FALSE	FALSE	15	68104367	0.026853	-1.0425613525490636	0.297152	LongCOVID B case S control	15	68104367	0.002	-14.65	9.999999999999999e-51	Yengo2018bmi	TRUE	5e-08	TRUE	NA	NA	TRUE	Risk factor	BMI	FALSE	690495	NA	NA	NA	Diagnosis	Long COVID: B case, S control	52615	6407	46208	0.121
rs1365466	T	C	T	C	-0.0137	0.0270718	0.7406	0.750174	FALSE	FALSE	FALSE	18	36182440	0.0259909	1.041587632594485	0.2976049999999999	LongCOVID B case S control	18	36182440	0.0019	-7.2105263157894735	3.3e-13	Yengo2018bmi	TRUE	5e-08	TRUE	NA	NA	TRUE	Risk factor	BMI	FALSE	690495	NA	NA	NA	Diagnosis	Long COVID: B case, S control	52615	6407	46208	0.121
rs1371108	A	C	A	C	0.0119	0.0258134	0.3247	0.309006	FALSE	FALSE	FALSE	2	81816251	0.0277631	0.9297736924190744	0.3524880000000001	LongCOVID B case S control	2	81816251	0.0018	6.611111111111112	9e-11	Yengo2018bmi	TRUE	5e-08	TRUE	NA	NA	TRUE	Risk factor	BMI	FALSE	690495	NA	NA	NA	Diagnosis	Long COVID: B case, S control	52615	6407	46208	0.121
rs1372177	C	G	C	G	-0.0098	0.0106628	0.5194	0.51051	FALSE	TRUE	TRUE	13	79571869	0.0220789	-0.48294072621371537	0.629138	LongCOVID B case S control	13	79571869	0.0017	-5.764705882352941	1.4e-8	Yengo2018bmi	FALSE	5e-08	TRUE	NA	NA	NA	Risk factor	BMI	FALSE	690495	NA	NA	NA	Diagnosis	Long COVID: B case, S control	52615	6407	46208	0.121
rs138289	T	A	T	A	-0.0103	0.0310536	0.4829	0.449863	FALSE	TRUE	TRUE	22	32182708	0.0230465	1.3474323650011932	0.177841	LongCOVID B case S control	22	32182708	0.0017	-6.05882	3.3e-9	Yengo2018bmi	FALSE	5e-08	TRUE	NA	NA	NA	Risk factor	BMI	FALSE	690495	NA	NA	NA	Diagnosis	Long COVID: B case, S control	52615	6407	46208	0.121
rs1399471	G	C	G	C	0.0131	0.0254987	0.7392	0.730909	FALSE	TRUE	FALSE	12	19312221	0.0248685	1.0253412952128194	0.305203	LongCOVID B case S control	12	19312221	0.002	6.55	2.7e-11	Yengo2018bmi	TRUE	5e-08	TRUE	NA	NA	TRUE	Risk factor	BMI	FALSE	690495	NA	NA	NA	Diagnosis	Long COVID: B case, S control	52615	6407	46208	0.121
[truncated: 16,896 more rows]
